# Supplementary material for: Advancing Trypanosoma cruzi N-myristoyltransferase as a drug target for Chagas disease through in silico discovery and biochemical evaluation
Source: Front Mol Biosci. 2026 Jan 6;12:1666768. doi: 10.3389/fmolb.2025.1666768 (PMC12816245; doi:10.3389/fmolb.2025.1666768)
Supplement: Supplementary file 2 [file Table2.xlsx]

## Sheet: AC16_All
Accession_Number	Gene	ID	Log2FC	-Log(Pvalue)	Pvalue
P01871	IGHM	Immunoglobulin heavy constant mu	2.10582	4.21198	6.13788e-05
Q4CVW8	Tc00.1047053507485.20	Amastin (strain CL	1.66302	4.08611	8.20145e-05
Q4DDD7	Tc00.1047053507485.40	Amastin (strain CL	1.66302	4.08611	8.20145e-05
A0A2V2X5U8	C3747_25g210	Amastin OX5693 GN	1.66302	4.08611	8.20145e-05
A0A2V2URL9	C3747_520g10	Amastin OX5693 GN	1.66302	4.08611	8.20145e-05
A0A2V2UUC8	C3747_520g12	Amastin OX5693 GN	1.66302	4.08611	8.20145e-05
A0A2V2UU49	C3747_520g8	Amastin OX5693 GN	1.66302	4.08611	8.20145e-05
A0A2V2UWY0	C3747_520g6	Uncharacterized protein	1.66302	4.08611	8.20145e-05
Q15084	PDIA6	Protein disulfide-isomerase A6	-4.74197	3.75809	0.000174547
K7ERE3	KRT13	Keratin 13 9606 GNKR	-2.53666	3.2548	0.000556155
P13646	KRT13	Keratin, type I cytoskeletal 13	-2.53666	3.2548	0.000556155
A0A096LPE2	SAA2-SAA4	SAA2-SAA4 readthrough	2.94037	3.1792	0.000661913
P35542	SAA4	Serum amyloid A-4 protein	2.94037	3.1792	0.000661913
A0A1B0GVI3	KRT10	Keratin, type I cytoskeletal 10	-1.57713	3.10713	0.000781387
P13645	KRT10	Keratin, type I cytoskeletal 10	-1.57713	3.10713	0.000781387
A0A804F6T5	PKM	Pyruvate kinase 9606	-3.28676	3.09337	0.000806552
A0A804F729	PKM	Pyruvate kinase 9606	-3.28676	3.09337	0.000806552
Q16695	H3-4	Histone H3.1t 9606 GN	-4.8205	3.01773	0.000960005
V5DKQ2	TCDM_03319	LsmAD domain-containing protein	2.09405	2.96865	0.00107485
P07355	ANXA2	Annexin A2 9606 GNAN	-2.42916	2.90463	0.00124558
H0YMW4	ANXA2	Annexin 9606 GNANXA2	-2.42916	2.90463	0.00124558
Q4CUW3	Tc00.1047053510595.20	Smr domain-containing protein	1.54292	2.89788	0.00126509
P06727	APOA4	Apolipoprotein A-IV 9	2.24285	2.89625	0.00126983
I3L4N8	ACTG1	Actin gamma 1 9606 GN	-2.10624	2.86561	0.00136266
P60709	ACTB	Actin, cytoplasmic 1	-2.10624	2.86561	0.00136266
P63261	ACTG1	Actin, cytoplasmic 2	-2.10624	2.86561	0.00136266
P01023	A2M	Alpha-2-macroglobulin	2.73332	2.8589	0.00138387
F8VS66	TUBA1C	Tubulin alpha-1B chain	-1.86098	2.8183	0.00151948
P01024	C3	Complement C3 9606 GN	3.84507	2.73574	0.00183764
P09382	LGALS1	Galectin-1 9606 GNLG	-2.92954	2.72954	0.00186404
Q9GPN2		Cruzipain OX5693 P	2.04913	2.7185	0.00191205
A0A7I2YQC0	NPM1	Nucleophosmin 9606 GN	-2.57675	2.67496	0.0021137
P06748	NPM1	Nucleophosmin 9606 GN	-2.57675	2.67496	0.0021137
Q4DQP2	Tc00.1047053506563.40	Tubulin beta chain	-1.35247	2.66769	0.00214937
Q8STF3	C3747_133g40	Tubulin beta chain	-1.35247	2.66769	0.00214937
A0A7J6XLQ3	ECC02_012573	Tubulin beta chain	-1.35247	2.66769	0.00214937
A0A7J6XHY2	ECC02_013353	Tubulin beta chain	-1.35247	2.66769	0.00214937
K2NMR6	MOQ_006063	Tubulin beta chain	-1.35247	2.66769	0.00214937
A0A2V2VAY9	C4B63_35g369	Charged multivesicular body protein 6 OS	0.800923	2.50695	0.00311209
P62805	H4C1	Histone H4 9606 GNH4	-1.74047	2.49091	0.00322914
K2MHJ1	MOQ_009726	Chaperone DNAJ protein, putative	4.16135	2.47503	0.00334944
V5BFK5	TCDM_08977	Heat shock protein DNAJ	4.16135	2.47503	0.00334944
A0A2V2V2R6	C3747_385g8	Putative heat shock protein DNAJ	4.16135	2.47503	0.00334944
A0A2V2WJU5	C3747_88g53	Putative heat shock protein DNAJ	4.16135	2.47503	0.00334944
Q26952	TCJ2	TCJ2 protein OX569	4.16135	2.47503	0.00334944
P29966	MARCKS	Myristoylated alanine-rich C-kinase subs	-2.96819	2.47134	0.00337803
Q8NBS9	TXNDC5	Thioredoxin domain-containing protein 5	-4.23997	2.43037	0.00371217
A0A2V2X1G3	C3747_34g373	Putative fatty acyl CoA synthetase 2	-1.54695	2.42663	0.00374426
F5H5D3	TUBA1C	Tubulin alpha chain 9	-5.44253	2.39591	0.00401872
P04406	GAPDH	Glyceraldehyde-3-phosphate dehydrogenase	-2.49511	2.37317	0.0042348
A0A2V2WPD0	C3747_103g154	Smr domain-containing protein	1.35118	2.36873	0.00427825
E9PKE3	HSPA8	Heat shock cognate 71 kDa protein	-3.02637	2.36815	0.00428402
P11142	HSPA8	Heat shock cognate 71 kDa protein	-3.02637	2.36815	0.00428402
E9PNE6	HSPA8	Heat shock cognate 71 kDa protein	-3.02637	2.36815	0.00428402
Q4D5K8	Tc00.1047053508839.80	Amidase domain-containing protein	-0.490258	2.36013	0.00436384
P21333	FLNA	Filamin-A 9606 GNFLN	-2.66887	2.33771	0.00459508
Q04695	KRT17	Keratin, type I cytoskeletal 17	-1.87469	2.32267	0.00475698
Q8NEW0	SLC30A7	Zinc transporter 7 96	-3.49519	2.2979	0.00503613
A0A8I5KNU9	PDIA3	Protein disulfide-isomerase A3	-2.39777	2.24983	0.00562561
P30101	PDIA3	Protein disulfide-isomerase A3	-2.39777	2.24983	0.00562561
A0A8I5KT88	PDIA3	Protein disulfide-isomerase	-2.39777	2.24983	0.00562561
A0A8I5KS72	PDIA3	Protein disulfide-isomerase	-2.39777	2.24983	0.00562561
A0A8I5KW33	PDIA3	Protein disulfide-isomerase	-2.39777	2.24983	0.00562561
A0A8I5QKQ5	PDIA3	Protein disulfide-isomerase	-2.39777	2.24983	0.00562561
A0A8I5KW00	PDIA3	Protein disulfide-isomerase	-2.39777	2.24983	0.00562561
P80723	BASP1	Brain acid soluble protein 1	-3.26914	2.16613	0.00682141
A0A7P0TB36	HSPA5	78 kDa glucose-regulated protein	-2.83168	2.16418	0.00685207
A0A7P0TAI0	HSPA5	78 kDa glucose-regulated protein	-2.83168	2.16418	0.00685207
P11021	HSPA5	Endoplasmic reticulum chaperone BiP	-2.83168	2.16418	0.00685207
A0A2V2WGT0	C3747_110g89	Glutamate dehydrogenase	-1.16934	2.15609	0.00698082
O61083	C4B63_57g131	Glutamate dehydrogenase	-1.16934	2.15609	0.00698082
O60996		Glutamate dehydrogenase	-1.16934	2.15609	0.00698082
Q7Z417	NUFIP2	FMR1-interacting protein NUFIP2	-2.09054	2.13084	0.0073988
J3QRS3	MYL12A	Myosin light chain 12A	-3.39757	2.12559	0.00748883
Q4DD91	Tc00.1047053506829.110	Fatty acyl CoA synthetase 2, putative OS	-1.75613	2.06969	0.00851746
Q4E4D1	Tc00.1047053510187.210	Choline transporter-like protein	1.72615	2.02719	0.00939309
V5AWF7	TCDM_06579	Choline transporter-like protein	1.72615	2.02719	0.00939309
A0A2V2WIG4	C3747_114g37	Choline transporter-like protein	1.72615	2.02719	0.00939309
A0A2V2WYX7	C3747_57g57	Choline transporter-like protein	1.72615	2.02719	0.00939309
A0A2V2UV52	C4B63_81g48	Choline transporter-like protein	1.72615	2.02719	0.00939309
A0A7J6YF05	ECC02_001997	Choline transporter-like protein	1.72615	2.02719	0.00939309
P01042	KNG1	Kininogen-1 9606 GNK	1.31337	2.01759	0.00960301
Q4E4Q8	Tc00.1047053508461.500	Large ribosomal subunit protein uL15	-1.11339	1.99049	0.0102214
A0A2V2XMI2	C3747_1g654	Large ribosomal subunit protein uL15	-1.11339	1.99049	0.0102214
P08779	KRT16	Keratin, type I cytoskeletal 16	-2.13478	1.97743	0.0105334
Q4D9C9	Tc00.1047053506627.60	ADP-ribosylation factor, putative	-1.29727	1.9752	0.0105877
A0A2V2WB16	C3747_124g107	Putative ADP-ribosylation factor	-1.29727	1.9752	0.0105877
A0A2V2WLV3	C3747_82g91	Putative ADP-ribosylation factor	-1.29727	1.9752	0.0105877
A0A2V2UL00	C4B63_276g12	Putative ADP-ribosylation factor	-1.29727	1.9752	0.0105877
A0A2V2UVW3	C4B63_72g107	Putative ADP-ribosylation factor	-1.29727	1.9752	0.0105877
V5BHY0	TCDM_07951	60S ribosomal protein L5	-1.70904	1.94009	0.0114791
P02768	ALB	Albumin 9606 GNALB P	5.23149	1.93915	0.0115039
Q8T9X5	C3747_235g30	Tubulin alpha chain	-4.1148	1.9173	0.0120977
A0A7J6XM66	ECC02_012002	Tubulin alpha chain	-4.1148	1.9173	0.0120977
A0A7J6XJY3	ECC02_013218	Tubulin alpha chain	-4.1148	1.9173	0.0120977
Q27352		Tubulin alpha chain	-4.1148	1.9173	0.0120977
P0C0L5	C4B	Complement C4-B 9606	2.95898	1.87123	0.0134516
A0A140TA44	C4A	Complement C4A (Rodgers blood group)	2.95898	1.87123	0.0134516
F5GXS0	C4B	Complement C4B (Chido blood group)	2.95898	1.87123	0.0134516
A0A0G2JL54	C4B_2	Complement C4B (Chido blood group)	2.95898	1.87123	0.0134516
P60174	TPI1	Triosephosphate isomerase	-2.38811	1.83106	0.0147549
A0A7P0T8J3	P4HB	Protein disulfide-isomerase	-3.58707	1.83078	0.0147646
A0A7P0TB26	P4HB	Protein disulfide-isomerase	-3.58707	1.83078	0.0147646
P07237	P4HB	Protein disulfide-isomerase	-3.58707	1.83078	0.0147646
Q4DZR8	Tc00.1047053507711.100	Procyclic form surface glycoprotein, put	-1.80188	1.81336	0.0153688
Q95X00	PZFP2	Poly-zinc finger protein 2	0.434889	1.81183	0.015423
Q4D6T9	Tc00.1047053507639.10	Poly-zinc finger protein 2, putative	0.434889	1.81183	0.015423
A0A2V2V6X7	C3747_342g29	Putative poly-zinc finger protein 2	0.434889	1.81183	0.015423
K7EPF9	APOC1	Apolipoprotein C1 960	3.40555	1.7952	0.0160249
K7ELM9	APOC1	Apolipoprotein C1 960	3.40555	1.7952	0.0160249
A0A2V2X133	C3747_35g155	Putative UDP-glucoronosyl and UDP-glucos	-1.40328	1.79046	0.0162008
A0A2V2UIX6	C4B63_244g5	Putative UDP-glucoronosyl and UDP-glucos	-1.40328	1.79046	0.0162008
A0A2V2VHC9	C4B63_25g330	Putative UDP-glucoronosyl and UDP-glucos	-1.40328	1.79046	0.0162008
V5BMC3	TCDM_05940	UDP-glucoronosyl and UDP-glucosyl transf	-1.40328	1.79046	0.0162008
A0A8Q3SI39	C9	Complement component C9	5.24489	1.78575	0.0163776
A0A8Q3SI37	C9	Complement component C9	5.24489	1.78575	0.0163776
A0A8Q3SI95	C9	Complement component C9	5.24489	1.78575	0.0163776
P02748	C9	Complement component C9	5.24489	1.78575	0.0163776
Q4E5C0	Tc00.1047053506559.70	DoxX (strain CL Bre	1.04345	1.77953	0.0166139
V5BQ15	TCDM_14276	DoxX Dm28c OX14163	1.04345	1.77953	0.0166139
A0A2V2W9Z3	C3747_130g21	DoxX OX5693 GNC37	1.04345	1.77953	0.0166139
A0A2V2VWU2	C4B63_7g103	DoxX OX5693 GNC4B	1.04345	1.77953	0.0166139
Q4D3G1	Tc00.1047053508719.30	Kinetoplast DNA-associated protein	-2.05953	1.77894	0.0166365
P02533	KRT14	Keratin, type I cytoskeletal 14	-1.67789	1.7028	0.0198242
C4PD12	CP	Cysteine proteinase (Fragment)	2.06561	1.68927	0.0204519
A0A2V2VCV6	C3747_324g14	Charged multivesicular body protein 6 OS	0.586185	1.67677	0.0210487
A0A2V2WHE1	C3747_98g121	PDEase domain-containing protein	4.58426	1.6691	0.0214238
Q4CTD7	Tc00.1047053511635.20	Histone H2B (strain	-1.67984	1.64524	0.0226341
A0A2V2W5V1	C3747_167g38	Histone H2B OX5693	-1.67984	1.64524	0.0226341
P02649	APOE	Apolipoprotein E 9606	3.38233	1.64499	0.0226468
Q4D7Y8	Tc00.1047053508415.40	ADP-ribosylation factor	-3.30673	1.63287	0.0232877
A0A2V2W496	C3747_1g70	ADP-ribosylation factor	-3.30673	1.63287	0.0232877
A0A2V2VG45	C3747_268g40	ADP-ribosylation factor	-3.30673	1.63287	0.0232877
Q4DLS5	Tc00.1047053509153.50	t-SNARE coiled-coil homology domain-cont	1.05658	1.59776	0.0252488
A0A7J6Y2T4	ECC02_006004	t-SNARE coiled-coil homology domain-cont	1.05658	1.59776	0.0252488
Q93079	H2BC9	Histone H2B type 1-H	-2.94461	1.59237	0.0255642
P23527	H2BC17	Histone H2B type 1-O	-2.94461	1.59237	0.0255642
Q5QNW6	H2BC18	Histone H2B type 2-F	-2.94461	1.59237	0.0255642
Q4DPA5	Tc00.1047053509647.130	OCRE domain-containing protein	-0.57668	1.59143	0.0256192
A0A2V2X1A7	C3747_40g61	OCRE domain-containing protein	-0.57668	1.59143	0.0256192
A0A2V2WSZ0	C3747_60g62	OCRE domain-containing protein	-0.57668	1.59143	0.0256192
A0A2V2V2V0	C4B63_192g14	OCRE domain-containing protein	-0.57668	1.59143	0.0256192
A0A2V2WEZ8	C3747_104g109	MORN repeat-containing protein 1	0.362168	1.58222	0.0261687
A0A2V2VMT0	C4B63_18g141	MORN repeat-containing protein 1	0.362168	1.58222	0.0261687
Q8IUE6	H2AC21	Histone H2A type 2-B	-2.99262	1.56371	0.0273078
P50454	SERPINH1	Serpin H1 9606 GNSER	-6.39013	1.50572	0.0312087
E9PNX1	SERPINH1	Serpin family H member 1 (Fragment)	-6.39013	1.50572	0.0312087
E9PK86	SERPINH1	Serpin family H member 1 (Fragment)	-6.39013	1.50572	0.0312087
E9PR70	SERPINH1	Serpin family H member 1 (Fragment)	-6.39013	1.50572	0.0312087
E9PMI5	SERPINH1	Serpin family H member 1 (Fragment)	-6.39013	1.50572	0.0312087
E9PJH8	SERPINH1	Serpin family H member 1 (Fragment)	-6.39013	1.50572	0.0312087
E9PPV6	SERPINH1	Serpin family H member 1	-6.39013	1.50572	0.0312087
P25311	AZGP1	Zinc-alpha-2-glycoprotein	1.23649	1.50331	0.0313825
P27795		Histone H2B OX5693	-1.84396	1.50325	0.0313873
P0DOY2	IGLC2	Immunoglobulin lambda constant 2	3.33867	1.48117	0.0330242
P0DOY3	IGLC3	Immunoglobulin lambda constant 3	3.33867	1.48117	0.0330242
P69905	HBA1	Hemoglobin subunit alpha	4.47837	1.46933	0.0339364
P31949	S100A11	Protein S100-A11 9606	-4.78513	1.44835	0.0356162
P01009	SERPINA1	Alpha-1-antitrypsin 9	4.36252	1.44133	0.0361964
A0A024R6N5	SERPINA1	Serpin family A member 1	4.36252	1.44133	0.0361964
Q5T985	ITIH2	Inter-alpha-trypsin inhibitor heavy chai	1.50644	1.43462	0.0367605
P19823	ITIH2	Inter-alpha-trypsin inhibitor heavy chai	1.50644	1.43462	0.0367605
V9GYM3	APOA2	Apolipoprotein A-II 9	5.3906	1.40956	0.0389437
Q4D8K4	Tc00.1047053503453.30	60S ribosomal protein L30, putative	-5.56469	1.40903	0.0389918
A0A2V2V6P5	C3747_62g760c	Putative 60S ribosomal protein L30	-5.56469	1.40903	0.0389918
A0A2V2WQ17	C3747_70g752c	Putative 60S ribosomal protein L30	-5.56469	1.40903	0.0389918
Q4E4L9	Tc00.1047053506925.300	Peptidyl-prolyl cis-trans isomerase	0.629295	1.40026	0.0397871
V5B9H8	TCDM_07687	PLAC8 family protein	1.33736	1.3829	0.0414093
A0A2V2WBC3	C3747_122g48	PLAC8 family protein	1.33736	1.3829	0.0414093
A0A2V2WSC4	C3747_59g118	PLAC8 family protein	1.33736	1.3829	0.0414093
A0A2V2VH52	C4B63_21g236	PLAC8 family protein	1.33736	1.3829	0.0414093
A0A2V2UTG4	C4B63_94g49	PLAC8 family protein	1.33736	1.3829	0.0414093
A0A7J6XJB7	ECC02_012875	PLAC8 family protein	1.33736	1.3829	0.0414093
A0A8V8TNZ5	ARF1	ADP-ribosylation factor (Fragment)	-3.24566	1.37867	0.0418149
A0A8V8TQC0	ARF1	ADP-ribosylation factor (Fragment)	-3.24566	1.37867	0.0418149
A0A8V8TNZ0	ARF1	ADP-ribosylation factor 1 (Fragment)	-3.24566	1.37867	0.0418149
A0A8V8TQP8	ARF1	ADP-ribosylation factor 1 (Fragment)	-3.24566	1.37867	0.0418149
P84077	ARF1	ADP-ribosylation factor 1	-3.24566	1.37867	0.0418149
F5H423		ADP-ribosylation factor 1	-3.24566	1.37867	0.0418149
P61204	ARF3	ADP-ribosylation factor 3	-3.24566	1.37867	0.0418149
P42766	RPL35	Large ribosomal subunit protein uL29	3.14913	1.37665	0.0420098
Q4D749	Tc00.1047053504071.110	Ama1 protein, putative	-3.57294	1.35149	0.0445152
Q4DQ44	Tc00.1047053511825.80	I/6 autoantigen, putative	1.01452	1.34704	0.0449743
Q8N3J3	HROB	Homologous recombination OB-fold protein	2.91364	1.32907	0.0468734
D6RBJ7	GC	Vitamin D-binding protein	4.43096	1.269	0.0538267
D6RF35	GC	Vitamin D-binding protein	4.43096	1.269	0.0538267
P02774	GC	Vitamin D-binding protein	4.43096	1.269	0.0538267
K2PB50	MOQ_001461	Glucose-regulated protein 78, putative O	-0.67284	1.26036	0.0549088
A0A7J6XG98	ECC02_013849	Heat shock protein 70 (Hsp70) (Fragment)	-0.67284	1.26036	0.0549088
A0A7J6Y5S1	ECC02_004855	Heat shock protein 70 (Hsp70)	-0.67284	1.26036	0.0549088
A0A7J6Y634	ECC02_004856	Heat shock protein 70 (Hsp70)	-0.67284	1.26036	0.0549088
A0A7J6Y5Q6	ECC02_004858	Heat shock protein 70 (Hsp70)	-0.67284	1.26036	0.0549088
A0A7J6XI74	ECC02_013212	Heat shock protein 70 (Hsp70)	-0.67284	1.26036	0.0549088
A0A7J6XIZ4	ECC02_013213	Heat shock protein 70 (Hsp70)	-0.67284	1.26036	0.0549088
A0A7J6XI80	ECC02_013261	Heat shock protein 70 (Hsp70)	-0.67284	1.26036	0.0549088
A0A7J6XIZ3	ECC02_013262	Heat shock protein 70 (Hsp70)	-0.67284	1.26036	0.0549088
A0A7J6XGX9	ECC02_013589	Heat shock protein 70 (Hsp70)	-0.67284	1.26036	0.0549088
A0A7J6XH57	ECC02_013604	Heat shock protein 70 (Hsp70)	-0.67284	1.26036	0.0549088
A0A7J6XGI5	ECC02_013784	Heat shock protein 70 (Hsp70)	-0.67284	1.26036	0.0549088
A0A2V2WGJ8	C3747_108g100	Putative heat shock protein 70 (Hsp70) O	-0.67284	1.26036	0.0549088
A0A2V2WKB2	C3747_108g102	Putative heat shock protein 70 (Hsp70) O	-0.67284	1.26036	0.0549088
A0A2V2WFC3	C3747_108g107	Putative heat shock protein 70 (Hsp70) O	-0.67284	1.26036	0.0549088
A0A2V2WFD8	C3747_108g98	Putative heat shock protein 70 (Hsp70) O	-0.67284	1.26036	0.0549088
A0A2V2XFA6	C3747_10g3	Putative heat shock protein 70 (Hsp70) O	-0.67284	1.26036	0.0549088
A0A2V2UP60	C3747_788g3	Putative heat shock protein 70 (Hsp70) O	-0.67284	1.26036	0.0549088
Q4E0B4	Tc00.1047053509287.20	non-specific serine/threonine protein ki	0.847206	1.25337	0.0557998
Q4CPZ0	Tc00.1047053510685.10	Calreticulin (strai	-1.13138	1.24769	0.0565339
A0A2V2W514	C3747_195g17	Calreticulin OX569	-1.13138	1.24769	0.0565339
A0A2V2UP73	C4B63_104g78	Calreticulin OX569	-1.13138	1.24769	0.0565339
K2NJC6	MOQ_000276	Uncharacterized protein	6.99758	1.23944	0.0576185
J3QLC9	HP	Haptoglobin (Fragment)	5.04841	1.23787	0.0578272
P00738	HP	Haptoglobin 9606 GNH	5.04841	1.23787	0.0578272
Q5ST81	TUBB	Tubulin beta chain 96	-3.85745	1.23333	0.0584342
Q5JP53	TUBB	Tubulin beta chain 96	-3.85745	1.23333	0.0584342
P07437	TUBB	Tubulin beta chain 96	-3.85745	1.23333	0.0584342
Q13885	TUBB2A	Tubulin beta-2A chain	-3.85745	1.23333	0.0584342
Q9BVA1	TUBB2B	Tubulin beta-2B chain	-3.85745	1.23333	0.0584342
P68371	TUBB4B	Tubulin beta-4B chain	-3.85745	1.23333	0.0584342
A0A7J6YEC9	ECC02_001898	Surface membrane protein	-1.987	1.22333	0.0597959
P10599	TXN	Thioredoxin 9606 GNT	-2.68477	1.2189	0.0604084
P68104	EEF1A1	Elongation factor 1-alpha 1	-2.12465	1.20245	0.0627409
A0A7I2V659	EEF1A1	Elongation factor 1-alpha	-2.12465	1.20245	0.0627409
A0A087WVQ9	EEF1A1	Elongation factor 1-alpha	-2.12465	1.20245	0.0627409
Q5VTE0	EEF1A1P5	Putative elongation factor 1-alpha-like	-2.12465	1.20245	0.0627409
Q4DTP1	Tc00.1047053511211.49	MsrB domain-containing protein	1.6315	1.17407	0.0669782
V5BL87	TCDM_06423	MsrB domain-containing protein	1.6315	1.17407	0.0669782
P05456	HSP70	Heat shock 70 kDa protein	-0.652218	1.16377	0.0685852
V5B7T1	TCDM_08436	Peroxisome targeting signal 1 receptor O	-1.31525	1.15673	0.0697055
Q4D9G7	Tc00.1047053508299.70	Peroxisome targeting signal 1 receptor,	-1.31525	1.15673	0.0697055
A0A2V2X9Z0	C3747_19g161	Uncharacterized protein	1.42404	1.1479	0.0711377
K2NEV5	MOQ_001997	Heat shock 70 kDa protein, mitochondrial	-0.685256	1.14511	0.0715957
K2NJ70	MOQ_002001	Heat shock 70 kDa protein, mitochondrial	-0.685256	1.14511	0.0715957
A0A2V2XKQ2	C3747_3g938	Putative trans-sialidase, Group II	2.61305	1.13531	0.0732295
A0A2V2UHR3	C3747_838g8	Putative trans-sialidase, Group II	2.61305	1.13531	0.0732295
Q4D770	Tc00.1047053508265.100	C2 domain-containing protein	1.42104	1.13215	0.0737654
V5BCB8	TCDM_08367	Glucose-regulated protein 78	-2.09359	1.12814	0.0744485
K2NLB6	MOQ_006525	Glucose-regulated protein 78, putative O	-2.09359	1.12814	0.0744485
A0A2V2XES3	C3747_10g461	Putative heat shock protein 70 (Hsp70) O	-2.09359	1.12814	0.0744485
A0A2V2WC93	C3747_123g115	Putative heat shock protein 70 (Hsp70) O	-2.09359	1.12814	0.0744485
Q4DUP6	Tc00.1047053504149.160	Phosphoinositide phospholipase C	15.4832	1.11947	0.07595
A0A2V2UT55	C3747_547g11	Phosphoinositide phospholipase C	15.4832	1.11947	0.07595
A0A2V2UR19	C4B63_120g44	Phosphoinositide phospholipase C	15.4832	1.11947	0.07595
A0A2V2VQL0	C4B63_12g259	Phosphoinositide phospholipase C	15.4832	1.11947	0.07595
A0A7J6YC23	ECC02_002978	Phosphoinositide phospholipase C	15.4832	1.11947	0.07595
O96101		Phosphoinositide phospholipase C	15.4832	1.11947	0.07595
P62937	PPIA	Peptidyl-prolyl cis-trans isomerase A OS	-6.3402	1.11624	0.0765176
A0A2V2X1U0	C3747_49g149	Flagellum attachment zone protein 14	-0.580947	1.11572	0.0766083
P06733	ENO1	Alpha-enolase 9606 GN	-2.65491	1.1111	0.0774279
P48735	IDH2	Isocitrate dehydrogenase [NADP], mitocho	-1.57166	1.10641	0.0782683
P49006	MARCKSL1	MARCKS-related protein	-3.61127	1.10599	0.0783447
A0A2V2W609	C3747_161g15	Transmembrane protein	-0.929339	1.10492	0.0785377
A0A2V2XKN6	C3747_3g48	Transmembrane protein	-0.929339	1.10492	0.0785377
F8W696	APOA1	Apolipoprotein A-I 96	4.18973	1.08088	0.0830076
Q4DFA6	Tc00.1047053508209.140	protein disulfide-isomerase	1.3495	1.07867	0.0834321
A0A7J6Y6Y2	ECC02_004584	protein disulfide-isomerase	1.3495	1.07867	0.0834321
A0A2V2W8P0	C3747_140g93	Uncharacterized protein	1.33579	1.06638	0.0858267
A0A0B4J231	IGLL5	Immunoglobulin lambda like polypeptide 5	3.20249	1.03737	0.0917554
B9A064	IGLL5	Immunoglobulin lambda-like polypeptide 5	3.20249	1.03737	0.0917554
A0A2V2W3A8	C3747_189g84	Putative trans-sialidase, Group II	-0.516028	1.03446	0.0923709
V5BSE4	TCDM_13834	40S ribosomal protein S13	0.847065	1.01028	0.0976614
Q4DC38	Tc00.1047053511291.90	40S ribosomal protein S13, putative	0.847065	1.01028	0.0976614
A0A2V2UMQ3	C4B63_304g8	Putative 40S ribosomal protein S13	0.847065	1.01028	0.0976614
V5BCU3	TCDM_00108	Proteasome subunit beta	0.849175	1.00013	0.0999691
B0YJC4	VIM	Vimentin 9606 GNVIM	-1.12274	0.984978	0.10352
P08670	VIM	Vimentin 9606 GNVIM	-1.12274	0.984978	0.10352
P61313	RPL15	Large ribosomal subunit protein eL15	-0.839923	0.963361	0.108803
A0A2V2WYI1	C3747_42g171	Uncharacterized protein	0.79481	0.955982	0.110667
V5BMI3	TCDM_04007	Protein phosphatase	-0.880876	0.954261	0.111106
A0A2V2X7Z3	C3747_20g14	Protein phosphatase	-0.880876	0.954261	0.111106
A0A2V2VVN6	C4B63_9g235	Putative RNA-binding protein	1.34055	0.94522	0.113444
A0AAG2UUW0	APOB	Apolipoprotein B 9606	3.88829	0.939072	0.115061
P04114	APOB	Apolipoprotein B-100	3.88829	0.939072	0.115061
A0A2V2XDC9	C3747_21g56	Putative 5'-AMP-activated protein kinase	0.789709	0.932427	0.116835
A0A2V2X065	C3747_53g15	Putative 5'-AMP-activated protein kinase	0.789709	0.932427	0.116835
A0A2V2VNA8	C4B63_16g11	Putative 5'-AMP-activated protein kinase	0.789709	0.932427	0.116835
A0A2V2UYA5	C4B63_85g51	Putative fatty acyl CoA syntetase 1	0.711728	0.927758	0.118098
Q4CYW5	Tc00.1047053506341.20	Uncharacterized protein	6.06094	0.917748	0.120852
K2NC28	MOQ_003716	Chaperonin HSP60, mitochondrial, putativ	-0.638415	0.906224	0.124101
A0A2V2XGR5	C3747_9g229	Isocitrate dehydrogenase [NADP]	-0.353957	0.900977	0.12561
Q4DJ01	Tc00.1047053511287.100	t-SNARE coiled-coil homology domain-cont	1.4154	0.892404	0.128114
V5BS89	TCDM_00494	t-SNARE coiled-coil homology domain-cont	1.4154	0.892404	0.128114
A0A2V2XM41	C3747_2g482	t-SNARE coiled-coil homology domain-cont	1.4154	0.892404	0.128114
A0A2V2UKW2	C4B63_207g8	t-SNARE coiled-coil homology domain-cont	1.4154	0.892404	0.128114
A0A7J6YG55	ECC02_001013	t-SNARE coiled-coil homology domain-cont	1.4154	0.892404	0.128114
Q4CZH3	Tc00.1047053509471.59	Histone H3, putative	-0.74801	0.890863	0.128569
A2AAT0	SLC39A7	Zinc transporter SLC39A7 (Fragment)	-2.72528	0.877788	0.132499
A0A8V8TNV9	SLC39A7	Zinc transporter SLC39A7	-2.72528	0.877788	0.132499
A0A8V8TM21	SLC39A7	Zinc transporter SLC39A7	-2.72528	0.877788	0.132499
Q92504	SLC39A7	Zinc transporter SLC39A7	-2.72528	0.877788	0.132499
P02787	TF	Serotransferrin 9606	1.74762	0.875694	0.133139
Q4D418	Tc00.1047053511017.50	Glycosomal membrane protein, putative OS	-1.6496	0.867811	0.135578
P01861	IGHG4	Immunoglobulin heavy constant gamma 4 OS	0.822948	0.848831	0.141634
Q4D5A7	Tc00.1047053511633.79	Microtubule-associated protein, putative	0.950123	0.839946	0.144562
A0A7J6XW18	ECC02_008657	Cysteine dioxygenase	-0.618717	0.835186	0.146155
A0A7J6Y6J9	ECC02_004662	Heat shock protein 70 (Hsp70)	0.723355	0.832305	0.147128
A0A2V2XQW2	C3747_4g59	Putative heat shock protein 70 (Hsp70) O	0.723355	0.832305	0.147128
A0A2V2WVA1	C3747_56g28	Putative heat shock protein 70 (Hsp70) O	0.723355	0.832305	0.147128
A0A2V2XHQ4	C3747_6g714	Putative trans-sialidase, Group II	0.633813	0.823593	0.150109
E7ETN3		Complement C2 9606 PE	3.25873	0.819277	0.151608
B4E1Z4		Complement C2 9606 PE	3.25873	0.819277	0.151608
Q4CLT3	Tc00.1047053509129.10	Mitochondrial outer membrane protein por	-1.35616	0.817359	0.152279
Q4CSK6	Tc00.1047053509141.40	Mitochondrial outer membrane protein por	-1.35616	0.817359	0.152279
A0A7J6XXQ7	ECC02_008115	Mitochondrial outer membrane protein por	-1.35616	0.817359	0.152279
A0A7J6XWR4	ECC02_008202	Mitochondrial outer membrane protein por	-1.35616	0.817359	0.152279
A0A7J6XY87	ECC02_008203	Mitochondrial outer membrane protein por	-1.35616	0.817359	0.152279
A0A7J6XWR5	ECC02_008204	Mitochondrial outer membrane protein por	-1.35616	0.817359	0.152279
A0A7J6XXV0	ECC02_008205	Mitochondrial outer membrane protein por	-1.35616	0.817359	0.152279
A0A7J6XLI8	ECC02_012257	Mitochondrial outer membrane protein por	-1.35616	0.817359	0.152279
A0A2V2VBP0	C4B63_34g297	Putative Mitochondrial outer membrane pr	-1.35616	0.817359	0.152279
K2NBS0	MOQ_009809	Uncharacterized protein	-0.929785	0.810185	0.154816
V5AWH0	TCDM_06491	Fungal lipase-like domain-containing pro	0.433573	0.799505	0.15867
A0A2V2XCM6	C3747_13g149	Fungal lipase-like domain-containing pro	0.433573	0.799505	0.15867
A0A2V2V530	C3747_357g14	Fungal lipase-like domain-containing pro	0.433573	0.799505	0.15867
A0A2V2V3V9	C4B63_52g170	Putative cytoskeleton associated protein	1.15769	0.788404	0.162778
P49792	RANBP2	E3 SUMO-protein ligase RanBP2	-0.511867	0.787641	0.163065
Q4E5P5	Tc00.1047053506529.360	Cytochrome C oxidase subunit IV, putativ	-1.02947	0.787469	0.163129
Q4E2P2	Tc00.1047053510889.50	Cytochrome C oxidase subunit IV, putativ	-1.02947	0.787469	0.163129
V5BF65	TCDM_05015	Cytochrome c oxidase subunit IV	-1.02947	0.787469	0.163129
A0A7J6YD61	ECC02_002455	Cytochrome c oxidase subunit IV	-1.02947	0.787469	0.163129
A0A7J6Y5H1	ECC02_005089	C2 domain-containing protein	1.10758	0.785183	0.16399
A0A2V2W240	C3747_190g7	Putative vesicle-associated membrane pro	-0.954968	0.779027	0.166331
A0A2V2VEA2	C4B63_31g54	Putative vesicle-associated membrane pro	-0.954968	0.779027	0.166331
A0A2V2X2B0	C3747_297g1	Putative trans-sialidase	-0.623708	0.775495	0.167689
A0A2V2XC56	C3747_13g429	Putative RNA-binding protein 6	1.44983	0.768227	0.170519
A0A2V2VHP4	C4B63_23g237	Putative RNA-binding protein 6	1.44983	0.768227	0.170519
Q4CV65	Tc00.1047053506693.30	RNA-binding protein 6, putative	1.44983	0.768227	0.170519
Q4E625	Tc00.1047053508153.680	RNA-binding protein 6, putative	1.44983	0.768227	0.170519
A0A2V2VIM2	C4B63_19g228	Putative calpain-like cysteine peptidase	4.56732	0.762373	0.172833
V5BG00	TCDM_06709	C2 domain-containing protein	1.08354	0.756851	0.175045
K2MTE6	MOQ_007282	CHORD domain-containing protein	0.662039	0.745489	0.179685
P35527	KRT9	Keratin, type I cytoskeletal 9	0.737851	0.745109	0.179842
K2N3N6	MOQ_006966	Proteasome regulatory ATPase subunit 2,	-1.19452	0.740813	0.18163
P16403	H1-2	Histone H1.2 9606 GN	1.37968	0.726697	0.18763
P01859	IGHG2	Immunoglobulin heavy constant gamma 2 OS	0.85721	0.712931	0.193673
P16401	H1-5	Histone H1.5 9606 GN	1.15962	0.710032	0.19497
P0DMV9	HSPA1B	Heat shock 70 kDa protein 1B	-0.677949	0.708071	0.195852
A0A0G2JIW1	HSPA1B	Heat shock protein family A (Hsp70) memb	-0.677949	0.708071	0.195852
A0A2V2WVR0	C3747_234g48	Nucleoside diphosphate kinase	1.34868	0.699601	0.19971
A0A2V2X784	C3747_22g230	Putative I/6 autoantigen	0.618821	0.665628	0.21596
Q4DL22	Tc00.1047053511261.90	EF-hand domain-containing protein	0.715515	0.657345	0.220118
A0A2V2XLD6	C3747_2g679	EF-hand domain-containing protein	0.715515	0.657345	0.220118
A0A2V2WCI2	C3747_122g72	Putative kinetoplastid kinetochore prote	11.7923	0.646634	0.225614
A0A2V2W7X4	C3747_144g95	BAR domain-containing protein	0.501487	0.629982	0.234433
Q4DZM9	Tc00.1047053504147.160	ADP-ribosylation factor-like protein, pu	-0.906285	0.628084	0.235459
A0A2V2X1Y0	C3747_33g210	Putative ADP-ribosylation factor-like pr	-0.906285	0.628084	0.235459
E9PN48	ARFGAP2	ADP-ribosylation factor GTPase-activatin	-1.05747	0.62344	0.237991
A0A2V2V5R4	C4B63_206g13	Putative U2 splicing auxiliary factor OS	-0.97011	0.602039	0.250012
Q8MV42	u2af26	U2 splicing auxiliary factor	-0.97011	0.602039	0.250012
Q4CM27	Tc00.1047053503577.20	U2 splicing auxiliary factor, putative O	-0.97011	0.602039	0.250012
Q4DPQ8	Tc00.1047053511181.100	60S ribosomal protein L2, putative	-0.512055	0.590328	0.256845
K2N128	MOQ_007971	60S ribosomal protein L2, putative	-0.512055	0.590328	0.256845
A0A2V2WBR0	C3747_120g138	Putative 60S ribosomal protein L8	-0.512055	0.590328	0.256845
A0A2V2W5B2	C4B63_3g1107	Putative 60S ribosomal protein L8	-0.512055	0.590328	0.256845
V5DLL6	TCDM_02894	Uncharacterized protein	0.624514	0.584518	0.260305
A0A2V2X214	C3747_33g216	Uncharacterized protein	0.624514	0.584518	0.260305
A0A2V2X861	C3747_22g519c	Histone H2A OX5693	-0.556296	0.578912	0.263687
A0A2V2VIK3	C3747_259g100	Histone H2A OX5693	-0.556296	0.578912	0.263687
A0A2V2VL29	C3747_259g108	Histone H2A OX5693	-0.556296	0.578912	0.263687
A0A2V2VIH6	C3747_259g110	Histone H2A OX5693	-0.556296	0.578912	0.263687
P62979	RPS27A	Ubiquitin-ribosomal protein eS31 fusion	-4.18673	0.555393	0.27836
Q4CV75	Tc00.1047053504255.30	Uncharacterized protein	-0.436538	0.551743	0.28071
A0A2V2WAE2	C3747_148g97	Uncharacterized protein	-0.436538	0.551743	0.28071
A0A2V2X138	C3747_51g173	Uncharacterized protein	-0.436538	0.551743	0.28071
A0A7J6Y4S6	ECC02_005315	Uncharacterized protein	-0.436538	0.551743	0.28071
A0A7J6Y144	ECC02_007174	Trans-sialidase, Group II	-1.10791	0.551123	0.281111
P10412	H1-4	Histone H1.4 9606 GN	0.950454	0.544895	0.285171
P17066	HSPA6	Heat shock 70 kDa protein 6	-0.551933	0.544082	0.285705
Q8I728	TcC31.31	Serine/threonine-protein phosphatase	-0.561599	0.539006	0.289064
A0A2V2VA74	C4B63_37g376	Putative trans-sialidase, Group II	-0.611873	0.525679	0.298072
Q4CXR1	Tc00.1047053507943.5	Histone H4 (Fragment)	-0.416363	0.518345	0.303148
A0A2V2VE03	C3747_192g187c	Histone H4 OX5693	-0.416363	0.518345	0.303148
A0A2V2XIY3	C3747_6g511	Flagellar calcium-binding 24 kDa protein	0.928323	0.51679	0.304236
Q4CTX0	Tc00.1047053507891.47	Flagellar calcium-binding protein, putat	0.928323	0.51679	0.304236
P01876	IGHA1	Immunoglobulin heavy constant alpha 1 OS	1.71505	0.504004	0.313325
A0A0G2JMB2	IGHA2	Immunoglobulin heavy constant alpha 2 (A	1.71505	0.504004	0.313325
P01877	IGHA2	Immunoglobulin heavy constant alpha 2 OS	1.71505	0.504004	0.313325
P04259	KRT6B	Keratin, type II cytoskeletal 6B	0.517121	0.487999	0.325088
A0A2V2WIY1	C3747_89g76	PPM-type phosphatase domain-containing p	0.437616	0.466438	0.341635
K2N445	MOQ_003472	Flagellum targeting protein kharon1	0.303777	0.465661	0.342246
A0A7J6XTV0	ECC02_009545	Trans-sialidase, Group II	1.11501	0.431375	0.37036
K2MEE9	MOQ_002532	DNA topoisomerase I	0.93506	0.417143	0.382699
Q4D7A0	Tc00.1047053506315.50	60S ribosomal protein L13a, putative	-1.04848	0.404366	0.394125
A0A7J6YGT2	ECC02_000999	ADP/ATP translocase	-1.42445	0.403451	0.394956
Q4CVR5	Tc00.1047053487507.10	Tryparedoxin peroxidase, putative	-0.443819	0.402533	0.395792
Q4CRX7	Tc00.1047053503745.30	Cytochrome c peroxidase, mitochondrial O	-0.827405	0.39911	0.398924
A0A7J6Y5C0	ECC02_005213	Cytochrome c peroxidase, mitochondrial O	-0.827405	0.39911	0.398924
Q4E2Y9	Tc00.1047053508175.50	Uncharacterized protein	0.918894	0.396548	0.401284
Q4DWL8	Tc00.1047053507089.270	Dihydrolipoyl dehydrogenase	1.49933	0.389231	0.408102
Q4DD33	Tc00.1047053511025.110	Dihydrolipoyl dehydrogenase	1.49933	0.389231	0.408102
V5BVJ1	TCDM_02689	Dihydrolipoyl dehydrogenase	1.49933	0.389231	0.408102
A0A2V2VKN4	C4B63_20g178	Dihydrolipoyl dehydrogenase	1.49933	0.389231	0.408102
A0A7J6Y8L3	ECC02_003979	Dihydrolipoyl dehydrogenase	1.49933	0.389231	0.408102
P90597	LPD	Dihydrolipoyl dehydrogenase	1.49933	0.389231	0.408102
P35908	KRT2	Keratin, type II cytoskeletal 2 epiderma	-0.466957	0.388028	0.409234
A0A2V2XGU9	C3747_9g213	PPM-type phosphatase domain-containing p	-0.360899	0.378816	0.418007
Q4E4N2	Tc00.1047053506925.150	Protein phosphatase, putative	-0.360899	0.378816	0.418007
Q4CP33	Tc00.1047053510129.20	Surface glycoprotein, putative	-0.223989	0.374977	0.421719
A0A2V2WFX7	C3747_101g98	Putative trans-sialidase	0.549767	0.372433	0.424197
A0A7J6Y0B7	ECC02_007499	Trans-sialidase, Group II	-0.632105	0.370972	0.425626
A0A7J6XZZ1	ECC02_007501	Trans-sialidase, Group II	-0.632105	0.370972	0.425626
K2N1D5	MOQ_004370	Polyadenylate-binding protein	-1.4717	0.366704	0.42983
A0A7J6Y2P2	ECC02_005964	Large ribosomal subunit protein eL19 dom	1.15257	0.355794	0.440764
Q4DS21	Tc00.1047053510657.200	Leishmanolysin-like peptidase	-0.54679	0.35226	0.444365
A0A2V2WUS9	C3747_59g212	Putative ribonuclease mar1	0.323366	0.348861	0.447856
Q4D3U8	Tc00.1047053505945.20	Ribonuclease mar1, putative	0.323366	0.348861	0.447856
A0A7J6Y177	ECC02_006647	AMP-dependent synthetase/ligase domain-c	-0.613277	0.323739	0.474527
A0A2V2VZ63	C3747_196g5	Putative fatty acyl CoA synthetase	-0.613277	0.323739	0.474527
Q4DLJ9	Tc00.1047053503939.120	RING-type E3 ubiquitin transferase	0.35751	0.310064	0.489707
P19013	KRT4	Keratin, type II cytoskeletal 4	-0.346479	0.306552	0.493682
Q4CMD9	Tc00.1047053506261.10	Fatty acyl CoA synthetase 2, putative OS	-0.681798	0.302331	0.498505
A0A2V2X2D9	C3747_34g374	Putative fatty acyl CoA synthetase 2	-0.681798	0.302331	0.498505
Q8N1N4	KRT78	Keratin, type II cytoskeletal 78	0.520201	0.299305	0.50199
P32119	PRDX2	Peroxiredoxin-2 9606	0.417592	0.285701	0.517963
A0A2V2WGU9	C3747_109g153	Kinesin-C OX5693 G	-0.449664	0.284928	0.518886
Q4DA50	Tc00.1047053507019.80	PDZ domain-containing protein	0.113859	0.282042	0.522345
A0A7J6YIP0	ECC02_000125	PDZ domain-containing protein	0.113859	0.282042	0.522345
K2MRN3	MOQ_001842	PDZ domain-containing protein	0.113859	0.282042	0.522345
A0A9H4DHQ2	IGHG3	Immunoglobulin heavy constant gamma 3 (G	0.550201	0.267669	0.539922
A0A9H3ZR93	IGHG3	Immunoglobulin heavy constant gamma 3 (G	0.550201	0.267669	0.539922
P01860	IGHG3	Immunoglobulin heavy constant gamma 3 OS	0.550201	0.267669	0.539922
A0A2V2WB08	C3747_131g68	Putative trans-sialidase	0.236814	0.258129	0.551914
A0A2V2VB61	C3747_335g15	Malate dehydrogenase	-0.379792	0.25617	0.554409
Q4DZE8	Tc00.1047053506825.150	Uncharacterized protein	-0.898447	0.236437	0.580181
Q4DSS6	Tc00.1047053507809.60	Uncharacterized protein	-0.290467	0.221474	0.600518
P04264	KRT1	Keratin, type II cytoskeletal 1	-0.274255	0.217416	0.606155
V5BN65	TCDM_02002	Kinesin Dm28c OX14	0.281787	0.212332	0.613293
Q4CXJ4	Tc00.1047053510645.20	Nuclear transcription factor, putative O	0.261102	0.207005	0.620861
A0A2V2X219	C3747_39g374	Putative trans-sialidase, Group II	-0.337006	0.206528	0.621545
A0A2V2WZP0	C3747_39g391	Putative trans-sialidase, Group II	-0.337006	0.206528	0.621545
A0A2V2WZU3	C3747_39g400	Putative trans-sialidase, Group II	-0.337006	0.206528	0.621545
Q4DIN1	Tc00.1047053509777.30	Trans-sialidase, putative	0.394701	0.204841	0.623963
A0A2V2XBY2	C3747_18g285	Putative RNA-binding protein	-0.254636	0.200316	0.630499
V5BWY8	TCDM_00519	RNA-binding protein	-0.254636	0.200316	0.630499
Q4DH92	Tc00.1047053503955.40	Trans-sialidase, putative	0.389169	0.195378	0.637709
A0A2V2W5P8	C3747_164g96	Succinate--CoA ligase [ADP-forming] subu	0.295773	0.191278	0.643757
A0A2V2V0C8	C4B63_57g98	Succinate--CoA ligase [ADP-forming] subu	0.295773	0.191278	0.643757
A0A2V2X0N8	C3747_39g383	Putative trans-sialidase, Group II	-0.283352	0.184711	0.653565
A0A2V2WGX3	C3747_122g129	Putative trans-sialidase, Group II	0.225052	0.181709	0.658099
A0A2V2WBI3	C3747_122g158	Putative trans-sialidase, Group II	0.225052	0.181709	0.658099
A0A2V2XCY7	C3747_14g267	Putative fatty acyl CoA synthetase	-0.304954	0.181655	0.65818
Q4DIU5	Tc00.1047053511389.70	Uncharacterized protein	0.2748	0.179135	0.662011
P12035	KRT3	Keratin, type II cytoskeletal 3	-0.337474	0.178179	0.66347
A0A7J6Y5S0	ECC02_005284	AMP-dependent synthetase/ligase domain-c	-0.294243	0.174693	0.668816
A0A2V2VH34	C3747_264g22	Putative fatty acyl CoA synthetase	-0.294243	0.174693	0.668816
A0A2V2X706	C3747_35g261	Ubiquitin-ribosomal protein eL40 fusion	-0.16155	0.154457	0.700717
Q4D609	Tc00.1047053508555.60	Cytoskeleton-associated protein CAP5.5,	0.19121	0.153049	0.702993
A0A2V2ULK8	C3747_788g5	Putative heat shock protein 70 (Hsp70) O	-0.245973	0.144613	0.716782
Q4DFX2	Tc00.1047053506367.30	acireductone dioxygenase (Fe(2+)-requiri	0.232015	0.134881	0.733025
V5D947	TCDM_08011	acireductone dioxygenase (Fe(2+)-requiri	0.232015	0.134881	0.733025
A0A2V2XFM8	C3747_9g95	acireductone dioxygenase (Fe(2+)-requiri	0.232015	0.134881	0.733025
A0A2V2VIR7	C4B63_19g43	acireductone dioxygenase (Fe(2+)-requiri	0.232015	0.134881	0.733025
A0A7J6XZE4	ECC02_007551	acireductone dioxygenase (Fe(2+)-requiri	0.232015	0.134881	0.733025
A0A7J6XKN8	ECC02_012334	acireductone dioxygenase (Fe(2+)-requiri	0.232015	0.134881	0.733025
Q4DJS7	Tc00.1047053509237.130	Cytoskeleton-associated protein CAP5.5,	0.163729	0.131306	0.739085
A0A2V2WHD2	C3747_98g132	Putative cytoskeleton-associated protein	0.163729	0.131306	0.739085
V5DRS6	TCDM_01229	Elongation factor 2	-0.17197	0.128016	0.744704
Q6IWF6		Elongation factor 2	-0.17197	0.128016	0.744704
Q4D5X0	Tc00.1047053508169.20	Elongation factor 2, putative	-0.17197	0.128016	0.744704
A0A2V2XHH0	C3747_7g172	Putative elongation factor 2	-0.17197	0.128016	0.744704
A0A2V2VV12	C4B63_13g152	Putative elongation factor 2	-0.17197	0.128016	0.744704
A0A2V2VSD7	C4B63_13g157	Putative elongation factor 2	-0.17197	0.128016	0.744704
A0A7J6Y8H8	ECC02_003844	Tr-type G domain-containing protein	-0.17197	0.128016	0.744704
A0A7J6XL61	ECC02_003845	Tr-type G domain-containing protein	-0.17197	0.128016	0.744704
A0A2V2WKS6	C3747_81g57	Putative cytoskeleton-associated protein	0.160502	0.125258	0.749448
Q4D982	Tc00.1047053506531.50	Metacaspase, putative	-0.114274	0.124908	0.750053
Q4DUN5	Tc00.1047053509399.20	Metacaspase, putative	-0.114274	0.124908	0.750053
A0A7J6YD16	ECC02_002415	Peptidase C14 caspase domain-containing	-0.114274	0.124908	0.750053
A0A2V2UKA7	C4B63_224g23	Putative metacaspase	-0.114274	0.124908	0.750053
Q4DYJ8	Tc00.1047053506211.200	Aminopeptidase, putative	-0.258085	0.121857	0.755341
Q4DD17	Tc00.1047053511289.30	Aminopeptidase, putative	-0.258085	0.121857	0.755341
A0A7J6YH15	ECC02_001002	Metallo-peptidase Clan MG Family M24	-0.258085	0.121857	0.755341
A0A2V2VAX1	C3747_313g25	Uncharacterized protein	-0.2989	0.113302	0.770368
A0A7J6Y3Z5	ECC02_005838	Succinate--CoA ligase [ADP-forming] subu	0.188857	0.109754	0.776687
A0A0A0MSI0	PRDX1	Peroxiredoxin-1 (Fragment)	0.171816	0.100042	0.794251
Q06830	PRDX1	Peroxiredoxin-1 9606	0.171816	0.100042	0.794251
V5BB87	TCDM_06775	Heat shock protein 85	-0.176435	0.0977122	0.798524
Q4CQS6	Tc00.1047053507713.30	Heat shock protein 85, putative	-0.176435	0.0977122	0.798524
K2MZU9	MOQ_003581	Heat shock protein 85, putative	-0.176435	0.0977122	0.798524
P06660		Heat shock-like 85 kDa protein	-0.176435	0.0977122	0.798524
A0A7J6XHP0	ECC02_013471	Histidine kinase/HSP90-like ATPase domai	-0.176435	0.0977122	0.798524
A0A2V2W5I5	C3747_167g5	Putative heat shock protein 85	-0.176435	0.0977122	0.798524
A0A2V2W5G7	C3747_167g6	Putative heat shock protein 85	-0.176435	0.0977122	0.798524
Q4CMQ4	Tc00.1047053508671.20	Carboxypeptidase (s	0.17749	0.0879437	0.816688
A0A7J6XY59	ECC02_007695	Carboxypeptidase OX	0.17749	0.0879437	0.816688
Q4D8U5	Tc00.1047053503781.90	Universal minicircle sequence binding pr	-0.149648	0.0849538	0.82233
Q4DS48	Tc00.1047053506475.30	Uncharacterized protein	0.0859844	0.080845	0.830147
A0A2V2VGW5	C4B63_30g280	Cysteine dioxygenase	-0.0794503	0.0799106	0.831935
Q4DW86	Tc00.1047053506989.220	Band 7 domain-containing protein	0.0458948	0.0791721	0.833351
V5BQ22	TCDM_03041	Band 7 domain-containing protein	0.0458948	0.0791721	0.833351
A0A2V2WH04	C3747_96g36	Band 7 domain-containing protein	0.0458948	0.0791721	0.833351
A0A2V2VRG5	C4B63_10g436	Band 7 domain-containing protein	0.0458948	0.0791721	0.833351
A0A7J6Y417	ECC02_005489	Band 7 domain-containing protein	0.0458948	0.0791721	0.833351
Q9BMP1	RpL19	Ribosomal protein L19-like protein	0.109249	0.0741341	0.843074
Q4CXF1	Tc00.1047053511039.10	Kinetoplast DNA-associated protein, puta	-0.0771178	0.0730267	0.845227
V5AJ97	TCDM_13194	Trans-sialidase Dm2	-0.0974873	0.0728351	0.8456
Q4D0L6	Tc00.1047053506301.20	Golgi reassembly stacking protein (GRASP	-0.0658336	0.0689173	0.853263
P13647	KRT5	Keratin, type II cytoskeletal 5	-0.0795995	0.0604639	0.870034
Q9ULE0	WWC3	Protein WWC3 9606 GN	-0.0949568	0.0570636	0.876872
A0A7J6XYT6	ECC02_007732	Leishmanolysin-like peptidase	-0.0999799	0.056476	0.87806
Q4D2L5	Tc00.1047053511435.40	Uncharacterized protein	0.0685001	0.0545179	0.882027
Q4CV42	Tc00.1047053509001.40	Calpain-like cysteine peptidase, putativ	-0.109724	0.0506123	0.889995
A0A2V2W9W3	C3747_133g203c	Putative calpain-like cysteine peptidase	-0.109724	0.0506123	0.889995
A0A2V2VJT6	C4B63_22g764c	Putative calpain-like cysteine peptidase	-0.109724	0.0506123	0.889995
Q4E5I4	Tc00.1047053511277.110	Citrate synthase (s	0.113435	0.0481008	0.895157
A0A2V2WHV0	C3747_92g169	Leishmanolysin-like peptidase	-0.118021	0.0393001	0.913482
Q4CRF7	Tc00.1047053511369.10	Elongation factor 1-alpha	-0.0772461	0.0356798	0.921128
A0A2V2VUU8	C3747_144g140	Elongation factor 1-alpha	-0.0772461	0.0356798	0.921128
Q9BW30	TPPP3	Tubulin polymerization-promoting protein	-0.0342518	0.0345726	0.92348
B7ZKJ8	ITIH4	ITIH4 protein 9606 GN	-0.0699684	0.0258914	0.942125
Q14624	ITIH4	Inter-alpha-trypsin inhibitor heavy chai	-0.0699684	0.0258914	0.942125
K2N0C8	MOQ_003307	Fatty acyl CoA synthetase, putative	-0.0449174	0.0257643	0.942401
A0A7J6YBL2	ECC02_003111	Enoyl reductase (ER) domain-containing p	0.0163407	0.0140973	0.968061
A0A2V2WT73	C3747_59g5	Putative oxidoreductase	0.0163407	0.0140973	0.968061
Q02878	RPL6	Large ribosomal subunit protein eL6	0.00793849	0.00883638	0.979859
Q4E2W6	Tc00.1047053508175.309	60S ribosomal protein L19, putative	-0.0131142	0.00823951	0.981207
A0A2V2XQK3	C3747_1g350	C3H1-type domain-containing protein	-0.000382986	0.000292126	0.999328
A0A2V2VE23	C4B63_26g264	Putative succinate dehydrogenase	-14.9157	N/A	N/A
Q4CVH2	Tc00.1047053505843.24	Succinate dehydrogenase, putative	-14.9157	N/A	N/A
P02749	APOH	Beta-2-glycoprotein 1	-3.09316	N/A	N/A
V5ALW5	TCDM_10705	Tryparedoxin peroxidase	1.99641	N/A	N/A
Q4D1B8	Tc00.1047053509997.30	Tryparedoxin, putative	0.753573	N/A	N/A
Q4CP51	Tc00.1047053503539.30	GTP-binding nuclear protein	1.76381	N/A	N/A
Q4DIB9	Tc00.1047053509455.80	GTP-binding nuclear protein	1.76381	N/A	N/A
K2NPK1	MOQ_005390	GTP-binding nuclear protein	1.76381	N/A	N/A
A5YQG3		Amastin (Fragment)	2.31025	N/A	N/A
A5YQ20		Amastin (Fragment)	2.31025	N/A	N/A
A5YQI3		Amastin (Fragment)	2.31025	N/A	N/A
A5YQ25		Amastin (Fragment)	2.31025	N/A	N/A
A5YQE4		Amastin (Fragment)	2.31025	N/A	N/A
A5YQD5		Amastin (Fragment)	2.31025	N/A	N/A
A5YQ03		Amastin (Fragment)	2.31025	N/A	N/A
Q27227	C3747_25g221	Amastin OX5693 GN	2.31025	N/A	N/A
A0A2V2X5T9	C3747_25g219	Putative amastin OX	2.31025	N/A	N/A
A0A2V2XBP1	C3747_25g232	Putative amastin OX	2.31025	N/A	N/A
Q6B9P5	TCF1	14-3-3 protein OX5	N/A	N/A	N/A
Q4DHC9	Tc00.1047053511167.90	14-3-3 protein, putative	N/A	N/A	N/A
K2NW21	MOQ_000542	14-3-3 protein, putative	N/A	N/A	N/A
A0A2V2W6W7	C3747_152g93	tRNA ligase phosphodiesterase domain-con	-0.850211	N/A	N/A
B0YIW2	APOC3	Apolipoprotein C-III	2.66838	N/A	N/A
P02656	APOC3	Apolipoprotein C-III	2.66838	N/A	N/A
A0A2V2X7U1	C3747_33g224	Putative 60S ribosomal protein L18	3.83315	N/A	N/A
A0A2V2V1Y5	C3747_37g179	Putative 60S ribosomal protein L18	3.83315	N/A	N/A
C9J879	KDM4C	Lysine demethylase 4C	N/A	N/A	N/A
Q9H3R0	KDM4C	Lysine-specific demethylase 4C	N/A	N/A	N/A
Q4DN72	Tc00.1047053511233.20	60S ribosomal protein L34, putative	N/A	N/A	N/A
A0A2V2XAX8	C3747_17g579	Putative 60S ribosomal protein L34	N/A	N/A	N/A
A0A2V2VQ53	C3747_228g17	Putative 60S ribosomal protein L34	N/A	N/A	N/A
E9PFZ2	CP	Ceruloplasmin 9606 GN	2.94387	N/A	N/A
P00450	CP	Ceruloplasmin 9606 GN	2.94387	N/A	N/A
Q4DI79	Tc00.1047053504035.120	High-temperature-induced dauer-formation	1.16699	N/A	N/A
A0A2V2VA06	C4B63_32g12	High-temperature-induced dauer-formation	1.16699	N/A	N/A
A0A7J6Y855	ECC02_004073	High-temperature-induced dauer-formation	1.16699	N/A	N/A
V5BFI6	TCDM_06928	Uncharacterized protein	1.16699	N/A	N/A
A0A2V2WGR9	C3747_101g51	Uncharacterized protein	3.34169	N/A	N/A
A0A7J6Y5D4	ECC02_005055	Uncharacterized protein	3.34169	N/A	N/A
A0A7J6XL00	ECC02_012865	Uncharacterized protein	3.34169	N/A	N/A
Q4DC68	Tc00.1047053506777.80	serine--tRNA ligase	-0.672114	N/A	N/A
A0A2V2WY67	C3747_43g46	serine--tRNA ligase	-0.672114	N/A	N/A
A0A2V2WYE3	C3747_44g12	serine--tRNA ligase	-0.672114	N/A	N/A
A0A2V2V2L4	C4B63_70g63	serine--tRNA ligase	-0.672114	N/A	N/A
K2MTS8	MOQ_005687	alanine transaminase	11.3683	N/A	N/A
A0A2V2X5Q1	C3747_25g250	Leishmanolysin-like peptidase	-11.2922	N/A	N/A
A0A2V2X5P2	C3747_25g252	Leishmanolysin-like peptidase	-11.2922	N/A	N/A
A0A7J6XZG4	ECC02_007141	Leishmanolysin-like peptidase	-11.2922	N/A	N/A
Q4CKK6	Tc00.1047053472833.10	RING-type E3 ubiquitin transferase (Frag	0.4782	N/A	N/A
A0A2V2XFK9	C3747_9g68	RING-type E3 ubiquitin transferase	0.4782	N/A	N/A
K7ER74	APOC4-APOC2	Apolipoprotein C-II 9	2.31833	N/A	N/A
P04075	ALDOA	Fructose-bisphosphate aldolase A	-4.07338	N/A	N/A
J3KPS3	ALDOA	Fructose-bisphosphate aldolase	-4.07338	N/A	N/A
Q4CSH4	Tc00.1047053504231.20	Dymeclin (strain CL	1.60726	N/A	N/A
A0A2V2WG49	C3747_104g77	Putative small glutamine-rich tetratrico	N/A	N/A	N/A
A0A2V2X481	C3747_28g67	Putative small glutamine-rich tetratrico	N/A	N/A	N/A
A0A2V2VN71	C4B63_18g260	Putative small glutamine-rich tetratrico	N/A	N/A	N/A
Q4CLR4	Tc00.1047053511519.9	Uncharacterized protein (Fragment)	N/A	N/A	N/A
K2MJX5	MOQ_010339	Uncharacterized protein	2.5637	N/A	N/A
P01602	IGKV1-5	Immunoglobulin kappa variable 1-5	N/A	N/A	N/A
P04083	ANXA1	Annexin A1 9606 GNAN	-1.5325	N/A	N/A
K2NUA2	MOQ_003605	Surface glycoprotein, putative	N/A	N/A	N/A
F8W6P5	HBB	Hemoglobin subunit beta (Fragment)	-0.778011	N/A	N/A
A0A2R8Y7R2	HBB	Hemoglobin subunit beta	-0.778011	N/A	N/A
P68871	HBB	Hemoglobin subunit beta	-0.778011	N/A	N/A
A0A2V2V5X1	C3747_333g26	Uncharacterized protein	N/A	N/A	N/A
A0A7J6Y9Z6	ECC02_003303	Uncharacterized protein	N/A	N/A	N/A
Q4DUC9	Tc00.1047053506625.120	Uncharacterized protein	0.733944	N/A	N/A
A0A2V2VRW9	C3747_222g97	Putative dihydrolipoamide acetyltransfer	N/A	N/A	N/A
Q4CW52	Tc00.1047053506207.50	IgE-dependent histamine-releasing factor	0.278912	N/A	N/A
Q4CWM1	Tc00.1047053510065.30	IgE-dependent histamine-releasing factor	0.278912	N/A	N/A
V5DBM6	TCDM_14344	Translationally controlled tumor protein	0.278912	N/A	N/A
P34827		25 kDa elongation factor 1-beta	-0.264972	N/A	N/A
Q4CQA2	Tc00.1047053507671.30	25 kDa translation elongation factor 1-b	-0.264972	N/A	N/A
A0A2V2VHK0	C4B63_20g319	25 kDa translation elongation factor 1-b	-0.264972	N/A	N/A
Q4DG86	Tc00.1047053506201.39	25 kDa translation elongation factor 1-b	-0.264972	N/A	N/A
A0A2V2WW44	C3747_54g180	Sodium stibogluconate resistance protein	N/A	N/A	N/A
K2PFC8	MOQ_000116	Uncharacterized protein	0.877664	N/A	N/A

## Sheet: ICA_All
Accession_Number	Gene	ID	Log2FC	-Log(Pvalue)	Pvalue
V5DKQ2	TCDM_03319	LsmAD domain-containing protein	-0.554848	4.96645	1.08e-05
P35527	KRT9	Keratin, type I cytoskeletal 9	1.49286	4.11649	7.65e-05
Q4CPZ0	Tc00.1047053510685.10	Calreticulin(strai	-0.550432	3.36479	0.00043173
A0A2V2W514	C3747_195g17	CalreticulinOX=569	-0.550432	3.36479	0.00043173
A0A2V2UP73	C4B63_104g78	CalreticulinOX=569	-0.550432	3.36479	0.00043173
A0A7J6Y3Z5	ECC02_005838	Succinate--CoA ligase [ADP-forming] subu	-0.505188	3.15768	0.00069554
V5DRS6	TCDM_01229	Elongation factor 2	-0.382405	2.84888	0.00141619
Q6IWF6		Elongation factor 2	-0.382405	2.84888	0.00141619
Q4D5X0	Tc00.1047053508169.20	Elongation factor 2, putative	-0.382405	2.84888	0.00141619
A0A2V2XHH0	C3747_7g172	Putative elongation factor 2	-0.382405	2.84888	0.00141619
A0A2V2VV12	C4B63_13g152	Putative elongation factor 2	-0.382405	2.84888	0.00141619
A0A2V2VSD7	C4B63_13g157	Putative elongation factor 2	-0.382405	2.84888	0.00141619
A0A7J6Y8H8	ECC02_003844	Tr-type G domain-containing protein	-0.382405	2.84888	0.00141619
A0A7J6XL61	ECC02_003845	Tr-type G domain-containing protein	-0.382405	2.84888	0.00141619
K2NC28	MOQ_003716	Chaperonin HSP60, mitochondrial, putativ	-0.671138	2.75068	0.00177549
A0A2V2W5P8	C3747_164g96	Succinate--CoA ligase [ADP-forming] subu	-0.451089	2.64809	0.0022486
A0A2V2V0C8	C4B63_57g98	Succinate--CoA ligase [ADP-forming] subu	-0.451089	2.64809	0.0022486
Q4CXR1	Tc00.1047053507943.5	Histone H4 (Fragment)	-1.8036	2.5321	0.00293701
A0A2V2VE03	C3747_192g187c	Histone H4OX=5693	-1.8036	2.5321	0.00293701
Q4D8K4	Tc00.1047053503453.30	60S ribosomal protein L30, putative	-0.482166	2.33565	0.00461685
A0A2V2V6P5	C3747_62g760c	Putative 60S ribosomal protein L30	-0.482166	2.33565	0.00461685
A0A2V2WQ17	C3747_70g752c	Putative 60S ribosomal protein L30	-0.482166	2.33565	0.00461685
Q4DFA6	Tc00.1047053508209.140	protein disulfide-isomerase	-0.507382	2.28892	0.00514142
A0A7J6Y6Y2	ECC02_004584	protein disulfide-isomerase	-0.507382	2.28892	0.00514142
A0A2V2WGT0	C3747_110g89	Glutamate dehydrogenase	-0.590057	2.24245	0.00572197
O61083	C4B63_57g131	Glutamate dehydrogenase	-0.590057	2.24245	0.00572197
O60996		Glutamate dehydrogenase	-0.590057	2.24245	0.00572197
K2PB50	MOQ_001461	Glucose-regulated protein 78, putative O	-0.395836	2.08897	0.00814763
A0A7J6XG98	ECC02_013849	Heat shock protein 70 (Hsp70) (Fragment)	-0.395836	2.08897	0.00814763
A0A7J6Y5S1	ECC02_004855	Heat shock protein 70 (Hsp70)	-0.395836	2.08897	0.00814763
A0A7J6Y634	ECC02_004856	Heat shock protein 70 (Hsp70)	-0.395836	2.08897	0.00814763
A0A7J6Y5Q6	ECC02_004858	Heat shock protein 70 (Hsp70)	-0.395836	2.08897	0.00814763
A0A7J6XI74	ECC02_013212	Heat shock protein 70 (Hsp70)	-0.395836	2.08897	0.00814763
A0A7J6XIZ4	ECC02_013213	Heat shock protein 70 (Hsp70)	-0.395836	2.08897	0.00814763
A0A7J6XI80	ECC02_013261	Heat shock protein 70 (Hsp70)	-0.395836	2.08897	0.00814763
A0A7J6XIZ3	ECC02_013262	Heat shock protein 70 (Hsp70)	-0.395836	2.08897	0.00814763
A0A7J6XGX9	ECC02_013589	Heat shock protein 70 (Hsp70)	-0.395836	2.08897	0.00814763
A0A7J6XH57	ECC02_013604	Heat shock protein 70 (Hsp70)	-0.395836	2.08897	0.00814763
A0A7J6XGI5	ECC02_013784	Heat shock protein 70 (Hsp70)	-0.395836	2.08897	0.00814763
A0A2V2WGJ8	C3747_108g100	Putative heat shock protein 70 (Hsp70) O	-0.395836	2.08897	0.00814763
A0A2V2WKB2	C3747_108g102	Putative heat shock protein 70 (Hsp70) O	-0.395836	2.08897	0.00814763
A0A2V2WFC3	C3747_108g107	Putative heat shock protein 70 (Hsp70) O	-0.395836	2.08897	0.00814763
A0A2V2WFD8	C3747_108g98	Putative heat shock protein 70 (Hsp70) O	-0.395836	2.08897	0.00814763
A0A2V2XFA6	C3747_10g3	Putative heat shock protein 70 (Hsp70) O	-0.395836	2.08897	0.00814763
A0A2V2UP60	C3747_788g3	Putative heat shock protein 70 (Hsp70) O	-0.395836	2.08897	0.00814763
A0A2V2VVN6	C4B63_9g235	Putative RNA-binding protein	-0.363725	2.07252	0.00846215
K2NEV5	MOQ_001997	Heat shock 70 kDa protein, mitochondrial	-0.586721	1.95489	0.0110945
K2NJ70	MOQ_002001	Heat shock 70 kDa protein, mitochondrial	-0.586721	1.95489	0.0110945
P05456	HSP70	Heat shock 70 kDa protein	-0.32272	1.91496	0.0121629
Q4DLJ9	Tc00.1047053503939.120	RING-type E3 ubiquitin transferase	-0.504568	1.90568	0.0124258
Q4DFX2	Tc00.1047053506367.30	acireductone dioxygenase (Fe(2+)-requiri	-0.587923	1.8169	0.015244
V5D947	TCDM_08011	acireductone dioxygenase (Fe(2+)-requiri	-0.587923	1.8169	0.015244
A0A2V2XFM8	C3747_9g95	acireductone dioxygenase (Fe(2+)-requiri	-0.587923	1.8169	0.015244
A0A2V2VIR7	C4B63_19g43	acireductone dioxygenase (Fe(2+)-requiri	-0.587923	1.8169	0.015244
A0A7J6XZE4	ECC02_007551	acireductone dioxygenase (Fe(2+)-requiri	-0.587923	1.8169	0.015244
A0A7J6XKN8	ECC02_012334	acireductone dioxygenase (Fe(2+)-requiri	-0.587923	1.8169	0.015244
P02787	TF	Serotransferrin X=9606	1.09332	1.77129	0.0169321
Q4E2W6	Tc00.1047053508175.309	60S ribosomal protein L19, putative	0.594865	1.70378	0.0197795
Q4D7A0	Tc00.1047053506315.50	60S ribosomal protein L13a, putative	0.385644	1.61351	0.0243495
Q9BMP1	RpL19	Ribosomal protein L19-like protein	0.546143	1.60165	0.0250237
P49792	RANBP2	E3 SUMO-protein ligase RanBP2	-0.536541	1.58375	0.0260768
Q4D5K8	Tc00.1047053508839.80	Amidase domain-containing protein	-0.510615	1.57093	0.0268578
A0A2V2X133	C3747_35g155	Putative UDP-glucoronosyl and UDP-gluc	0.519333	1.51149	0.0307971
A0A2V2UIX6	C4B63_244g5	Putative UDP-glucoronosyl and UDP-gluc	0.519333	1.51149	0.0307971
A0A2V2VHC9	C4B63_25g330	Putative UDP-glucoronosyl and UDP-gluc	0.519333	1.51149	0.0307971
V5BMC3	TCDM_05940	UDP-glucoronosyl and UDP-glucosyl transf	0.519333	1.51149	0.0307971
A0A2V2VE23	C4B63_26g264	Putative succinate dehydrogenase	-1.02536	1.50253	0.0314394
Q4CVH2	Tc00.1047053505843.24	Succinate dehydrogenase, putative	-1.02536	1.50253	0.0314394
A0A2V2XQK3	C3747_1g350	C3H1-type domain-containing protein	-0.261803	1.48916	0.0324217
K2N3N6	MOQ_006966	Proteasome regulatory ATPase subunit 2,	-0.2367	1.46404	0.034353
P04264	KRT1	Keratin, type II cytoskeletal 1	1.33524	1.44872	0.035586
Q4CRF7	Tc00.1047053511369.10	Elongation factor 1-alpha	-0.396189	1.44563	0.0358403
A0A2V2VUU8	C3747_144g140	Elongation factor 1-alpha	-0.396189	1.44563	0.0358403
Q4DQP2	Tc00.1047053506563.40	Tubulin beta chain	-0.740519	1.43706	0.0365544
Q8STF3	C3747_133g40	Tubulin beta chain	-0.740519	1.43706	0.0365544
A0A7J6XLQ3	ECC02_012573	Tubulin beta chain	-0.740519	1.43706	0.0365544
A0A7J6XHY2	ECC02_013353	Tubulin beta chain	-0.740519	1.43706	0.0365544
K2NMR6	MOQ_006063	Tubulin beta chain	-0.740519	1.43706	0.0365544
A0A2V2WEZ8	C3747_104g109	MORN repeat-containing protein 1	-0.332776	1.41961	0.038053
A0A2V2VMT0	C4B63_18g141	MORN repeat-containing protein 1	-0.332776	1.41961	0.038053
A0A2V2W7X4	C3747_144g95	BAR domain-containing protein	-0.377777	1.40889	0.0390043
A0A2V2X861	C3747_22g519c	Histone H2AOX=5693	-1.18601	1.34025	0.0456827
A0A2V2VIK3	C3747_259g100	Histone H2AOX=5693	-1.18601	1.34025	0.0456827
A0A2V2VL29	C3747_259g108	Histone H2AOX=5693	-1.18601	1.34025	0.0456827
A0A2V2VIH6	C3747_259g110	Histone H2AOX=5693	-1.18601	1.34025	0.0456827
A0A2V2VGW5	C4B63_30g280	Cysteine dioxygenase	-0.440177	1.30639	0.0493862
Q4CXJ4	Tc00.1047053510645.20	Nuclear transcription factor, putative O	-0.278921	1.28839	0.0514771
K2MTE6	MOQ_007282	CHORD domain-containing protein	-0.582309	1.28589	0.0517742
A0A2V2WVR0	C3747_234g48	Nucleoside diphosphate kinase	-0.421603	1.27916	0.0525828
A0A2V2XC56	C3747_13g429	Putative RNA-binding protein 6	-0.225757	1.27736	0.0528002
A0A2V2VHP4	C4B63_23g237	Putative RNA-binding protein 6	-0.225757	1.27736	0.0528002
Q4CV65	Tc00.1047053506693.30	RNA-binding protein 6, putative	-0.225757	1.27736	0.0528002
Q4E625	Tc00.1047053508153.680	RNA-binding protein 6, putative	-0.225757	1.27736	0.0528002
A0A2V2VCV6	C3747_324g14	Charged multivesicular body protein 6	-0.256856	1.26787	0.0539675
Q4D8U5	Tc00.1047053503781.90	Universal minicircle sequence binding pr	-0.515741	1.24191	0.0572909
P48735	IDH2	Isocitrate dehydrogenase [NADP], mitocho	-0.594109	1.23491	0.0582229
Q4DJ01	Tc00.1047053511287.100	t-SNARE coiled-coil homology domain-cont	-0.150308	1.23355	0.0584051
V5BS89	TCDM_00494	t-SNARE coiled-coil homology domain-cont	-0.150308	1.23355	0.0584051
A0A2V2XM41	C3747_2g482	t-SNARE coiled-coil homology domain-cont	-0.150308	1.23355	0.0584051
A0A2V2UKW2	C4B63_207g8	t-SNARE coiled-coil homology domain-cont	-0.150308	1.23355	0.0584051
A0A7J6YG55	ECC02_001013	t-SNARE coiled-coil homology domain-cont	-0.150308	1.23355	0.0584051
A0A804F6T5	PKM	Pyruvate kinase X=9606	0.275973	1.22326	0.0598051
A0A804F729	PKM	Pyruvate kinase X=9606	0.275973	1.22326	0.0598051
D6RBJ7	GC	Vitamin D-binding protein	1.00443	1.21993	0.0602659
D6RF35	GC	Vitamin D-binding protein	1.00443	1.21993	0.0602659
P02774	GC	Vitamin D-binding protein	1.00443	1.21993	0.0602659
P19013	KRT4	Keratin, type II cytoskeletal 4	1.56104	1.21851	0.0604626
P35908	KRT2	Keratin, type II cytoskeletal 2 epiderma	0.563395	1.20982	0.0616845
V5ALW5	TCDM_10705	Tryparedoxin peroxidase	-1.07932	1.18367	0.0655135
A0A2V2ULK8	C3747_788g5	Putative heat shock protein 70 (Hsp70) O	-0.401499	1.17817	0.0663483
K2MJX5	MOQ_010339	Uncharacterized protein	-0.866437	1.15497	0.0699898
A0A2V2WG49	C3747_104g77	Putative small glutamine-rich tetratrico	-0.631019	1.14876	0.0709973
A0A2V2X481	C3747_28g67	Putative small glutamine-rich tetratrico	-0.631019	1.14876	0.0709973
A0A2V2VN71	C4B63_18g260	Putative small glutamine-rich tetratrico	-0.631019	1.14876	0.0709973
Q4CLR4	Tc00.1047053511519.9	Uncharacterized protein (Fragment)	-0.631019	1.14876	0.0709973
V5BCU3	TCDM_00108	Proteasome subunit beta	-0.372308	1.14482	0.0716446
A0A2V2WIY1	C3747_89g76	PPM-type phosphatase domain-containing p	-0.434982	1.07228	0.0846678
Q4DPA5	Tc00.1047053509647.130	OCRE domain-containing protein	-0.31704	1.04686	0.0897727
A0A2V2X1A7	C3747_40g61	OCRE domain-containing protein	-0.31704	1.04686	0.0897727
A0A2V2WSZ0	C3747_60g62	OCRE domain-containing protein	-0.31704	1.04686	0.0897727
A0A2V2V2V0	C4B63_192g14	OCRE domain-containing protein	-0.31704	1.04686	0.0897727
A0A2V2X2B0	C3747_297g1	Putative trans-sialidase	0.297914	0.999784	0.10005
A0A2V2X9Z0	C3747_19g161	Uncharacterized protein	0.493386	0.996206	0.100877
P0DMV9	HSPA1B	Heat shock 70 kDa protein 1B	-0.269446	0.993526	0.101502
A0A0G2JIW1	HSPA1B	Heat shock protein family A (Hsp70) memb	-0.269446	0.993526	0.101502
Q4DA50	Tc00.1047053507019.80	PDZ domain-containing protein	-0.267724	0.989771	0.102383
A0A7J6YIP0	ECC02_000125	PDZ domain-containing protein	-0.267724	0.989771	0.102383
K2MRN3	MOQ_001842	PDZ domain-containing protein	-0.267724	0.989771	0.102383
A0A1B0GVI3	KRT10	Keratin, type I cytoskeletal 10	0.372834	0.979642	0.104799
P13645	KRT10	Keratin, type I cytoskeletal 10	0.372834	0.979642	0.104799
Q4E4L9	Tc00.1047053506925.300	Peptidyl-prolyl cis-trans isomerase	-0.509172	0.979284	0.104886
Q8T9X5	C3747_235g30	Tubulin alpha chain	-0.481287	0.958187	0.110107
A0A7J6XM66	ECC02_012002	Tubulin alpha chain	-0.481287	0.958187	0.110107
A0A7J6XJY3	ECC02_013218	Tubulin alpha chain	-0.481287	0.958187	0.110107
Q27352		Tubulin alpha chain	-0.481287	0.958187	0.110107
A0A2V2VAY9	C4B63_35g369	Charged multivesicular body protein 6	-0.246385	0.95562	0.110759
Q4CP33	Tc00.1047053510129.20	Surface glycoprotein, putative	-0.598687	0.943672	0.113849
K2MHJ1	MOQ_009726	Chaperone DNAJ protein, putative	-0.314717	0.93603	0.11587
V5BFK5	TCDM_08977	Heat shock protein DNAJ	-0.314717	0.93603	0.11587
A0A2V2V2R6	C3747_385g8	Putative heat shock protein DNAJ	-0.314717	0.93603	0.11587
A0A2V2WJU5	C3747_88g53	Putative heat shock protein DNAJ	-0.314717	0.93603	0.11587
Q26952	TCJ2	TCJ2 proteinOX=569	-0.314717	0.93603	0.11587
P04259	KRT6B	Keratin, type II cytoskeletal 6B	0.844437	0.931342	0.117127
A0A2V2XDC9	C3747_21g56	Putative 5'-AMP-activated protein kinase	-0.407502	0.931316	0.117134
A0A2V2X065	C3747_53g15	Putative 5'-AMP-activated protein kinase	-0.407502	0.931316	0.117134
A0A2V2VNA8	C4B63_16g11	Putative 5'-AMP-activated protein kinase	-0.407502	0.931316	0.117134
Q4DLS5	Tc00.1047053509153.50	t-SNARE coiled-coil homology domain-cont	0.369336	0.926242	0.118511
A0A7J6Y2T4	ECC02_006004	t-SNARE coiled-coil homology domain-cont	0.369336	0.926242	0.118511
E9PKE3	HSPA8	Heat shock cognate 71 kDa protein	-0.435687	0.922761	0.119464
P11142	HSPA8	Heat shock cognate 71 kDa protein	-0.435687	0.922761	0.119464
E9PNE6	HSPA8	Heat shock cognate 71 kDa protein	-0.435687	0.922761	0.119464
P04083	ANXA1	Annexin A1 X=9606 GN=AN	0.829501	0.887142	0.129676
A0A2V2V5R4	C4B63_206g13	Putative U2 splicing auxiliary factor	0.710166	0.885046	0.130303
Q8MV42	u2af26	U2 splicing auxiliary factor	0.710166	0.885046	0.130303
Q4CM27	Tc00.1047053503577.20	U2 splicing auxiliary factor, putative O	0.710166	0.885046	0.130303
Q9GPN2		CruzipainOX=5693 P	-0.169225	0.873696	0.133753
Q4D418	Tc00.1047053511017.50	Glycosomal membrane protein, putative	0.208663	0.867444	0.135693
A0A2V2W8P0	C3747_140g93	Uncharacterized protein	-0.297832	0.84591	0.14259
V5BCB8	TCDM_08367	Glucose-regulated protein 78	-0.353139	0.839782	0.144617
K2NLB6	MOQ_006525	Glucose-regulated protein 78, putative O	-0.353139	0.839782	0.144617
A0A2V2XES3	C3747_10g461	Putative heat shock protein 70 (Hsp70) O	-0.353139	0.839782	0.144617
A0A2V2WC93	C3747_123g115	Putative heat shock protein 70 (Hsp70) O	-0.353139	0.839782	0.144617
Q4CVR5	Tc00.1047053487507.10	Tryparedoxin peroxidase, putative	-0.426391	0.825701	0.149382
A0A7P0T8J3	P4HB	Protein disulfide-isomerase	-0.399811	0.823833	0.150026
A0A7P0TB26	P4HB	Protein disulfide-isomerase	-0.399811	0.823833	0.150026
P07237	P4HB	Protein disulfide-isomerase	-0.399811	0.823833	0.150026
A0A2V2X706	C3747_35g261	Ubiquitin-ribosomal protein eL40 fusion	-0.71439	0.822365	0.150534
Q9BW30	TPPP3	Tubulin polymerization-promoting protein	0.452567	0.819395	0.151567
A0A2V2VB61	C3747_335g15	Malate dehydrogenase	-0.167153	0.805901	0.15635
Q4DC68	Tc00.1047053506777.80	serine--tRNA ligase	-0.377924	0.797091	0.159555
A0A2V2WY67	C3747_43g46	serine--tRNA ligase	-0.377924	0.797091	0.159555
A0A2V2WYE3	C3747_44g12	serine--tRNA ligase	-0.377924	0.797091	0.159555
A0A2V2V2L4	C4B63_70g63	serine--tRNA ligase	-0.377924	0.797091	0.159555
V5B9H8	TCDM_07687	PLAC8 family protein	-0.554207	0.792837	0.161125
A0A2V2WBC3	C3747_122g48	PLAC8 family protein	-0.554207	0.792837	0.161125
A0A2V2WSC4	C3747_59g118	PLAC8 family protein	-0.554207	0.792837	0.161125
A0A2V2VH52	C4B63_21g236	PLAC8 family protein	-0.554207	0.792837	0.161125
A0A2V2UTG4	C4B63_94g49	PLAC8 family protein	-0.554207	0.792837	0.161125
A0A7J6XJB7	ECC02_012875	PLAC8 family protein	-0.554207	0.792837	0.161125
Q15084	PDIA6	Protein disulfide-isomerase A6	-0.265796	0.792064	0.161412
Q4D982	Tc00.1047053506531.50	Metacaspase, putative	-0.273964	0.783699	0.164551
Q4DUN5	Tc00.1047053509399.20	Metacaspase, putative	-0.273964	0.783699	0.164551
A0A7J6YD16	ECC02_002415	Peptidase C14 caspase domain-containing	-0.273964	0.783699	0.164551
A0A2V2UKA7	C4B63_224g23	Putative metacaspase	-0.273964	0.783699	0.164551
P02749	APOH	Beta-2-glycoprotein 1 X	1.08786	0.78298	0.164824
A0A7J6Y144	ECC02_007174	Trans-sialidase, Group II	0.521235	0.778401	0.166571
P21333	FLNA	Filamin-A X=9606 GN=FLN	0.510836	0.776177	0.167426
A0A7J6XW18	ECC02_008657	Cysteine dioxygenase	-0.430979	0.774827	0.167947
Q4E4D1	Tc00.1047053510187.210	Choline transporter-like protein	-0.257103	0.770616	0.169584
V5AWF7	TCDM_06579	Choline transporter-like protein	-0.257103	0.770616	0.169584
A0A2V2WIG4	C3747_114g37	Choline transporter-like protein	-0.257103	0.770616	0.169584
A0A2V2WYX7	C3747_57g57	Choline transporter-like protein	-0.257103	0.770616	0.169584
A0A2V2UV52	C4B63_81g48	Choline transporter-like protein	-0.257103	0.770616	0.169584
A0A7J6YF05	ECC02_001997	Choline transporter-like protein	-0.257103	0.770616	0.169584
Q4D1B8	Tc00.1047053509997.30	Tryparedoxin, putative	-0.615894	0.763802	0.172265
Q4D0L6	Tc00.1047053506301.20	Golgi reassembly stacking protein (GRASP	-0.262215	0.760432	0.173607
Q4DSS6	Tc00.1047053507809.60	Uncharacterized protein	-0.171486	0.747452	0.178874
V5BG00	TCDM_06709	C2 domain-containing protein	-0.238479	0.743001	0.180717
C4PD12	CP	Cysteine proteinase (Fragment)	-0.0796522	0.728762	0.18674
Q4DS21	Tc00.1047053510657.200	Leishmanolysin-like peptidase	0.273892	0.723373	0.189072
A0A2V2V3V9	C4B63_52g170	Putative cytoskeleton associated protein	-0.248133	0.720649	0.190262
A0A7J6YEC9	ECC02_001898	Surface membrane protein	-0.349191	0.719099	0.190942
K2NJC6	MOQ_000276	Uncharacterized protein	1.63041	0.716687	0.192005
A0A7P0TB36	HSPA5	78 kDa glucose-regulated protein	-0.377494	0.713122	0.193588
A0A7P0TAI0	HSPA5	78 kDa glucose-regulated protein	-0.377494	0.713122	0.193588
P11021	HSPA5	Endoplasmic reticulum chaperone BiP	-0.377494	0.713122	0.193588
K7EPF9	APOC1	Apolipoprotein C1 X=960	0.755784	0.707337	0.196184
K7ELM9	APOC1	Apolipoprotein C1 X=960	0.755784	0.707337	0.196184
B0YJC4	VIM	Vimentin X=9606 GN=VIM	0.916667	0.707256	0.19622
P08670	VIM	Vimentin X=9606 GN=VIM	0.916667	0.707256	0.19622
V5BN65	TCDM_02002	KinesinDm28c OX=14	-0.42568	0.699922	0.199562
Q4DZR8	Tc00.1047053507711.100	Procyclic form surface glycoprotein, put	-0.355752	0.69162	0.203414
A0A2V2XKQ2	C3747_3g938	Putative trans-sialidase, Group II	-0.226214	0.677864	0.20996
A0A2V2UHR3	C3747_838g8	Putative trans-sialidase, Group II	-0.226214	0.677864	0.20996
F8VS66	TUBA1C	Tubulin alpha-1B chain	-0.528163	0.672875	0.212386
A0A2V2WPD0	C3747_103g154	Smr domain-containing protein	0.213745	0.669267	0.214158
Q4E5I4	Tc00.1047053511277.110	Citrate synthase(s	-0.372219	0.658216	0.219676
P02768	ALB	Albumin X=9606 GN=ALB P	0.758817	0.649687	0.224033
A0A2V2X0N8	C3747_39g383	Putative trans-sialidase, Group II	0.355641	0.645905	0.225993
Q6B9P5	TCF1	14-3-3 proteinOX=5	-0.266439	0.641601	0.228244
Q4DHC9	Tc00.1047053511167.90	14-3-3 protein, putative	-0.266439	0.641601	0.228244
K2NW21	MOQ_000542	14-3-3 protein, putative	-0.266439	0.641601	0.228244
Q4E4Q8	Tc00.1047053508461.500	Large ribosomal subunit protein uL15	-0.153908	0.634517	0.231997
A0A2V2XMI2	C3747_1g654	Large ribosomal subunit protein uL15	-0.153908	0.634517	0.231997
K2N1D5	MOQ_004370	Polyadenylate-binding protein	-0.657303	0.631289	0.233728
P02533	KRT14	Keratin, type I cytoskeletal 14	0.315503	0.629354	0.234772
Q4E5P5	Tc00.1047053506529.360	Cytochrome C oxidase subunit IV, putativ	-0.262241	0.624692	0.237305
Q4E2P2	Tc00.1047053510889.50	Cytochrome C oxidase subunit IV, putativ	-0.262241	0.624692	0.237305
V5BF65	TCDM_05015	Cytochrome c oxidase subunit IV	-0.262241	0.624692	0.237305
A0A7J6YD61	ECC02_002455	Cytochrome c oxidase subunit IV	-0.262241	0.624692	0.237305
A0A2V2W6W7	C3747_152g93	tRNA ligase phosphodiesterase domain-con	-0.402644	0.622331	0.238599
P17066	HSPA6	Heat shock 70 kDa protein 6	-0.298623	0.620325	0.239704
A0A2V2XGU9	C3747_9g213	PPM-type phosphatase domain-containing p	-0.251468	0.618111	0.240929
Q4E4N2	Tc00.1047053506925.150	Protein phosphatase, putative	-0.251468	0.618111	0.240929
Q8NBS9	TXNDC5	Thioredoxin domain-containing protein 5	-1.37191	0.616741	0.24169
A0A2V2XHQ4	C3747_6g714	Putative trans-sialidase, Group II	0.25904	0.611713	0.244505
P50454	SERPINH1	Serpin H1 X=9606 GN=SER	0.336772	0.606725	0.247329
E9PNX1	SERPINH1	Serpin family H member 1 (Fragment)	0.336772	0.606725	0.247329
E9PK86	SERPINH1	Serpin family H member 1 (Fragment)	0.336772	0.606725	0.247329
E9PR70	SERPINH1	Serpin family H member 1 (Fragment)	0.336772	0.606725	0.247329
E9PMI5	SERPINH1	Serpin family H member 1 (Fragment)	0.336772	0.606725	0.247329
E9PJH8	SERPINH1	Serpin family H member 1 (Fragment)	0.336772	0.606725	0.247329
E9PPV6	SERPINH1	Serpin family H member 1	0.336772	0.606725	0.247329
P13647	KRT5	Keratin, type II cytoskeletal 5	0.431422	0.604997	0.248315
Q95X00	PZFP2	Poly-zinc finger protein 2	-0.307439	0.604662	0.248507
Q4D6T9	Tc00.1047053507639.10	Poly-zinc finger protein 2, putative	-0.307439	0.604662	0.248507
A0A2V2V6X7	C3747_342g29	Putative poly-zinc finger protein 2	-0.307439	0.604662	0.248507
Q4D749	Tc00.1047053504071.110	Ama1 protein, putative	0.167036	0.600679	0.250796
P62937	PPIA	Peptidyl-prolyl cis-trans isomerase A	0.384242	0.594114	0.254616
Q4DUC9	Tc00.1047053506625.120	Uncharacterized protein	-0.157183	0.589967	0.257059
P10599	TXN	Thioredoxin X=9606 GN=T	0.439461	0.58648	0.259132
A0A2V2XGR5	C3747_9g229	Isocitrate dehydrogenase [NADP]	-0.18257	0.586214	0.25929
A0A2V2UYA5	C4B63_85g51	Putative fatty acyl CoA syntetase 1	-0.14869	0.581478	0.262133
P62805	H4C1	Histone H4 X=9606 GN=H4	0.762922	0.58029	0.262851
I3L4N8	ACTG1	Actin gamma 1 X=9606 GN	0.977883	0.577829	0.264345
P60709	ACTB	Actin, cytoplasmic 1 X=	0.977883	0.577829	0.264345
P63261	ACTG1	Actin, cytoplasmic 2 X=	0.977883	0.577829	0.264345
A0A2V2X219	C3747_39g374	Putative trans-sialidase, Group II	0.307247	0.570211	0.269023
A0A2V2WZP0	C3747_39g391	Putative trans-sialidase, Group II	0.307247	0.570211	0.269023
A0A2V2WZU3	C3747_39g400	Putative trans-sialidase, Group II	0.307247	0.570211	0.269023
Q4DYJ8	Tc00.1047053506211.200	Aminopeptidase, putative	-0.304241	0.569522	0.26945
Q4DD17	Tc00.1047053511289.30	Aminopeptidase, putative	-0.304241	0.569522	0.26945
A0A7J6YH15	ECC02_001002	Metallo-peptidase Clan MG Family M24	-0.304241	0.569522	0.26945
P01042	KNG1	Kininogen-1 X=9606 GN=K	0.137225	0.568104	0.270331
A0A2V2WGX3	C3747_122g129	Putative trans-sialidase, Group II	0.247765	0.563864	0.272983
A0A2V2WBI3	C3747_122g158	Putative trans-sialidase, Group II	0.247765	0.563864	0.272983
Q4CUW3	Tc00.1047053510595.20	Smr domain-containing protein	0.173281	0.558768	0.276205
P07355	ANXA2	Annexin A2 X=9606 GN=AN	0.396753	0.55412	0.279177
H0YMW4	ANXA2	Annexin X=9606 GN=ANXA2	0.396753	0.55412	0.279177
Q4D609	Tc00.1047053508555.60	Cytoskeleton-associated protein CAP5.5,	0.183787	0.550991	0.281196
A0A8V8TNZ5	ARF1	ADP-ribosylation factor (Fragment)	-0.557977	0.5494	0.282228
A0A8V8TQC0	ARF1	ADP-ribosylation factor (Fragment)	-0.557977	0.5494	0.282228
A0A8V8TNZ0	ARF1	ADP-ribosylation factor 1 (Fragment)	-0.557977	0.5494	0.282228
A0A8V8TQP8	ARF1	ADP-ribosylation factor 1 (Fragment)	-0.557977	0.5494	0.282228
P84077	ARF1	ADP-ribosylation factor 1	-0.557977	0.5494	0.282228
F5H423		ADP-ribosylation factor 1	-0.557977	0.5494	0.282228
P61204	ARF3	ADP-ribosylation factor 3	-0.557977	0.5494	0.282228
Q4CYW5	Tc00.1047053506341.20	Uncharacterized protein	-0.358751	0.546186	0.284324
A0A2V2X5Q1	C3747_25g250	Leishmanolysin-like peptidase	0.0934311	0.544879	0.285181
A0A2V2X5P2	C3747_25g252	Leishmanolysin-like peptidase	0.0934311	0.544879	0.285181
A0A7J6XZG4	ECC02_007141	Leishmanolysin-like peptidase	0.0934311	0.544879	0.285181
Q4DH92	Tc00.1047053503955.40	Trans-sialidase, putative	-2.25018	0.522496	0.300264
Q4DIN1	Tc00.1047053509777.30	Trans-sialidase, putative	-2.36901	0.521394	0.301027
Q4DJS7	Tc00.1047053509237.130	Cytoskeleton-associated protein CAP5.5,	0.192386	0.51296	0.306931
A0A2V2WHD2	C3747_98g132	Putative cytoskeleton-associated protein	0.192386	0.51296	0.306931
A0A2V2VA74	C4B63_37g376	Putative trans-sialidase, Group II	0.29608	0.512809	0.307037
A0A2V2W609	C3747_161g15	Transmembrane protein	0.143257	0.509608	0.309309
A0A2V2XKN6	C3747_3g48	Transmembrane protein	0.143257	0.509608	0.309309
V5AJ97	TCDM_13194	Trans-sialidaseDm2	0.212563	0.508271	0.310263
Q4CRX7	Tc00.1047053503745.30	Cytochrome c peroxidase, mitochondrial O	-0.362183	0.501855	0.31488
A0A7J6Y5C0	ECC02_005213	Cytochrome c peroxidase, mitochondrial O	-0.362183	0.501855	0.31488
F5H5D3	TUBA1C	Tubulin alpha chain X=9	-0.502701	0.48558	0.326904
Q16695	H3-4	Histone H3.1t X=9606 GN	-0.806036	0.484983	0.327354
A0A2V2WKS6	C3747_81g57	Putative cytoskeleton-associated protein	0.1798	0.48477	0.327514
K2MTS8	MOQ_005687	alanine transaminase	0.174029	0.484399	0.327794
P01859	IGHG2	Immunoglobulin heavy constant gamma 2	-0.722243	0.484095	0.328024
E9PN48	ARFGAP2	ADP-ribosylation factor GTPase-activatin	-4.56619	0.481968	0.329634
A0A2V2XBY2	C3747_18g285	Putative RNA-binding protein	0.0803276	0.479729	0.331338
V5BWY8	TCDM_00519	RNA-binding protein	0.0803276	0.479729	0.331338
A0AAG2UUW0	APOB	Apolipoprotein B X=9606	0.309212	0.470395	0.338536
P04114	APOB	Apolipoprotein B-100 X=	0.309212	0.470395	0.338536
A0A2V2X7U1	C3747_33g224	Putative 60S ribosomal protein L18	0.487489	0.46654	0.341554
A0A2V2V1Y5	C3747_37g179	Putative 60S ribosomal protein L18	0.487489	0.46654	0.341554
Q4CVW8	Tc00.1047053507485.20	Amastin(strain CL	0.327152	0.464362	0.343272
Q4DDD7	Tc00.1047053507485.40	Amastin(strain CL	0.327152	0.464362	0.343272
A0A2V2X5U8	C3747_25g210	AmastinOX=5693 GN=	0.327152	0.464362	0.343272
A0A2V2URL9	C3747_520g10	AmastinOX=5693 GN=	0.327152	0.464362	0.343272
A0A2V2UUC8	C3747_520g12	AmastinOX=5693 GN=	0.327152	0.464362	0.343272
A0A2V2UU49	C3747_520g8	AmastinOX=5693 GN=	0.327152	0.464362	0.343272
A0A2V2UWY0	C3747_520g6	Uncharacterized protein	0.327152	0.464362	0.343272
Q4CLT3	Tc00.1047053509129.10	Mitochondrial outer membrane protein por	0.319443	0.457804	0.348495
Q4CSK6	Tc00.1047053509141.40	Mitochondrial outer membrane protein por	0.319443	0.457804	0.348495
A0A7J6XXQ7	ECC02_008115	Mitochondrial outer membrane protein por	0.319443	0.457804	0.348495
A0A7J6XWR4	ECC02_008202	Mitochondrial outer membrane protein por	0.319443	0.457804	0.348495
A0A7J6XY87	ECC02_008203	Mitochondrial outer membrane protein por	0.319443	0.457804	0.348495
A0A7J6XWR5	ECC02_008204	Mitochondrial outer membrane protein por	0.319443	0.457804	0.348495
A0A7J6XXV0	ECC02_008205	Mitochondrial outer membrane protein por	0.319443	0.457804	0.348495
A0A7J6XLI8	ECC02_012257	Mitochondrial outer membrane protein por	0.319443	0.457804	0.348495
A0A2V2VBP0	C4B63_34g297	Putative Mitochondrial outer membrane pr	0.319443	0.457804	0.348495
P62979	RPS27A	Ubiquitin-ribosomal protein eS31 fusion	-8.15438	0.457346	0.348862
Q5ST81	TUBB	Tubulin beta chain X=96	-0.611383	0.455142	0.350637
Q5JP53	TUBB	Tubulin beta chain X=96	-0.611383	0.455142	0.350637
P07437	TUBB	Tubulin beta chain X=96	-0.611383	0.455142	0.350637
Q13885	TUBB2A	Tubulin beta-2A chain X	-0.611383	0.455142	0.350637
Q9BVA1	TUBB2B	Tubulin beta-2B chain X	-0.611383	0.455142	0.350637
P68371	TUBB4B	Tubulin beta-4B chain X	-0.611383	0.455142	0.350637
Q4CP51	Tc00.1047053503539.30	GTP-binding nuclear protein	-1.22616	0.441771	0.361601
Q4DIB9	Tc00.1047053509455.80	GTP-binding nuclear protein	-1.22616	0.441771	0.361601
K2NPK1	MOQ_005390	GTP-binding nuclear protein	-1.22616	0.441771	0.361601
P69905	HBA1	Hemoglobin subunit alpha	0.232231	0.437486	0.365186
Q4DWL8	Tc00.1047053507089.270	Dihydrolipoyl dehydrogenase	-0.263361	0.419638	0.380506
Q4DD33	Tc00.1047053511025.110	Dihydrolipoyl dehydrogenase	-0.263361	0.419638	0.380506
V5BVJ1	TCDM_02689	Dihydrolipoyl dehydrogenase	-0.263361	0.419638	0.380506
A0A2V2VKN4	C4B63_20g178	Dihydrolipoyl dehydrogenase	-0.263361	0.419638	0.380506
A0A7J6Y8L3	ECC02_003979	Dihydrolipoyl dehydrogenase	-0.263361	0.419638	0.380506
P90597	LPD	Dihydrolipoyl dehydrogenase	-0.263361	0.419638	0.380506
P27795		Histone H2BOX=5693	0.781683	0.418906	0.381149
A0A9H4DHQ2	IGHG3	Immunoglobulin heavy constant gamma 3 (G	-0.732255	0.415408	0.384231
A0A9H3ZR93	IGHG3	Immunoglobulin heavy constant gamma 3 (G	-0.732255	0.415408	0.384231
P01860	IGHG3	Immunoglobulin heavy constant gamma 3	-0.732255	0.415408	0.384231
Q4D5A7	Tc00.1047053511633.79	Microtubule-associated protein, putative	-0.249218	0.409995	0.389049
Q4CMQ4	Tc00.1047053508671.20	Carboxypeptidase(s	-0.234049	0.400438	0.397706
A0A7J6XY59	ECC02_007695	CarboxypeptidaseOX	-0.234049	0.400438	0.397706
K2N445	MOQ_003472	Flagellum targeting protein kharon1	-0.141474	0.394293	0.403374
A0A2V2X1G3	C3747_34g373	Putative fatty acyl CoA synthetase 2	-0.320172	0.388923	0.408392
A2AAT0	SLC39A7	Zinc transporter SLC39A7 (Fragment)	0.576488	0.384885	0.412207
A0A8V8TNV9	SLC39A7	Zinc transporter SLC39A7	0.576488	0.384885	0.412207
A0A8V8TM21	SLC39A7	Zinc transporter SLC39A7	0.576488	0.384885	0.412207
Q92504	SLC39A7	Zinc transporter SLC39A7	0.576488	0.384885	0.412207
K7ERE3	KRT13	Keratin 13 X=9606 GN=KR	0.193677	0.383979	0.413068
P13646	KRT13	Keratin, type I cytoskeletal 13	0.193677	0.383979	0.413068
P42766	RPL35	Large ribosomal subunit protein uL29	-0.247927	0.382167	0.414795
Q4CTD7	Tc00.1047053511635.20	Histone H2B(strain	0.693329	0.375969	0.420756
A0A2V2W5V1	C3747_167g38	Histone H2BOX=5693	0.693329	0.375969	0.420756
A0A0A0MSI0	PRDX1	Peroxiredoxin-1 (Fragment)	-0.596572	0.373737	0.422925
Q06830	PRDX1	Peroxiredoxin-1 X=9606	-0.596572	0.373737	0.422925
P61313	RPL15	Large ribosomal subunit protein eL15	-0.205831	0.37012	0.426462
A0A2V2WCI2	C3747_122g72	Putative kinetoplastid kinetochore prote	1.29167	0.361543	0.434968
P01023	A2M	Alpha-2-macroglobulin X	0.444098	0.361467	0.435044
A0A2V2WGR9	C3747_101g51	Uncharacterized protein	0.148384	0.356665	0.439881
A0A7J6Y5D4	ECC02_005055	Uncharacterized protein	0.148384	0.356665	0.439881
A0A7J6XL00	ECC02_012865	Uncharacterized protein	0.148384	0.356665	0.439881
K2MEE9	MOQ_002532	DNA topoisomerase I	0.175818	0.355461	0.441102
P09382	LGALS1	Galectin-1 X=9606 GN=LG	0.174918	0.354469	0.44211
A0A2V2XCY7	C3747_14g267	Putative fatty acyl CoA synthetase	-0.178067	0.348734	0.447988
A0A7J6Y5S0	ECC02_005284	AMP-dependent synthetase/ligase domain-c	-0.178257	0.346544	0.450253
A0A2V2VH34	C3747_264g22	Putative fatty acyl CoA synthetase	-0.178257	0.346544	0.450253
K2N0C8	MOQ_003307	Fatty acyl CoA synthetase, putative	-0.160033	0.345327	0.451516
V5BMI3	TCDM_04007	Protein phosphatase	-0.154387	0.339351	0.457771
A0A2V2X7Z3	C3747_20g14	Protein phosphatase	-0.154387	0.339351	0.457771
A0A2V2X1U0	C3747_49g149	Flagellum attachment zone protein 14	0.115264	0.334588	0.46282
Q4DN72	Tc00.1047053511233.20	60S ribosomal protein L34, putative	0.247155	0.331014	0.466644
A0A2V2XAX8	C3747_17g579	Putative 60S ribosomal protein L34	0.247155	0.331014	0.466644
A0A2V2VQ53	C3747_228g17	Putative 60S ribosomal protein L34	0.247155	0.331014	0.466644
Q4DL22	Tc00.1047053511261.90	EF-hand domain-containing protein	0.228896	0.330266	0.467449
A0A2V2XLD6	C3747_2g679	EF-hand domain-containing protein	0.228896	0.330266	0.467449
Q4D7Y8	Tc00.1047053508415.40	ADP-ribosylation factor	-0.230724	0.330163	0.46756
A0A2V2W496	C3747_1g70	ADP-ribosylation factor	-0.230724	0.330163	0.46756
A0A2V2VG45	C3747_268g40	ADP-ribosylation factor	-0.230724	0.330163	0.46756
Q4DZM9	Tc00.1047053504147.160	ADP-ribosylation factor-like protein, pu	-0.235141	0.325917	0.472153
A0A2V2X1Y0	C3747_33g210	Putative ADP-ribosylation factor-like pr	-0.235141	0.325917	0.472153
Q9ULE0	WWC3	Protein WWC3 X=9606 GN=	-0.541075	0.325369	0.472749
V9GYM3	APOA2	Apolipoprotein A-II X=9	-0.90968	0.310969	0.488687
Q4CZH3	Tc00.1047053509471.59	Histone H3, putative	-0.186257	0.307517	0.492587
A0A7J6Y0B7	ECC02_007499	Trans-sialidase, Group II	-0.297602	0.306688	0.493528
A0A7J6XZZ1	ECC02_007501	Trans-sialidase, Group II	-0.297602	0.306688	0.493528
A0A0B4J231	IGLL5	Immunoglobulin lambda like polypeptide 5	-0.558399	0.305922	0.4944
B9A064	IGLL5	Immunoglobulin lambda-like polypeptide 5	-0.558399	0.305922	0.4944
Q4D2L5	Tc00.1047053511435.40	Uncharacterized protein	0.191924	0.302671	0.498115
V5DLL6	TCDM_02894	Uncharacterized protein	0.187627	0.295305	0.506635
A0A2V2X214	C3747_33g216	Uncharacterized protein	0.187627	0.295305	0.506635
V5BHY0	TCDM_07951	60S ribosomal protein L5	0.0982738	0.292556	0.509852
P25311	AZGP1	Zinc-alpha-2-glycoprotein	-0.129088	0.28814	0.515062
Q4DZE8	Tc00.1047053506825.150	Uncharacterized protein	0.115922	0.280398	0.524327
A5YQG3		Amastin (Fragment)	-0.434937	0.278386	0.526761
A5YQ20		Amastin (Fragment)	-0.434937	0.278386	0.526761
A5YQI3		Amastin (Fragment)	-0.434937	0.278386	0.526761
A5YQ25		Amastin (Fragment)	-0.434937	0.278386	0.526761
A5YQE4		Amastin (Fragment)	-0.434937	0.278386	0.526761
A5YQD5		Amastin (Fragment)	-0.434937	0.278386	0.526761
A5YQ03		Amastin (Fragment)	-0.434937	0.278386	0.526761
Q27227	C3747_25g221	AmastinOX=5693 GN=	-0.434937	0.278386	0.526761
A0A2V2X5T9	C3747_25g219	Putative amastinOX	-0.434937	0.278386	0.526761
A0A2V2XBP1	C3747_25g232	Putative amastinOX	-0.434937	0.278386	0.526761
A0A2V2WUS9	C3747_59g212	Putative ribonuclease mar1	0.218906	0.277891	0.527363
Q4D3U8	Tc00.1047053505945.20	Ribonuclease mar1, putative	0.218906	0.277891	0.527363
Q4D3G1	Tc00.1047053508719.30	Kinetoplast DNA-associated protein	-0.151408	0.276291	0.529308
P31949	S100A11	Protein S100-A11 X=9606	-0.109841	0.275515	0.530255
A0A2V2WHE1	C3747_98g121	PDEase domain-containing protein	-0.128976	0.258492	0.551453
Q4DS48	Tc00.1047053506475.30	Uncharacterized protein	0.14729	0.256349	0.55418
P01009	SERPINA1	Alpha-1-antitrypsin X=9	0.283771	0.255243	0.555594
A0A024R6N5	SERPINA1	Serpin family A member 1	0.283771	0.255243	0.555594
V5BSE4	TCDM_13834	40S ribosomal protein S13	-0.193964	0.25353	0.55779
Q4DC38	Tc00.1047053511291.90	40S ribosomal protein S13, putative	-0.193964	0.25353	0.55779
A0A2V2UMQ3	C4B63_304g8	Putative 40S ribosomal protein S13	-0.193964	0.25353	0.55779
Q93079	H2BC9	Histone H2B type 1-H X=	-0.197953	0.253479	0.557855
P23527	H2BC17	Histone H2B type 1-O X=	-0.197953	0.253479	0.557855
Q5QNW6	H2BC18	Histone H2B type 2-F X=	-0.197953	0.253479	0.557855
A0A7J6XYT6	ECC02_007732	Leishmanolysin-like peptidase	-0.232624	0.248783	0.56392
P01871	IGHM	Immunoglobulin heavy constant mu	0.52602	0.248095	0.564813
Q4DPQ8	Tc00.1047053511181.100	60S ribosomal protein L2, putative	0.254781	0.24601	0.567532
K2N128	MOQ_007971	60S ribosomal protein L2, putative	0.254781	0.24601	0.567532
A0A2V2WBR0	C3747_120g138	Putative 60S ribosomal protein L8	0.254781	0.24601	0.567532
A0A2V2W5B2	C4B63_3g1107	Putative 60S ribosomal protein L8	0.254781	0.24601	0.567532
Q8IUE6	H2AC21	Histone H2A type 2-B X=	0.671579	0.245303	0.568456
A0A2V2WHV0	C3747_92g169	Leishmanolysin-like peptidase	0.0945287	0.236815	0.579675
Q4DI79	Tc00.1047053504035.120	High-temperature-induced dauer-formation	-0.0373076	0.228118	0.5914
A0A2V2VA06	C4B63_32g12	High-temperature-induced dauer-formation	-0.0373076	0.228118	0.5914
A0A7J6Y855	ECC02_004073	High-temperature-induced dauer-formation	-0.0373076	0.228118	0.5914
V5BFI6	TCDM_06928	Uncharacterized protein	-0.0373076	0.228118	0.5914
P16401	H1-5	Histone H1.5 X=9606 GN=	-0.181559	0.228001	0.591561
A0A096LPE2	SAA2-SAA4	SAA2-SAA4 readthrough X	0.197605	0.227609	0.592094
P35542	SAA4	Serum amyloid A-4 protein	0.197605	0.227609	0.592094
A0A2V2W3A8	C3747_189g84	Putative trans-sialidase, Group II	0.0732857	0.221816	0.600046
Q4DIU5	Tc00.1047053511389.70	Uncharacterized protein	0.0968615	0.216768	0.607061
Q4CMD9	Tc00.1047053506261.10	Fatty acyl CoA synthetase 2, putative	0.219345	0.205542	0.622957
A0A2V2X2D9	C3747_34g374	Putative fatty acyl CoA synthetase 2	0.219345	0.205542	0.622957
P08779	KRT16	Keratin, type I cytoskeletal 16	0.120162	0.204588	0.624327
P0DOY2	IGLC2	Immunoglobulin lambda constant 2	-0.412475	0.204268	0.624787
P0DOY3	IGLC3	Immunoglobulin lambda constant 3	-0.412475	0.204268	0.624787
Q4DTP1	Tc00.1047053511211.49	MsrB domain-containing protein	-0.052426	0.202134	0.627864
V5BL87	TCDM_06423	MsrB domain-containing protein	-0.052426	0.202134	0.627864
Q4E0B4	Tc00.1047053509287.20	non-specific serine/threonine protein ki	0.153064	0.20191	0.628189
V5AWH0	TCDM_06491	Fungal lipase-like domain-containing pro	-0.1651	0.196684	0.635794
A0A2V2XCM6	C3747_13g149	Fungal lipase-like domain-containing pro	-0.1651	0.196684	0.635794
A0A2V2V530	C3747_357g14	Fungal lipase-like domain-containing pro	-0.1651	0.196684	0.635794
A0A7J6YGT2	ECC02_000999	ADP/ATP translocase	-0.12696	0.194836	0.638505
Q8N1N4	KRT78	Keratin, type II cytoskeletal 78	-0.151066	0.19428	0.639322
Q4DD91	Tc00.1047053506829.110	Fatty acyl CoA synthetase 2, putative	-0.23406	0.193079	0.641094
K2NUA2	MOQ_003605	Surface glycoprotein, putative	0.095528	0.19183	0.64294
A0A2V2W240	C3747_190g7	Putative vesicle-associated membrane pro	0.193657	0.190118	0.645479
A0A2V2VEA2	C4B63_31g54	Putative vesicle-associated membrane pro	0.193657	0.190118	0.645479
Q8N3J3	HROB	Homologous recombination OB-fold protein	-0.748359	0.189803	0.645947
P04406	GAPDH	Glyceraldehyde-3-phosphate dehydrogenase	0.118441	0.186823	0.650394
P80723	BASP1	Brain acid soluble protein 1	-0.277124	0.186603	0.650724
A0A8I5KNU9	PDIA3	Protein disulfide-isomerase A3	0.708278	0.1821	0.657506
P30101	PDIA3	Protein disulfide-isomerase A3	0.708278	0.1821	0.657506
A0A8I5KT88	PDIA3	Protein disulfide-isomerase	0.708278	0.1821	0.657506
A0A8I5KS72	PDIA3	Protein disulfide-isomerase	0.708278	0.1821	0.657506
A0A8I5KW33	PDIA3	Protein disulfide-isomerase	0.708278	0.1821	0.657506
A0A8I5QKQ5	PDIA3	Protein disulfide-isomerase	0.708278	0.1821	0.657506
A0A8I5KW00	PDIA3	Protein disulfide-isomerase	0.708278	0.1821	0.657506
P01861	IGHG4	Immunoglobulin heavy constant gamma 4	0.413746	0.17626	0.666407
P68104	EEF1A1	Elongation factor 1-alpha 1	-0.324103	0.172859	0.671646
A0A7I2V659	EEF1A1	Elongation factor 1-alpha	-0.324103	0.172859	0.671646
A0A087WVQ9	EEF1A1	Elongation factor 1-alpha	-0.324103	0.172859	0.671646
Q5VTE0	EEF1A1P5	Putative elongation factor 1-alpha-like	-0.324103	0.172859	0.671646
A0A2V2V5X1	C3747_333g26	Uncharacterized protein	0.178518	0.172495	0.672211
A0A7J6Y9Z6	ECC02_003303	Uncharacterized protein	0.178518	0.172495	0.672211
A0A2V2WFX7	C3747_101g98	Putative trans-sialidase	0.0820308	0.169487	0.676882
A0A2V2WB08	C3747_131g68	Putative trans-sialidase	0.0819096	0.168687	0.67813
P10412	H1-4	Histone H1.4 X=9606 GN=	0.340641	0.165328	0.683396
A0A2V2WGU9	C3747_109g153	Kinesin-COX=5693 G	0.0465167	0.159813	0.692128
P32119	PRDX2	Peroxiredoxin-2 X=9606	-0.201589	0.157799	0.695347
P0C0L5	C4B	Complement C4-B X=9606	0.284595	0.151897	0.704861
A0A140TA44	C4A	Complement C4A (Rodgers blood group)	0.284595	0.151897	0.704861
F5GXS0	C4B	Complement C4B (Chido blood group)	0.284595	0.151897	0.704861
A0A0G2JL54	C4B_2	Complement C4B (Chido blood group)	0.284595	0.151897	0.704861
V5BB87	TCDM_06775	Heat shock protein 85	-0.122875	0.151766	0.705073
Q4CQS6	Tc00.1047053507713.30	Heat shock protein 85, putative	-0.122875	0.151766	0.705073
K2MZU9	MOQ_003581	Heat shock protein 85, putative	-0.122875	0.151766	0.705073
P06660		Heat shock-like 85 kDa protein	-0.122875	0.151766	0.705073
A0A7J6XHP0	ECC02_013471	Histidine kinase/HSP90-like ATPase domai	-0.122875	0.151766	0.705073
A0A2V2W5I5	C3747_167g5	Putative heat shock protein 85	-0.122875	0.151766	0.705073
A0A2V2W5G7	C3747_167g6	Putative heat shock protein 85	-0.122875	0.151766	0.705073
K2NBS0	MOQ_009809	Uncharacterized protein	0.115443	0.151362	0.70573
P01024	C3	Complement C3 X=9606 GN	0.209369	0.143604	0.718449
Q8I728	TcC31.31	Serine/threonine-protein phosphatase	-0.0602605	0.138815	0.726416
A0A7J6Y177	ECC02_006647	AMP-dependent synthetase/ligase domain-c	-0.100773	0.13839	0.727127
A0A2V2VZ63	C3747_196g5	Putative fatty acyl CoA synthetase	-0.100773	0.13839	0.727127
A0A2V2VIM2	C4B63_19g228	Putative calpain-like cysteine peptidase	0.066769	0.135565	0.731871
Q4CSH4	Tc00.1047053504231.20	Dymeclin(strain CL	-0.355172	0.132589	0.736904
Q4DW86	Tc00.1047053506989.220	Band 7 domain-containing protein	-0.0720549	0.131276	0.739136
V5BQ22	TCDM_03041	Band 7 domain-containing protein	-0.0720549	0.131276	0.739136
A0A2V2WH04	C3747_96g36	Band 7 domain-containing protein	-0.0720549	0.131276	0.739136
A0A2V2VRG5	C4B63_10g436	Band 7 domain-containing protein	-0.0720549	0.131276	0.739136
A0A7J6Y417	ECC02_005489	Band 7 domain-containing protein	-0.0720549	0.131276	0.739136
Q04695	KRT17	Keratin, type I cytoskeletal 17	-0.0873064	0.127274	0.745978
Q8NEW0	SLC30A7	Zinc transporter 7 X=96	0.176067	0.123801	0.751968
Q4D9C9	Tc00.1047053506627.60	ADP-ribosylation factor, putative	0.0563141	0.117163	0.763549
A0A2V2WB16	C3747_124g107	Putative ADP-ribosylation factor	0.0563141	0.117163	0.763549
A0A2V2WLV3	C3747_82g91	Putative ADP-ribosylation factor	0.0563141	0.117163	0.763549
A0A2V2UL00	C4B63_276g12	Putative ADP-ribosylation factor	0.0563141	0.117163	0.763549
A0A2V2UVW3	C4B63_72g107	Putative ADP-ribosylation factor	0.0563141	0.117163	0.763549
Q4DUP6	Tc00.1047053504149.160	Phosphoinositide phospholipase C	0.0756678	0.112495	0.771801
A0A2V2UT55	C3747_547g11	Phosphoinositide phospholipase C	0.0756678	0.112495	0.771801
A0A2V2UR19	C4B63_120g44	Phosphoinositide phospholipase C	0.0756678	0.112495	0.771801
A0A2V2VQL0	C4B63_12g259	Phosphoinositide phospholipase C	0.0756678	0.112495	0.771801
A0A7J6YC23	ECC02_002978	Phosphoinositide phospholipase C	0.0756678	0.112495	0.771801
O96101		Phosphoinositide phospholipase C	0.0756678	0.112495	0.771801
A0A7J6XTV0	ECC02_009545	Trans-sialidase, Group II	0.0999399	0.103908	0.787212
P06733	ENO1	Alpha-enolase X=9606 GN	0.171588	0.103534	0.78789
J3QRS3	MYL12A	Myosin light chain 12A	0.663205	0.10291	0.789023
J3QLC9	HP	Haptoglobin (Fragment)	-0.226017	0.101513	0.791565
P00738	HP	Haptoglobin X=9606 GN=H	-0.226017	0.101513	0.791565
Q4E2Y9	Tc00.1047053508175.50	Uncharacterized protein	0.0715312	0.0968188	0.800168
Q4CV75	Tc00.1047053504255.30	Uncharacterized protein	-0.0487338	0.0947951	0.803905
A0A2V2WAE2	C3747_148g97	Uncharacterized protein	-0.0487338	0.0947951	0.803905
A0A2V2X138	C3747_51g173	Uncharacterized protein	-0.0487338	0.0947951	0.803905
A0A7J6Y4S6	ECC02_005315	Uncharacterized protein	-0.0487338	0.0947951	0.803905
Q5T985	ITIH2	Inter-alpha-trypsin inhibitor heavy chai	0.334419	0.0939112	0.805543
P19823	ITIH2	Inter-alpha-trypsin inhibitor heavy chai	0.334419	0.0939112	0.805543
V5B7T1	TCDM_08436	Peroxisome targeting signal 1 receptor O	0.0502141	0.0927106	0.807773
Q4D9G7	Tc00.1047053508299.70	Peroxisome targeting signal 1 receptor,	0.0502141	0.0927106	0.807773
B7ZKJ8	ITIH4	ITIH4 protein X=9606 GN	0.251058	0.0855688	0.821166
Q14624	ITIH4	Inter-alpha-trypsin inhibitor heavy chai	0.251058	0.0855688	0.821166
A0A2V2VAX1	C3747_313g25	Uncharacterized protein	-0.0686327	0.0822128	0.827537
A0A7J6Y2P2	ECC02_005964	Large ribosomal subunit protein eL19 dom	0.166465	0.077102	0.837333
Q4CXF1	Tc00.1047053511039.10	Kinetoplast DNA-associated protein, puta	0.0347097	0.0735968	0.844118
P16403	H1-2	Histone H1.2 X=9606 GN=	0.26071	0.0671372	0.856767
P02649	APOE	Apolipoprotein E X=9606	-0.0634442	0.0643607	0.862262
P12035	KRT3	Keratin, type II cytoskeletal 3	0.0430283	0.0624649	0.866034
A0A7J6YBL2	ECC02_003111	Enoyl reductase (ER) domain-containing p	0.0228897	0.0597364	0.871492
A0A2V2WT73	C3747_59g5	Putative oxidoreductase	0.0228897	0.0597364	0.871492
K7ER74	APOC4-APOC2	Apolipoprotein C-II X=9	-0.24445	0.059339	0.87229
A0A7I2YQC0	NPM1	Nucleophosmin X=9606 GN	-0.116867	0.0576352	0.875719
P06748	NPM1	Nucleophosmin X=9606 GN	-0.116867	0.0576352	0.875719
Q02878	RPL6	Large ribosomal subunit protein eL6	0.0664829	0.0575425	0.875906
Q4DQ44	Tc00.1047053511825.80	I/6 autoantigen, putative	-0.0413459	0.0563813	0.878251
A0A2V2WYI1	C3747_42g171	Uncharacterized protein	0.0315241	0.0503506	0.890532
E7ETN3		Complement C2 X=9606 PE	0.0757766	0.0494876	0.892303
B4E1Z4		Complement C2 X=9606 PE	0.0757766	0.0494876	0.892303
A0A2V2XIY3	C3747_6g511	Flagellar calcium-binding 24 kDa protein	0.0380158	0.0463506	0.898772
Q4CTX0	Tc00.1047053507891.47	Flagellar calcium-binding protein, putat	0.0380158	0.0463506	0.898772
Q7Z417	NUFIP2	FMR1-interacting protein NUFIP2	-0.0917981	0.0455237	0.900485
Q4D770	Tc00.1047053508265.100	C2 domain-containing protein	-0.0167415	0.0416889	0.908471
Q4CKK6	Tc00.1047053472833.10	RING-type E3 ubiquitin transferase (Frag	0.0398403	0.0400783	0.911846
A0A2V2XFK9	C3747_9g68	RING-type E3 ubiquitin transferase	0.0398403	0.0400783	0.911846
F8W696	APOA1	Apolipoprotein A-I X=96	-0.0685652	0.0388291	0.914473
A0A8Q3SI39	C9	Complement component C9	-0.0350154	0.0326099	0.927663
A0A8Q3SI37	C9	Complement component C9	-0.0350154	0.0326099	0.927663
A0A8Q3SI95	C9	Complement component C9	-0.0350154	0.0326099	0.927663
P02748	C9	Complement component C9	-0.0350154	0.0326099	0.927663
A0A2V2X784	C3747_22g230	Putative I/6 autoantigen	-0.0223943	0.0291951	0.934986
P01876	IGHA1	Immunoglobulin heavy constant alpha 1	-0.0788155	0.0257074	0.942524
A0A0G2JMB2	IGHA2	Immunoglobulin heavy constant alpha 2 (A	-0.0788155	0.0257074	0.942524
P01877	IGHA2	Immunoglobulin heavy constant alpha 2	-0.0788155	0.0257074	0.942524
Q4CV42	Tc00.1047053509001.40	Calpain-like cysteine peptidase, putativ	-0.0130501	0.0232736	0.947821
A0A2V2W9W3	C3747_133g203c	Putative calpain-like cysteine peptidase	-0.0130501	0.0232736	0.947821
A0A2V2VJT6	C4B63_22g764c	Putative calpain-like cysteine peptidase	-0.0130501	0.0232736	0.947821
Q4E5C0	Tc00.1047053506559.70	DoxX(strain CL Bre	-0.0139392	0.0215352	0.951623
V5BQ15	TCDM_14276	DoxXDm28c OX=14163	-0.0139392	0.0215352	0.951623
A0A2V2W9Z3	C3747_130g21	DoxXOX=5693 GN=C37	-0.0139392	0.0215352	0.951623
A0A2V2VWU2	C4B63_7g103	DoxXOX=5693 GN=C4B	-0.0139392	0.0215352	0.951623
P60174	TPI1	Triosephosphate isomerase	-0.0440524	0.0212269	0.952299
P49006	MARCKSL1	MARCKS-related protein	-0.0145239	0.0211181	0.952537
P06727	APOA4	Apolipoprotein A-IV X=9	-0.0181189	0.0176357	0.960206
A0A7J6Y6J9	ECC02_004662	Heat shock protein 70 (Hsp70)	-0.006049	0.00829853	0.981073
A0A2V2XQW2	C3747_4g59	Putative heat shock protein 70 (Hsp70) O	-0.006049	0.00829853	0.981073
A0A2V2WVA1	C3747_56g28	Putative heat shock protein 70 (Hsp70) O	-0.006049	0.00829853	0.981073
A0A7J6Y5H1	ECC02_005089	C2 domain-containing protein	0.00196865	0.00449668	0.989699
P29966	MARCKS	Myristoylated alanine-rich C-kinase subs	0.00349729	0.00286773	0.993419
B0YIW2	APOC3	Apolipoprotein C-III X=	1.13559	N/A	N/A
P02656	APOC3	Apolipoprotein C-III X=	1.13559	N/A	N/A
C9J879	KDM4C	Lysine demethylase 4C X	N/A	N/A	N/A
Q9H3R0	KDM4C	Lysine-specific demethylase 4C	N/A	N/A	N/A
E9PFZ2	CP	Ceruloplasmin X=9606 GN	-0.0488343	N/A	N/A
P00450	CP	Ceruloplasmin X=9606 GN	-0.0488343	N/A	N/A
P04075	ALDOA	Fructose-bisphosphate aldolase A	N/A	N/A	N/A
J3KPS3	ALDOA	Fructose-bisphosphate aldolase	N/A	N/A	N/A
P01602	IGKV1-5	Immunoglobulin kappa variable 1-5	0.339486	N/A	N/A
F8W6P5	HBB	Hemoglobin subunit beta (Fragment)	5.11646	N/A	N/A
A0A2R8Y7R2	HBB	Hemoglobin subunit beta	5.11646	N/A	N/A
P68871	HBB	Hemoglobin subunit beta	5.11646	N/A	N/A
A0A2V2VRW9	C3747_222g97	Putative dihydrolipoamide acetyltransfer	-0.7148	N/A	N/A
Q4CW52	Tc00.1047053506207.50	IgE-dependent histamine-releasing factor	0.383329	N/A	N/A
Q4CWM1	Tc00.1047053510065.30	IgE-dependent histamine-releasing factor	0.383329	N/A	N/A
V5DBM6	TCDM_14344	Translationally controlled tumor protein	0.383329	N/A	N/A
P34827		25 kDa elongation factor 1-beta	-0.122962	N/A	N/A
Q4CQA2	Tc00.1047053507671.30	25 kDa translation elongation factor 1-b	-0.122962	N/A	N/A
A0A2V2VHK0	C4B63_20g319	25 kDa translation elongation factor 1-b	-0.122962	N/A	N/A
Q4DG86	Tc00.1047053506201.39	25 kDa translation elongation factor 1-b	-0.122962	N/A	N/A
A0A2V2WW44	C3747_54g180	Sodium stibogluconate resistance protein	N/A	N/A	N/A
K2PFC8	MOQ_000116	Uncharacterized protein	0.0658021	N/A	N/A

## Sheet: Try_All
Accession_Number	Gene	ID	Log2FC	-Log(Pvalue)	Pvalue
D6RBJ7	GC	Vitamin D-binding protein	-5.93895	5.22535	5.95177e-06
D6RF35	GC	Vitamin D-binding protein	-5.93895	5.22535	5.95177e-06
P02774	GC	Vitamin D-binding protein	-5.93895	5.22535	5.95177e-06
P02787	TF	Serotransferrin OX=9606	-6.11477	4.38772	4.09525e-05
F8W696	APOA1	Apolipoprotein A-I OX=96	-3.83261	3.27052	0.000536392
P16401	H1-5	Histone H1.5 OX=9606 GN=	1.7646	3.13159	0.000738599
A0A7J6YEC9	ECC02_001898	Surface membrane protein	-2.7006	2.86161	0.00137529
P61313	RPL15	Large ribosomal subunit protein eL15	1.40795	2.7958	0.00160028
P01024	C3	Complement C3 OX=9606 GN	-4.35073	2.72545	0.0018817
P01871	IGHM	Immunoglobulin heavy constant mu	-5.08134	2.61093	0.00244945
P01042	KNG1	Kininogen-1 OX=9606 GN=K	3.95805	2.57306	0.00267265
J3QLC9	HP	Haptoglobin (Fragment) O	-5.1903	2.24876	0.00563943
P00738	HP	Haptoglobin OX=9606 GN=H	-5.1903	2.24876	0.00563943
P04406	GAPDH	Glyceraldehyde-3-phosphate dehydrogenase	0.692404	2.16323	0.00686704
P16403	H1-2	Histone H1.2 OX=9606 GN=	3.51947	2.1257	0.00748685
P01009	SERPINA1	Alpha-1-antitrypsin OX=9	-5.57523	2.02643	0.00940967
A0A024R6N5	SERPINA1	Serpin family A member 1	-5.57523	2.02643	0.00940967
Q8N3J3	HROB	Homologous recombination OB-fold protein	1.46278	1.9478	0.0112773
Q4D5K8	Tc00.1047053508839.80	Amidase domain-containing protein	-2.24992	1.93791	0.011537
A0A2V2WHE1	C3747_98g121	PDEase domain-containing protein	1.37845	1.92025	0.0120157
E7ETN3		Complement C2 OX=9606 PE	-5.33976	1.91514	0.0121581
B4E1Z4		Complement C2 OX=9606 PE	-5.33976	1.91514	0.0121581
A0A2V2X133	C3747_35g155	Putative UDP-glucoronosyl and UDP-glucos	0.86197	1.82081	0.0151074
A0A2V2UIX6	C4B63_244g5	Putative UDP-glucoronosyl and UDP-glucos	0.86197	1.82081	0.0151074
A0A2V2VHC9	C4B63_25g330	Putative UDP-glucoronosyl and UDP-glucos	0.86197	1.82081	0.0151074
V5BMC3	TCDM_05940	UDP-glucoronosyl and UDP-glucosyl transf	0.86197	1.82081	0.0151074
Q4DLJ9	Tc00.1047053503939.120	RING-type E3 ubiquitin transferase	-0.679862	1.80988	0.0154926
C4PD12	CP	Cysteine proteinase (Fragment)	1.17514	1.68998	0.0204183
Q4DFX2	Tc00.1047053506367.30	acireductone dioxygenase (Fe(2+)-requiri	-1.56179	1.58592	0.0259467
V5D947	TCDM_08011	acireductone dioxygenase (Fe(2+)-requiri	-1.56179	1.58592	0.0259467
A0A2V2XFM8	C3747_9g95	acireductone dioxygenase (Fe(2+)-requiri	-1.56179	1.58592	0.0259467
A0A2V2VIR7	C4B63_19g43	acireductone dioxygenase (Fe(2+)-requiri	-1.56179	1.58592	0.0259467
A0A7J6XZE4	ECC02_007551	acireductone dioxygenase (Fe(2+)-requiri	-1.56179	1.58592	0.0259467
A0A7J6XKN8	ECC02_012334	acireductone dioxygenase (Fe(2+)-requiri	-1.56179	1.58592	0.0259467
Q4CVW8	Tc00.1047053507485.20	Amastin (strain CL	-1.01146	1.55333	0.0279683
Q4DDD7	Tc00.1047053507485.40	Amastin (strain CL	-1.01146	1.55333	0.0279683
A0A2V2X5U8	C3747_25g210	Amastin OX=5693 GN=	-1.01146	1.55333	0.0279683
A0A2V2URL9	C3747_520g10	Amastin OX=5693 GN=	-1.01146	1.55333	0.0279683
A0A2V2UUC8	C3747_520g12	Amastin OX=5693 GN=	-1.01146	1.55333	0.0279683
A0A2V2UU49	C3747_520g8	Amastin OX=5693 GN=	-1.01146	1.55333	0.0279683
A0A2V2UWY0	C3747_520g6	Uncharacterized protein	-1.01146	1.55333	0.0279683
Q8N1N4	KRT78	Keratin, type II cytoskeletal 78	0.847649	1.55017	0.0281727
V5DLL6	TCDM_02894	Uncharacterized protein	-1.40646	1.52254	0.0300236
A0A2V2X214	C3747_33g216	Uncharacterized protein	-1.40646	1.52254	0.0300236
P06727	APOA4	Apolipoprotein A-IV OX=9	-3.52969	1.5031	0.0313981
P13647	KRT5	Keratin, type II cytoskeletal 5	0.89928	1.49726	0.0318229
Q4CYW5	Tc00.1047053506341.20	Uncharacterized protein	0.962487	1.49285	0.0321475
P01023	A2M	Alpha-2-macroglobulin OX	-6.09817	1.4897	0.0323817
Q4CLT3	Tc00.1047053509129.10	Mitochondrial outer membrane protein por	1.39099	1.45085	0.0354121
Q4CSK6	Tc00.1047053509141.40	Mitochondrial outer membrane protein por	1.39099	1.45085	0.0354121
A0A7J6XXQ7	ECC02_008115	Mitochondrial outer membrane protein por	1.39099	1.45085	0.0354121
A0A7J6XWR4	ECC02_008202	Mitochondrial outer membrane protein por	1.39099	1.45085	0.0354121
A0A7J6XY87	ECC02_008203	Mitochondrial outer membrane protein por	1.39099	1.45085	0.0354121
A0A7J6XWR5	ECC02_008204	Mitochondrial outer membrane protein por	1.39099	1.45085	0.0354121
A0A7J6XXV0	ECC02_008205	Mitochondrial outer membrane protein por	1.39099	1.45085	0.0354121
A0A7J6XLI8	ECC02_012257	Mitochondrial outer membrane protein por	1.39099	1.45085	0.0354121
A0A2V2VBP0	C4B63_34g297	Putative Mitochondrial outer membrane pr	1.39099	1.45085	0.0354121
Q4E0B4	Tc00.1047053509287.20	non-specific serine/threonine protein ki	-0.666805	1.38242	0.0414555
Q4D3G1	Tc00.1047053508719.30	Kinetoplast DNA-associated protein	0.78714	1.36425	0.0432264
A0A2V2X706	C3747_35g261	Ubiquitin-ribosomal protein eL40 fusion	0.918663	1.3396	0.0457514
Q4CRX7	Tc00.1047053503745.30	Cytochrome c peroxidase, mitochondrial O	-0.490618	1.32649	0.0471526
A0A7J6Y5C0	ECC02_005213	Cytochrome c peroxidase, mitochondrial O	-0.490618	1.32649	0.0471526
Q4CP33	Tc00.1047053510129.20	Surface glycoprotein, putative	-1.9391	1.30627	0.0494004
A0A096LPE2	SAA2-SAA4	SAA2-SAA4 readthrough OX	-3.03616	1.27674	0.0528762
P35542	SAA4	Serum amyloid A-4 protein	-3.03616	1.27674	0.0528762
Q4E4Q8	Tc00.1047053508461.500	Large ribosomal subunit protein uL15	-0.581413	1.27113	0.0535641
A0A2V2XMI2	C3747_1g654	Large ribosomal subunit protein uL15	-0.581413	1.27113	0.0535641
A0A2V2VAY9	C4B63_35g369	Charged multivesicular body protein 6	0.574803	1.25866	0.0551239
A0A7J6YBL2	ECC02_003111	Enoyl reductase (ER) domain-containing p	1.02518	1.25725	0.0553037
A0A2V2WT73	C3747_59g5	Putative oxidoreductase	1.02518	1.25725	0.0553037
A0AAG2UUW0	APOB	Apolipoprotein B OX=9606	-1.48028	1.24268	0.0571897
P04114	APOB	Apolipoprotein B-100 OX=	-1.48028	1.24268	0.0571897
Q4DQ44	Tc00.1047053511825.80	I/6 autoantigen, putative	0.762943	1.20039	0.0630389
A0A7J6Y0B7	ECC02_007499	Trans-sialidase, Group II	-1.07231	1.17317	0.0671173
A0A7J6XZZ1	ECC02_007501	Trans-sialidase, Group II	-1.07231	1.17317	0.0671173
Q4CZH3	Tc00.1047053509471.59	Histone H3, putative	0.543342	1.14447	0.0717023
V5B7T1	TCDM_08436	Peroxisome targeting signal 1 receptor O	-1.05795	1.11754	0.0762887
Q4D9G7	Tc00.1047053508299.70	Peroxisome targeting signal 1 receptor,	-1.05795	1.11754	0.0762887
A0A2V2W6W7	C3747_152g93	tRNA ligase phosphodiesterase domain-con	-1.00839	1.10501	0.0785215
K7EPF9	APOC1	Apolipoprotein C1 OX=960	-2.25739	1.09352	0.0806272
K7ELM9	APOC1	Apolipoprotein C1 OX=960	-2.25739	1.09352	0.0806272
A0A2V2VCV6	C3747_324g14	Charged multivesicular body protein 6	0.513676	1.08884	0.0815009
P12035	KRT3	Keratin, type II cytoskeletal 3	1.5154	1.07075	0.084967
Q4D982	Tc00.1047053506531.50	Metacaspase, putative	1.85176	1.06795	0.0855174
Q4DUN5	Tc00.1047053509399.20	Metacaspase, putative	1.85176	1.06795	0.0855174
A0A7J6YD16	ECC02_002415	Peptidase C14 caspase domain-containing	1.85176	1.06795	0.0855174
A0A2V2UKA7	C4B63_224g23	Putative metacaspase	1.85176	1.06795	0.0855174
P09382	LGALS1	Galectin-1 OX=9606 GN=LG	-1.01668	1.05939	0.0872181
V5ALW5	TCDM_10705	Tryparedoxin peroxidase	-1.55691	1.05383	0.0883423
P07355	ANXA2	Annexin A2 OX=9606 GN=AN	-0.681188	1.04744	0.089652
H0YMW4	ANXA2	Annexin OX=9606 GN=ANXA2	-0.681188	1.04744	0.089652
Q4DL22	Tc00.1047053511261.90	EF-hand domain-containing protein	0.466254	1.04645	0.0898561
A0A2V2XLD6	C3747_2g679	EF-hand domain-containing protein	0.466254	1.04645	0.0898561
A0A2V2X784	C3747_22g230	Putative I/6 autoantigen	0.648826	1.04613	0.0899227
Q4DTP1	Tc00.1047053511211.49	MsrB domain-containing protein	-2.17243	1.03184	0.0929303
V5BL87	TCDM_06423	MsrB domain-containing protein	-2.17243	1.03184	0.0929303
Q8I728	TcC31.31	Serine/threonine-protein phosphatase	1.11944	1.01856	0.0958171
A0A2V2WKS6	C3747_81g57	Putative cytoskeleton-associated protein	-0.979329	1.01755	0.0960389
Q4DLS5	Tc00.1047053509153.50	t-SNARE coiled-coil homology domain-cont	-0.707351	1.01263	0.0971329
A0A7J6Y2T4	ECC02_006004	t-SNARE coiled-coil homology domain-cont	-0.707351	1.01263	0.0971329
Q4D609	Tc00.1047053508555.60	Cytoskeleton-associated protein CAP5.5,	-0.966331	1.01058	0.0975924
Q8NEW0	SLC30A7	Zinc transporter 7 OX=96	-1.27086	1.00937	0.0978651
K2MTS8	MOQ_005687	alanine transaminase	-1.41311	1.00224	0.0994856
Q4DUP6	Tc00.1047053504149.160	Phosphoinositide phospholipase C	0.72885	0.982066	0.104216
A0A2V2UT55	C3747_547g11	Phosphoinositide phospholipase C	0.72885	0.982066	0.104216
A0A2V2UR19	C4B63_120g44	Phosphoinositide phospholipase C	0.72885	0.982066	0.104216
A0A2V2VQL0	C4B63_12g259	Phosphoinositide phospholipase C	0.72885	0.982066	0.104216
A0A7J6YC23	ECC02_002978	Phosphoinositide phospholipase C	0.72885	0.982066	0.104216
O96101		Phosphoinositide phospholipase C	0.72885	0.982066	0.104216
Q4DJS7	Tc00.1047053509237.130	Cytoskeleton-associated protein CAP5.5,	-0.97878	0.97754	0.105308
A0A2V2WHD2	C3747_98g132	Putative cytoskeleton-associated protein	-0.97878	0.97754	0.105308
K2N3N6	MOQ_006966	Proteasome regulatory ATPase subunit 2,	0.619098	0.969586	0.107254
K2NC28	MOQ_003716	Chaperonin HSP60, mitochondrial, putativ	-0.522253	0.962031	0.109136
P01861	IGHG4	Immunoglobulin heavy constant gamma 4	-7.20175	0.952111	0.111658
Q4D8K4	Tc00.1047053503453.30	60S ribosomal protein L30, putative	0.776971	0.946297	0.113163
A0A2V2V6P5	C3747_62g760c	Putative 60S ribosomal protein L30	0.776971	0.946297	0.113163
A0A2V2WQ17	C3747_70g752c	Putative 60S ribosomal protein L30	0.776971	0.946297	0.113163
A0A2V2XGR5	C3747_9g229	Isocitrate dehydrogenase [NADP]	0.378326	0.93466	0.116236
Q4CXJ4	Tc00.1047053510645.20	Nuclear transcription factor, putative	0.851018	0.933926	0.116432
Q4DIU5	Tc00.1047053511389.70	Uncharacterized protein	-0.406534	0.916569	0.12118
Q4DZR8	Tc00.1047053507711.100	Procyclic form surface glycoprotein, put	-0.855396	0.914699	0.121703
A0A2V2XIY3	C3747_6g511	Flagellar calcium-binding 24 kDa protein	0.888168	0.898376	0.126364
Q4CTX0	Tc00.1047053507891.47	Flagellar calcium-binding protein, putat	0.888168	0.898376	0.126364
P35527	KRT9	Keratin, type I cytoskeletal 9	2.72321	0.881285	0.131436
V5BSE4	TCDM_13834	40S ribosomal protein S13	0.867896	0.877685	0.13253
Q4DC38	Tc00.1047053511291.90	40S ribosomal protein S13, putative	0.867896	0.877685	0.13253
A0A2V2UMQ3	C4B63_304g8	Putative 40S ribosomal protein S13	0.867896	0.877685	0.13253
Q02878	RPL6	Large ribosomal subunit protein eL6	-1.07056	0.870517	0.134736
A0A9H4DHQ2	IGHG3	Immunoglobulin heavy constant gamma 3 (G	-7.73722	0.86834	0.135413
A0A9H3ZR93	IGHG3	Immunoglobulin heavy constant gamma 3 (G	-7.73722	0.86834	0.135413
P01860	IGHG3	Immunoglobulin heavy constant gamma 3	-7.73722	0.86834	0.135413
A0A2V2VIM2	C4B63_19g228	Putative calpain-like cysteine peptidase	1.97074	0.864131	0.136732
A0A2V2ULK8	C3747_788g5	Putative heat shock protein 70 (Hsp70) O	-0.442975	0.855678	0.139419
A0A2V2WVR0	C3747_234g48	Nucleoside diphosphate kinase	0.802939	0.851516	0.140761
P01859	IGHG2	Immunoglobulin heavy constant gamma 2	-7.35675	0.845999	0.142561
P60174	TPI1	Triosephosphate isomerase	-0.855488	0.83839	0.145081
Q4DFA6	Tc00.1047053508209.140	protein disulfide-isomerase	0.393678	0.833828	0.146613
A0A7J6Y6Y2	ECC02_004584	protein disulfide-isomerase	0.393678	0.833828	0.146613
A0A2V2VVN6	C4B63_9g235	Putative RNA-binding protein	0.300272	0.830884	0.14761
A0A2V2VB61	C3747_335g15	Malate dehydrogenase	1.01755	0.826357	0.149157
Q4CKK6	Tc00.1047053472833.10	RING-type E3 ubiquitin transferase (Frag	-0.962444	0.822066	0.150638
A0A2V2XFK9	C3747_9g68	RING-type E3 ubiquitin transferase	-0.962444	0.822066	0.150638
A0A2V2XBY2	C3747_18g285	Putative RNA-binding protein	-0.382767	0.81266	0.153936
V5BWY8	TCDM_00519	RNA-binding protein	-0.382767	0.81266	0.153936
P08779	KRT16	Keratin, type I cytoskeletal 16	0.790185	0.793201	0.16099
Q4DN72	Tc00.1047053511233.20	60S ribosomal protein L34, putative	0.335685	0.776662	0.167239
A0A2V2XAX8	C3747_17g579	Putative 60S ribosomal protein L34	0.335685	0.776662	0.167239
A0A2V2VQ53	C3747_228g17	Putative 60S ribosomal protein L34	0.335685	0.776662	0.167239
Q04695	KRT17	Keratin, type I cytoskeletal 17	0.889219	0.775775	0.167581
P02533	KRT14	Keratin, type I cytoskeletal 14	0.742867	0.775699	0.16761
A0A2V2X2B0	C3747_297g1	Putative trans-sialidase	0.501909	0.770797	0.169513
Q7Z417	NUFIP2	FMR1-interacting protein NUFIP2	-0.839386	0.75636	0.175243
Q4CXF1	Tc00.1047053511039.10	Kinetoplast DNA-associated protein, puta	-0.789433	0.752556	0.176784
Q4D8U5	Tc00.1047053503781.90	Universal minicircle sequence binding pr	1.35952	0.743864	0.180358
P32119	PRDX2	Peroxiredoxin-2 OX=9606	0.979698	0.743325	0.180582
K2MJX5	MOQ_010339	Uncharacterized protein	-1.01738	0.733	0.184927
A0A2V2X219	C3747_39g374	Putative trans-sialidase, Group II	0.808421	0.722209	0.189579
A0A2V2WZP0	C3747_39g391	Putative trans-sialidase, Group II	0.808421	0.722209	0.189579
A0A2V2WZU3	C3747_39g400	Putative trans-sialidase, Group II	0.808421	0.722209	0.189579
Q4E4L9	Tc00.1047053506925.300	Peptidyl-prolyl cis-trans isomerase	0.798093	0.716254	0.192197
Q4CRF7	Tc00.1047053511369.10	Elongation factor 1-alpha	-0.570078	0.70896	0.195452
A0A2V2VUU8	C3747_144g140	Elongation factor 1-alpha	-0.570078	0.70896	0.195452
A0A2V2WGX3	C3747_122g129	Putative trans-sialidase, Group II	0.643229	0.704797	0.197335
A0A2V2WBI3	C3747_122g158	Putative trans-sialidase, Group II	0.643229	0.704797	0.197335
Q4DSS6	Tc00.1047053507809.60	Uncharacterized protein	-0.638473	0.703342	0.197997
K2NEV5	MOQ_001997	Heat shock 70 kDa protein, mitochondrial	-0.34152	0.695829	0.201452
K2NJ70	MOQ_002001	Heat shock 70 kDa protein, mitochondrial	-0.34152	0.695829	0.201452
Q4DJ01	Tc00.1047053511287.100	t-SNARE coiled-coil homology domain-cont	-1.84022	0.689812	0.204262
V5BS89	TCDM_00494	t-SNARE coiled-coil homology domain-cont	-1.84022	0.689812	0.204262
A0A2V2XM41	C3747_2g482	t-SNARE coiled-coil homology domain-cont	-1.84022	0.689812	0.204262
A0A2V2UKW2	C4B63_207g8	t-SNARE coiled-coil homology domain-cont	-1.84022	0.689812	0.204262
A0A7J6YG55	ECC02_001013	t-SNARE coiled-coil homology domain-cont	-1.84022	0.689812	0.204262
A0A7J6Y6J9	ECC02_004662	Heat shock protein 70 (Hsp70)	-0.464143	0.689398	0.204457
A0A2V2XQW2	C3747_4g59	Putative heat shock protein 70 (Hsp70) O	-0.464143	0.689398	0.204457
A0A2V2WVA1	C3747_56g28	Putative heat shock protein 70 (Hsp70) O	-0.464143	0.689398	0.204457
Q4DYJ8	Tc00.1047053506211.200	Aminopeptidase, putative	-0.81974	0.667849	0.214858
Q4DD17	Tc00.1047053511289.30	Aminopeptidase, putative	-0.81974	0.667849	0.214858
A0A7J6YH15	ECC02_001002	Metallo-peptidase Clan MG Family M24	-0.81974	0.667849	0.214858
Q4D5A7	Tc00.1047053511633.79	Microtubule-associated protein, putative	-0.646023	0.653911	0.221865
Q4CXR1	Tc00.1047053507943.5	Histone H4 (Fragment)	0.63673	0.637017	0.230666
A0A2V2VE03	C3747_192g187c	Histone H4 OX=5693	0.63673	0.637017	0.230666
Q4E2W6	Tc00.1047053508175.309	60S ribosomal protein L19, putative	0.487362	0.631258	0.233745
Q4DPA5	Tc00.1047053509647.130	OCRE domain-containing protein	-0.212959	0.620078	0.23984
A0A2V2X1A7	C3747_40g61	OCRE domain-containing protein	-0.212959	0.620078	0.23984
A0A2V2WSZ0	C3747_60g62	OCRE domain-containing protein	-0.212959	0.620078	0.23984
A0A2V2V2V0	C4B63_192g14	OCRE domain-containing protein	-0.212959	0.620078	0.23984
P62979	RPS27A	Ubiquitin-ribosomal protein eS31 fusion	1.60289	0.617537	0.241248
A0A1B0GVI3	KRT10	Keratin, type I cytoskeletal 10	0.571965	0.610312	0.245295
P13645	KRT10	Keratin, type I cytoskeletal 10	0.571965	0.610312	0.245295
K7ERE3	KRT13	Keratin 13 OX=9606 GN=KR	0.693295	0.590234	0.256901
P13646	KRT13	Keratin, type I cytoskeletal 13	0.693295	0.590234	0.256901
A0A7P0T8J3	P4HB	Protein disulfide-isomerase	-0.637925	0.585789	0.259544
A0A7P0TB26	P4HB	Protein disulfide-isomerase	-0.637925	0.585789	0.259544
P07237	P4HB	Protein disulfide-isomerase	-0.637925	0.585789	0.259544
Q4DW86	Tc00.1047053506989.220	Band 7 domain-containing protein	-0.523328	0.584349	0.260406
V5BQ22	TCDM_03041	Band 7 domain-containing protein	-0.523328	0.584349	0.260406
A0A2V2WH04	C3747_96g36	Band 7 domain-containing protein	-0.523328	0.584349	0.260406
A0A2V2VRG5	C4B63_10g436	Band 7 domain-containing protein	-0.523328	0.584349	0.260406
A0A7J6Y417	ECC02_005489	Band 7 domain-containing protein	-0.523328	0.584349	0.260406
Q4DWL8	Tc00.1047053507089.270	Dihydrolipoyl dehydrogenase	-0.722303	0.582644	0.26143
Q4DD33	Tc00.1047053511025.110	Dihydrolipoyl dehydrogenase	-0.722303	0.582644	0.26143
V5BVJ1	TCDM_02689	Dihydrolipoyl dehydrogenase	-0.722303	0.582644	0.26143
A0A2V2VKN4	C4B63_20g178	Dihydrolipoyl dehydrogenase	-0.722303	0.582644	0.26143
A0A7J6Y8L3	ECC02_003979	Dihydrolipoyl dehydrogenase	-0.722303	0.582644	0.26143
P90597	LPD	Dihydrolipoyl dehydrogenase	-0.722303	0.582644	0.26143
A0A2V2X1U0	C3747_49g149	Flagellum attachment zone protein 14	-0.495772	0.581061	0.262385
A0A2V2VA74	C4B63_37g376	Putative trans-sialidase, Group II	0.656513	0.573995	0.266689
V5DKQ2	TCDM_03319	LsmAD domain-containing protein	0.422772	0.57244	0.267646
A0A2V2WEZ8	C3747_104g109	MORN repeat-containing protein 1	-0.352971	0.568547	0.270056
A0A2V2VMT0	C4B63_18g141	MORN repeat-containing protein 1	-0.352971	0.568547	0.270056
Q9BMP1	RpL19	Ribosomal protein L19-like protein	0.458693	0.560931	0.274833
Q4D0L6	Tc00.1047053506301.20	Golgi reassembly stacking protein (GRASP	0.312329	0.549099	0.282424
A0A2V2WHV0	C3747_92g169	Leishmanolysin-like peptidase	0.443073	0.537267	0.290224
V5AJ97	TCDM_13194	Trans-sialidase Dm2	0.359848	0.529222	0.29565
P19013	KRT4	Keratin, type II cytoskeletal 4	0.896125	0.524475	0.298899
A0A7J6Y144	ECC02_007174	Trans-sialidase, Group II	-0.854075	0.523042	0.299888
E9PN48	ARFGAP2	ADP-ribosylation factor GTPase-activatin	6.94516	0.507173	0.311048
A0A8V8TNZ5	ARF1	ADP-ribosylation factor (Fragment)	-1.03718	0.506088	0.311826
A0A8V8TQC0	ARF1	ADP-ribosylation factor (Fragment)	-1.03718	0.506088	0.311826
A0A8V8TNZ0	ARF1	ADP-ribosylation factor 1 (Fragment)	-1.03718	0.506088	0.311826
A0A8V8TQP8	ARF1	ADP-ribosylation factor 1 (Fragment)	-1.03718	0.506088	0.311826
P84077	ARF1	ADP-ribosylation factor 1	-1.03718	0.506088	0.311826
F5H423		ADP-ribosylation factor 1	-1.03718	0.506088	0.311826
P61204	ARF3	ADP-ribosylation factor 3	-1.03718	0.506088	0.311826
V5AWH0	TCDM_06491	Fungal lipase-like domain-containing pro	-0.741637	0.50449	0.312976
A0A2V2XCM6	C3747_13g149	Fungal lipase-like domain-containing pro	-0.741637	0.50449	0.312976
A0A2V2V530	C3747_357g14	Fungal lipase-like domain-containing pro	-0.741637	0.50449	0.312976
K2N1D5	MOQ_004370	Polyadenylate-binding protein	0.540525	0.500442	0.315906
A0A2V2XQK3	C3747_1g350	C3H1-type domain-containing protein	-0.309866	0.489077	0.324282
A0A2V2X7U1	C3747_33g224	Putative 60S ribosomal protein L18	0.25609	0.489069	0.324288
A0A2V2V1Y5	C3747_37g179	Putative 60S ribosomal protein L18	0.25609	0.489069	0.324288
A0A2V2X0N8	C3747_39g383	Putative trans-sialidase, Group II	0.560239	0.487573	0.325407
P17066	HSPA6	Heat shock 70 kDa protein 6	-0.44209	0.47961	0.331429
A0A2V2WGU9	C3747_109g153	Kinesin-C OX=5693 G	0.429157	0.475116	0.334876
P0DMV9	HSPA1B	Heat shock 70 kDa protein 1B	-0.408308	0.472382	0.336991
A0A0G2JIW1	HSPA1B	Heat shock protein family A (Hsp70) memb	-0.408308	0.472382	0.336991
Q4DA50	Tc00.1047053507019.80	PDZ domain-containing protein	-0.271596	0.469648	0.339119
A0A7J6YIP0	ECC02_000125	PDZ domain-containing protein	-0.271596	0.469648	0.339119
K2MRN3	MOQ_001842	PDZ domain-containing protein	-0.271596	0.469648	0.339119
A0A2V2VE23	C4B63_26g264	Putative succinate dehydrogenase	-0.483922	0.465968	0.342004
Q4CVH2	Tc00.1047053505843.24	Succinate dehydrogenase, putative	-0.483922	0.465968	0.342004
V5BHY0	TCDM_07951	60S ribosomal protein L5	0.493313	0.462357	0.34486
Q4D7A0	Tc00.1047053506315.50	60S ribosomal protein L13a, putative	0.499501	0.454325	0.351297
P04259	KRT6B	Keratin, type II cytoskeletal 6B	0.727385	0.450465	0.354433
P68104	EEF1A1	Elongation factor 1-alpha 1	-0.806349	0.44327	0.360354
A0A7I2V659	EEF1A1	Elongation factor 1-alpha	-0.806349	0.44327	0.360354
A0A087WVQ9	EEF1A1	Elongation factor 1-alpha	-0.806349	0.44327	0.360354
Q5VTE0	EEF1A1P5	Putative elongation factor 1-alpha-like	-0.806349	0.44327	0.360354
P25311	AZGP1	Zinc-alpha-2-glycoprotein	-0.338534	0.440922	0.362308
Q15084	PDIA6	Protein disulfide-isomerase A6	0.70875	0.440183	0.362925
A0A2V2WFX7	C3747_101g98	Putative trans-sialidase	-0.248264	0.434345	0.367837
P35908	KRT2	Keratin, type II cytoskeletal 2 epiderma	-1.32247	0.427743	0.373471
K2NBS0	MOQ_009809	Uncharacterized protein	-0.24669	0.417291	0.382568
Q4CVR5	Tc00.1047053487507.10	Tryparedoxin peroxidase, putative	0.299162	0.411979	0.387276
A0A2V2XDC9	C3747_21g56	Putative 5'-AMP-activated protein kinase	0.554145	0.411902	0.387345
A0A2V2X065	C3747_53g15	Putative 5'-AMP-activated protein kinase	0.554145	0.411902	0.387345
A0A2V2VNA8	C4B63_16g11	Putative 5'-AMP-activated protein kinase	0.554145	0.411902	0.387345
Q9ULE0	WWC3	Protein WWC3 OX=9606 GN=	-2.25278	0.408475	0.390414
A0A2V2W5P8	C3747_164g96	Succinate--CoA ligase [ADP-forming] subu	-0.218989	0.408252	0.390614
A0A2V2V0C8	C4B63_57g98	Succinate--CoA ligase [ADP-forming] subu	-0.218989	0.408252	0.390614
A0A2V2X861	C3747_22g519c	Histone H2A OX=5693	0.337132	0.405392	0.393195
A0A2V2VIK3	C3747_259g100	Histone H2A OX=5693	0.337132	0.405392	0.393195
A0A2V2VL29	C3747_259g108	Histone H2A OX=5693	0.337132	0.405392	0.393195
A0A2V2VIH6	C3747_259g110	Histone H2A OX=5693	0.337132	0.405392	0.393195
Q4DQP2	Tc00.1047053506563.40	Tubulin beta chain	-0.533651	0.404939	0.393606
Q8STF3	C3747_133g40	Tubulin beta chain	-0.533651	0.404939	0.393606
A0A7J6XLQ3	ECC02_012573	Tubulin beta chain	-0.533651	0.404939	0.393606
A0A7J6XHY2	ECC02_013353	Tubulin beta chain	-0.533651	0.404939	0.393606
K2NMR6	MOQ_006063	Tubulin beta chain	-0.533651	0.404939	0.393606
A0A2V2WB08	C3747_131g68	Putative trans-sialidase	-0.229646	0.40235	0.395959
P62805	H4C1	Histone H4 OX=9606 GN=H4	-0.68763	0.401259	0.396955
Q4DUC9	Tc00.1047053506625.120	Uncharacterized protein	0.244067	0.400247	0.397881
A0A2V2V5R4	C4B63_206g13	Putative U2 splicing auxiliary factor	0.347584	0.395992	0.401798
Q8MV42	u2af26	U2 splicing auxiliary factor	0.347584	0.395992	0.401798
Q4CM27	Tc00.1047053503577.20	U2 splicing auxiliary factor, putative O	0.347584	0.395992	0.401798
Q4CPZ0	Tc00.1047053510685.10	Calreticulin (strai	0.165576	0.391111	0.406339
A0A2V2W514	C3747_195g17	Calreticulin OX=569	0.165576	0.391111	0.406339
A0A2V2UP73	C4B63_104g78	Calreticulin OX=569	0.165576	0.391111	0.406339
V5BCB8	TCDM_08367	Glucose-regulated protein 78	-0.354247	0.376113	0.420617
K2NLB6	MOQ_006525	Glucose-regulated protein 78, putative O	-0.354247	0.376113	0.420617
A0A2V2XES3	C3747_10g461	Putative heat shock protein 70 (Hsp70) O	-0.354247	0.376113	0.420617
A0A2V2WC93	C3747_123g115	Putative heat shock protein 70 (Hsp70) O	-0.354247	0.376113	0.420617
A0A7J6YGT2	ECC02_000999	ADP/ATP translocase	-0.360449	0.364316	0.4322
P31949	S100A11	Protein S100-A11 OX=9606	0.150162	0.352993	0.443616
I3L4N8	ACTG1	Actin gamma 1 OX=9606 GN	-0.247429	0.352788	0.443825
P60709	ACTB	Actin, cytoplasmic 1 OX=	-0.247429	0.352788	0.443825
P63261	ACTG1	Actin, cytoplasmic 2 OX=	-0.247429	0.352788	0.443825
A0A2V2XCY7	C3747_14g267	Putative fatty acyl CoA synthetase	0.268746	0.351689	0.44495
P62937	PPIA	Peptidyl-prolyl cis-trans isomerase A	-0.462412	0.350863	0.445797
A0A2V2X5Q1	C3747_25g250	Leishmanolysin-like peptidase	-0.660554	0.347433	0.449332
A0A2V2X5P2	C3747_25g252	Leishmanolysin-like peptidase	-0.660554	0.347433	0.449332
A0A7J6XZG4	ECC02_007141	Leishmanolysin-like peptidase	-0.660554	0.347433	0.449332
A0A0A0MSI0	PRDX1	Peroxiredoxin-1 (Fragment)	0.702433	0.346719	0.450071
Q06830	PRDX1	Peroxiredoxin-1 OX=9606	0.702433	0.346719	0.450071
A0A7J6Y5S0	ECC02_005284	AMP-dependent synthetase/ligase domain-c	0.270203	0.346392	0.45041
A0A2V2VH34	C3747_264g22	Putative fatty acyl CoA synthetase	0.270203	0.346392	0.45041
P05456	HSP70	Heat shock 70 kDa protein	-0.226791	0.340087	0.456997
Q4CV42	Tc00.1047053509001.40	Calpain-like cysteine peptidase, putativ	0.18711	0.33993	0.457162
A0A2V2W9W3	C3747_133g203c	Putative calpain-like cysteine peptidase	0.18711	0.33993	0.457162
A0A2V2VJT6	C4B63_22g764c	Putative calpain-like cysteine peptidase	0.18711	0.33993	0.457162
A0A7J6Y2P2	ECC02_005964	Large ribosomal subunit protein eL19 dom	1.06389	0.331664	0.465946
E9PKE3	HSPA8	Heat shock cognate 71 kDa protein	0.219438	0.313713	0.485609
P11142	HSPA8	Heat shock cognate 71 kDa protein	0.219438	0.313713	0.485609
E9PNE6	HSPA8	Heat shock cognate 71 kDa protein	0.219438	0.313713	0.485609
K2N445	MOQ_003472	Flagellum targeting protein kharon1	0.280403	0.306918	0.493267
A0A8Q3SI39	C9	Complement component C9	0.436456	0.303437	0.497237
A0A8Q3SI37	C9	Complement component C9	0.436456	0.303437	0.497237
A0A8Q3SI95	C9	Complement component C9	0.436456	0.303437	0.497237
P02748	C9	Complement component C9	0.436456	0.303437	0.497237
J3QRS3	MYL12A	Myosin light chain 12A O	0.647328	0.302061	0.498815
P10599	TXN	Thioredoxin OX=9606 GN=T	-0.229734	0.297369	0.504233
A0A2V2W7X4	C3747_144g95	BAR domain-containing protein	-0.049582	0.29439	0.507703
Q9GPN2		Cruzipain OX=5693 P	-0.479142	0.278758	0.52631
V5B9H8	TCDM_07687	PLAC8 family protein	-0.430499	0.275629	0.530116
A0A2V2WBC3	C3747_122g48	PLAC8 family protein	-0.430499	0.275629	0.530116
A0A2V2WSC4	C3747_59g118	PLAC8 family protein	-0.430499	0.275629	0.530116
A0A2V2VH52	C4B63_21g236	PLAC8 family protein	-0.430499	0.275629	0.530116
A0A2V2UTG4	C4B63_94g49	PLAC8 family protein	-0.430499	0.275629	0.530116
A0A7J6XJB7	ECC02_012875	PLAC8 family protein	-0.430499	0.275629	0.530116
P0C0L5	C4B	Complement C4-B OX=9606	1.12164	0.270871	0.535956
A0A140TA44	C4A	Complement C4A (Rodgers blood group)	1.12164	0.270871	0.535956
F5GXS0	C4B	Complement C4B (Chido blood group)	1.12164	0.270871	0.535956
A0A0G2JL54	C4B_2	Complement C4B (Chido blood group)	1.12164	0.270871	0.535956
Q4D9C9	Tc00.1047053506627.60	ADP-ribosylation factor, putative	0.207773	0.269658	0.537455
A0A2V2WB16	C3747_124g107	Putative ADP-ribosylation factor	0.207773	0.269658	0.537455
A0A2V2WLV3	C3747_82g91	Putative ADP-ribosylation factor	0.207773	0.269658	0.537455
A0A2V2UL00	C4B63_276g12	Putative ADP-ribosylation factor	0.207773	0.269658	0.537455
A0A2V2UVW3	C4B63_72g107	Putative ADP-ribosylation factor	0.207773	0.269658	0.537455
A0A7I2YQC0	NPM1	Nucleophosmin OX=9606 GN	0.550305	0.259703	0.549917
P06748	NPM1	Nucleophosmin OX=9606 GN	0.550305	0.259703	0.549917
K2MEE9	MOQ_002532	DNA topoisomerase I	0.188056	0.257819	0.552308
A0A2V2X9Z0	C3747_19g161	Uncharacterized protein	0.346961	0.253192	0.558223
P04264	KRT1	Keratin, type II cytoskeletal 1	0.800574	0.249313	0.563232
A0A2V2V3V9	C4B63_52g170	Putative cytoskeleton associated protein	-0.279793	0.246323	0.567123
Q4E4D1	Tc00.1047053510187.210	Choline transporter-like protein	-0.428466	0.246048	0.567482
V5AWF7	TCDM_06579	Choline transporter-like protein	-0.428466	0.246048	0.567482
A0A2V2WIG4	C3747_114g37	Choline transporter-like protein	-0.428466	0.246048	0.567482
A0A2V2WYX7	C3747_57g57	Choline transporter-like protein	-0.428466	0.246048	0.567482
A0A2V2UV52	C4B63_81g48	Choline transporter-like protein	-0.428466	0.246048	0.567482
A0A7J6YF05	ECC02_001997	Choline transporter-like protein	-0.428466	0.246048	0.567482
A0A2V2W8P0	C3747_140g93	Uncharacterized protein	-0.196237	0.243343	0.571028
Q4DI79	Tc00.1047053504035.120	High-temperature-induced dauer-formation	-0.518648	0.243198	0.571218
A0A2V2VA06	C4B63_32g12	High-temperature-induced dauer-formation	-0.518648	0.243198	0.571218
A0A7J6Y855	ECC02_004073	High-temperature-induced dauer-formation	-0.518648	0.243198	0.571218
V5BFI6	TCDM_06928	Uncharacterized protein	-0.518648	0.243198	0.571218
K2MHJ1	MOQ_009726	Chaperone DNAJ protein, putative	0.0954914	0.242244	0.572474
V5BFK5	TCDM_08977	Heat shock protein DNAJ	0.0954914	0.242244	0.572474
A0A2V2V2R6	C3747_385g8	Putative heat shock protein DNAJ	0.0954914	0.242244	0.572474
A0A2V2WJU5	C3747_88g53	Putative heat shock protein DNAJ	0.0954914	0.242244	0.572474
Q26952	TCJ2	TCJ2 protein OX=569	0.0954914	0.242244	0.572474
Q16695	H3-4	Histone H3.1t OX=9606 GN	-0.388934	0.235218	0.58181
A0A2V2UYA5	C4B63_85g51	Putative fatty acyl CoA syntetase 1	0.20787	0.230327	0.5884
A0A2V2VAX1	C3747_313g25	Uncharacterized protein	0.304029	0.229549	0.589456
P0DOY2	IGLC2	Immunoglobulin lambda constant 2	0.545998	0.228032	0.591518
P0DOY3	IGLC3	Immunoglobulin lambda constant 3	0.545998	0.228032	0.591518
Q4CMD9	Tc00.1047053506261.10	Fatty acyl CoA synthetase 2, putative	-0.599671	0.224264	0.596673
A0A2V2X2D9	C3747_34g374	Putative fatty acyl CoA synthetase 2	-0.599671	0.224264	0.596673
A0A2V2WYI1	C3747_42g171	Uncharacterized protein	-0.353268	0.22238	0.599266
A0A7J6Y177	ECC02_006647	AMP-dependent synthetase/ligase domain-c	-0.610423	0.221592	0.600354
A0A2V2VZ63	C3747_196g5	Putative fatty acyl CoA synthetase	-0.610423	0.221592	0.600354
Q4E5I4	Tc00.1047053511277.110	Citrate synthase (s	-0.251854	0.215538	0.608783
A0A2V2XGU9	C3747_9g213	PPM-type phosphatase domain-containing p	-0.218765	0.209598	0.617166
Q4E4N2	Tc00.1047053506925.150	Protein phosphatase, putative	-0.218765	0.209598	0.617166
Q4D7Y8	Tc00.1047053508415.40	ADP-ribosylation factor	-0.265102	0.204839	0.623966
A0A2V2W496	C3747_1g70	ADP-ribosylation factor	-0.265102	0.204839	0.623966
A0A2V2VG45	C3747_268g40	ADP-ribosylation factor	-0.265102	0.204839	0.623966
A0A2V2X1G3	C3747_34g373	Putative fatty acyl CoA synthetase 2	-0.513601	0.201723	0.628459
P10412	H1-4	Histone H1.4 OX=9606 GN=	-0.573408	0.196882	0.635503
A0A7J6Y3Z5	ECC02_005838	Succinate--CoA ligase [ADP-forming] subu	-0.115906	0.196062	0.636705
K2PB50	MOQ_001461	Glucose-regulated protein 78, putative O	-0.126514	0.193554	0.640392
A0A7J6XG98	ECC02_013849	Heat shock protein 70 (Hsp70) (Fragment)	-0.126514	0.193554	0.640392
A0A7J6Y5S1	ECC02_004855	Heat shock protein 70 (Hsp70)	-0.126514	0.193554	0.640392
A0A7J6Y634	ECC02_004856	Heat shock protein 70 (Hsp70)	-0.126514	0.193554	0.640392
A0A7J6Y5Q6	ECC02_004858	Heat shock protein 70 (Hsp70)	-0.126514	0.193554	0.640392
A0A7J6XI74	ECC02_013212	Heat shock protein 70 (Hsp70)	-0.126514	0.193554	0.640392
A0A7J6XIZ4	ECC02_013213	Heat shock protein 70 (Hsp70)	-0.126514	0.193554	0.640392
A0A7J6XI80	ECC02_013261	Heat shock protein 70 (Hsp70)	-0.126514	0.193554	0.640392
A0A7J6XIZ3	ECC02_013262	Heat shock protein 70 (Hsp70)	-0.126514	0.193554	0.640392
A0A7J6XGX9	ECC02_013589	Heat shock protein 70 (Hsp70)	-0.126514	0.193554	0.640392
A0A7J6XH57	ECC02_013604	Heat shock protein 70 (Hsp70)	-0.126514	0.193554	0.640392
A0A7J6XGI5	ECC02_013784	Heat shock protein 70 (Hsp70)	-0.126514	0.193554	0.640392
A0A2V2WGJ8	C3747_108g100	Putative heat shock protein 70 (Hsp70) O	-0.126514	0.193554	0.640392
A0A2V2WKB2	C3747_108g102	Putative heat shock protein 70 (Hsp70) O	-0.126514	0.193554	0.640392
A0A2V2WFC3	C3747_108g107	Putative heat shock protein 70 (Hsp70) O	-0.126514	0.193554	0.640392
A0A2V2WFD8	C3747_108g98	Putative heat shock protein 70 (Hsp70) O	-0.126514	0.193554	0.640392
A0A2V2XFA6	C3747_10g3	Putative heat shock protein 70 (Hsp70) O	-0.126514	0.193554	0.640392
A0A2V2UP60	C3747_788g3	Putative heat shock protein 70 (Hsp70) O	-0.126514	0.193554	0.640392
K2MTE6	MOQ_007282	CHORD domain-containing protein	0.425921	0.193228	0.640873
A2AAT0	SLC39A7	Zinc transporter SLC39A7 (Fragment)	-0.397425	0.19169	0.643147
A0A8V8TNV9	SLC39A7	Zinc transporter SLC39A7	-0.397425	0.19169	0.643147
A0A8V8TM21	SLC39A7	Zinc transporter SLC39A7	-0.397425	0.19169	0.643147
Q92504	SLC39A7	Zinc transporter SLC39A7	-0.397425	0.19169	0.643147
A0A2V2WG49	C3747_104g77	Putative small glutamine-rich tetratrico	0.159983	0.186749	0.650506
A0A2V2X481	C3747_28g67	Putative small glutamine-rich tetratrico	0.159983	0.186749	0.650506
A0A2V2VN71	C4B63_18g260	Putative small glutamine-rich tetratrico	0.159983	0.186749	0.650506
Q4CLR4	Tc00.1047053511519.9	Uncharacterized protein (Fragment)	0.159983	0.186749	0.650506
Q4DD91	Tc00.1047053506829.110	Fatty acyl CoA synthetase 2, putative	-0.48587	0.184842	0.653369
Q4DS48	Tc00.1047053506475.30	Uncharacterized protein	-0.209744	0.183249	0.655769
Q4D1B8	Tc00.1047053509997.30	Tryparedoxin, putative	-0.166677	0.181972	0.6577
F5H5D3	TUBA1C	Tubulin alpha chain OX=9	0.282193	0.165711	0.682792
Q4DIN1	Tc00.1047053509777.30	Trans-sialidase, putative	-0.157657	0.165356	0.683352
P29966	MARCKS	Myristoylated alanine-rich C-kinase subs	-0.14393	0.165213	0.683576
Q8IUE6	H2AC21	Histone H2A type 2-B OX=	-0.70507	0.159283	0.692974
A0A2V2W609	C3747_161g15	Transmembrane protein	0.16414	0.158987	0.693447
A0A2V2XKN6	C3747_3g48	Transmembrane protein	0.16414	0.158987	0.693447
A0A7J6Y5H1	ECC02_005089	C2 domain-containing protein	-0.13823	0.156408	0.697577
Q8T9X5	C3747_235g30	Tubulin alpha chain	-0.17948	0.146329	0.713955
A0A7J6XM66	ECC02_012002	Tubulin alpha chain	-0.17948	0.146329	0.713955
A0A7J6XJY3	ECC02_013218	Tubulin alpha chain	-0.17948	0.146329	0.713955
Q27352		Tubulin alpha chain	-0.17948	0.146329	0.713955
Q4D770	Tc00.1047053508265.100	C2 domain-containing protein	-0.141427	0.146013	0.714474
P02768	ALB	Albumin OX=9606 GN=ALB P	0.557348	0.145573	0.715199
A0A2V2W240	C3747_190g7	Putative vesicle-associated membrane pro	0.250526	0.145469	0.715371
A0A2V2VEA2	C4B63_31g54	Putative vesicle-associated membrane pro	0.250526	0.145469	0.715371
A0A2V2XC56	C3747_13g429	Putative RNA-binding protein 6	-0.329233	0.141169	0.722488
A0A2V2VHP4	C4B63_23g237	Putative RNA-binding protein 6	-0.329233	0.141169	0.722488
Q4CV65	Tc00.1047053506693.30	RNA-binding protein 6, putative	-0.329233	0.141169	0.722488
Q4E625	Tc00.1047053508153.680	RNA-binding protein 6, putative	-0.329233	0.141169	0.722488
A0A0B4J231	IGLL5	Immunoglobulin lambda like polypeptide 5	-0.240524	0.139149	0.725857
B9A064	IGLL5	Immunoglobulin lambda-like polypeptide 5	-0.240524	0.139149	0.725857
A0A2V2WIY1	C3747_89g76	PPM-type phosphatase domain-containing p	0.121669	0.139142	0.725869
A0A7P0TB36	HSPA5	78 kDa glucose-regulated protein	0.175474	0.138967	0.726161
A0A7P0TAI0	HSPA5	78 kDa glucose-regulated protein	0.175474	0.138967	0.726161
P11021	HSPA5	Endoplasmic reticulum chaperone BiP	0.175474	0.138967	0.726161
Q4D2L5	Tc00.1047053511435.40	Uncharacterized protein	-0.171682	0.138013	0.727757
V5BMI3	TCDM_04007	Protein phosphatase	0.15645	0.136952	0.729538
A0A2V2X7Z3	C3747_20g14	Protein phosphatase	0.15645	0.136952	0.729538
V5BN65	TCDM_02002	Kinesin Dm28c OX=14	-0.169277	0.135634	0.731755
P80723	BASP1	Brain acid soluble protein 1	-0.166909	0.133113	0.736016
B0YJC4	VIM	Vimentin OX=9606 GN=VIM	0.134709	0.132914	0.736353
P08670	VIM	Vimentin OX=9606 GN=VIM	0.134709	0.132914	0.736353
V5BG00	TCDM_06709	C2 domain-containing protein	-0.140916	0.132175	0.737607
Q4DZE8	Tc00.1047053506825.150	Uncharacterized protein	-0.21345	0.131807	0.738232
Q9BW30	TPPP3	Tubulin polymerization-promoting protein	-0.197358	0.12763	0.745367
A5YQG3		Amastin (Fragment)	-0.57528	0.121973	0.755138
A5YQ20		Amastin (Fragment)	-0.57528	0.121973	0.755138
A5YQI3		Amastin (Fragment)	-0.57528	0.121973	0.755138
A5YQ25		Amastin (Fragment)	-0.57528	0.121973	0.755138
A5YQE4		Amastin (Fragment)	-0.57528	0.121973	0.755138
A5YQD5		Amastin (Fragment)	-0.57528	0.121973	0.755138
A5YQ03		Amastin (Fragment)	-0.57528	0.121973	0.755138
Q27227	C3747_25g221	Amastin OX=5693 GN=	-0.57528	0.121973	0.755138
A0A2V2X5T9	C3747_25g219	Putative amastin OX	-0.57528	0.121973	0.755138
A0A2V2XBP1	C3747_25g232	Putative amastin OX	-0.57528	0.121973	0.755138
Q4CUW3	Tc00.1047053510595.20	Smr domain-containing protein	-0.0784546	0.1162	0.765244
K2N0C8	MOQ_003307	Fatty acyl CoA synthetase, putative	-0.0768861	0.115425	0.76661
Q95X00	PZFP2	Poly-zinc finger protein 2	-0.12783	0.11499	0.76738
Q4D6T9	Tc00.1047053507639.10	Poly-zinc finger protein 2, putative	-0.12783	0.11499	0.76738
A0A2V2V6X7	C3747_342g29	Putative poly-zinc finger protein 2	-0.12783	0.11499	0.76738
Q5ST81	TUBB	Tubulin beta chain OX=96	-0.230694	0.112774	0.771305
Q5JP53	TUBB	Tubulin beta chain OX=96	-0.230694	0.112774	0.771305
P07437	TUBB	Tubulin beta chain OX=96	-0.230694	0.112774	0.771305
Q13885	TUBB2A	Tubulin beta-2A chain OX	-0.230694	0.112774	0.771305
Q9BVA1	TUBB2B	Tubulin beta-2B chain OX	-0.230694	0.112774	0.771305
P68371	TUBB4B	Tubulin beta-4B chain OX	-0.230694	0.112774	0.771305
A0A2V2XKQ2	C3747_3g938	Putative trans-sialidase, Group II	-0.280777	0.110683	0.775028
A0A2V2UHR3	C3747_838g8	Putative trans-sialidase, Group II	-0.280777	0.110683	0.775028
V5BCU3	TCDM_00108	Proteasome subunit beta	-0.0731902	0.108662	0.778643
Q6B9P5	TCF1	14-3-3 protein OX=5	-0.0771436	0.108325	0.779246
Q4DHC9	Tc00.1047053511167.90	14-3-3 protein, putative	-0.0771436	0.108325	0.779246
K2NW21	MOQ_000542	14-3-3 protein, putative	-0.0771436	0.108325	0.779246
Q4E5C0	Tc00.1047053506559.70	DoxX (strain CL Bre	0.0263156	0.107401	0.780907
V5BQ15	TCDM_14276	DoxX Dm28c OX=14163	0.0263156	0.107401	0.780907
A0A2V2W9Z3	C3747_130g21	DoxX OX=5693 GN=C37	0.0263156	0.107401	0.780907
A0A2V2VWU2	C4B63_7g103	DoxX OX=5693 GN=C4B	0.0263156	0.107401	0.780907
A0A2V2WUS9	C3747_59g212	Putative ribonuclease mar1	-0.14026	0.0991057	0.795966
Q4D3U8	Tc00.1047053505945.20	Ribonuclease mar1, putative	-0.14026	0.0991057	0.795966
Q8NBS9	TXNDC5	Thioredoxin domain-containing protein 5	-0.196317	0.0988047	0.796517
A0A7J6XW18	ECC02_008657	Cysteine dioxygenase	-0.0608552	0.0914391	0.810141
Q4E5P5	Tc00.1047053506529.360	Cytochrome C oxidase subunit IV, putativ	-0.076688	0.0884398	0.815756
Q4E2P2	Tc00.1047053510889.50	Cytochrome C oxidase subunit IV, putativ	-0.076688	0.0884398	0.815756
V5BF65	TCDM_05015	Cytochrome c oxidase subunit IV	-0.076688	0.0884398	0.815756
A0A7J6YD61	ECC02_002455	Cytochrome c oxidase subunit IV	-0.076688	0.0884398	0.815756
P21333	FLNA	Filamin-A OX=9606 GN=FLN	-0.238094	0.0858043	0.820721
Q4CV75	Tc00.1047053504255.30	Uncharacterized protein	-0.144875	0.079958	0.831844
A0A2V2WAE2	C3747_148g97	Uncharacterized protein	-0.144875	0.079958	0.831844
A0A2V2X138	C3747_51g173	Uncharacterized protein	-0.144875	0.079958	0.831844
A0A7J6Y4S6	ECC02_005315	Uncharacterized protein	-0.144875	0.079958	0.831844
Q4DH92	Tc00.1047053503955.40	Trans-sialidase, putative	-0.0689664	0.0774688	0.836626
A0A7J6XTV0	ECC02_009545	Trans-sialidase, Group II	0.0954634	0.0769262	0.837672
Q4CTD7	Tc00.1047053511635.20	Histone H2B (strain	-0.106229	0.0752856	0.840842
A0A2V2W5V1	C3747_167g38	Histone H2B OX=5693	-0.106229	0.0752856	0.840842
P06733	ENO1	Alpha-enolase OX=9606 GN	-0.102215	0.0730419	0.845197
Q4DZM9	Tc00.1047053504147.160	ADP-ribosylation factor-like protein, pu	0.0622843	0.0696742	0.851777
A0A2V2X1Y0	C3747_33g210	Putative ADP-ribosylation factor-like pr	0.0622843	0.0696742	0.851777
P27795		Histone H2B OX=5693	-0.0974445	0.0669863	0.857065
P49006	MARCKSL1	MARCKS-related protein O	0.0543034	0.0608526	0.869255
V5DRS6	TCDM_01229	Elongation factor 2	0.0620836	0.0604884	0.869985
Q6IWF6		Elongation factor 2	0.0620836	0.0604884	0.869985
Q4D5X0	Tc00.1047053508169.20	Elongation factor 2, putative	0.0620836	0.0604884	0.869985
A0A2V2XHH0	C3747_7g172	Putative elongation factor 2	0.0620836	0.0604884	0.869985
A0A2V2VV12	C4B63_13g152	Putative elongation factor 2	0.0620836	0.0604884	0.869985
A0A2V2VSD7	C4B63_13g157	Putative elongation factor 2	0.0620836	0.0604884	0.869985
A0A7J6Y8H8	ECC02_003844	Tr-type G domain-containing protein	0.0620836	0.0604884	0.869985
A0A7J6XL61	ECC02_003845	Tr-type G domain-containing protein	0.0620836	0.0604884	0.869985
Q93079	H2BC9	Histone H2B type 1-H OX=	0.10953	0.0539276	0.883227
P23527	H2BC17	Histone H2B type 1-O OX=	0.10953	0.0539276	0.883227
Q5QNW6	H2BC18	Histone H2B type 2-F OX=	0.10953	0.0539276	0.883227
A0A2V2W3A8	C3747_189g84	Putative trans-sialidase, Group II	-0.0633192	0.0519835	0.88719
Q4CMQ4	Tc00.1047053508671.20	Carboxypeptidase (s	-0.144219	0.0518675	0.887427
A0A7J6XY59	ECC02_007695	Carboxypeptidase OX	-0.144219	0.0518675	0.887427
A0A2V2WPD0	C3747_103g154	Smr domain-containing protein	0.0412985	0.0512966	0.888594
P49792	RANBP2	E3 SUMO-protein ligase RanBP2	-0.0148842	0.040044	0.911918
A0A2V2XHQ4	C3747_6g714	Putative trans-sialidase, Group II	0.0521727	0.03877	0.914598
A0A2V2WGT0	C3747_110g89	Glutamate dehydrogenase	0.0389244	0.038122	0.915963
O61083	C4B63_57g131	Glutamate dehydrogenase	0.0389244	0.038122	0.915963
O60996		Glutamate dehydrogenase	0.0389244	0.038122	0.915963
Q4DPQ8	Tc00.1047053511181.100	60S ribosomal protein L2, putative	-0.0635531	0.0362628	0.919893
K2N128	MOQ_007971	60S ribosomal protein L2, putative	-0.0635531	0.0362628	0.919893
A0A2V2WBR0	C3747_120g138	Putative 60S ribosomal protein L8	-0.0635531	0.0362628	0.919893
A0A2V2W5B2	C4B63_3g1107	Putative 60S ribosomal protein L8	-0.0635531	0.0362628	0.919893
Q4DC68	Tc00.1047053506777.80	serine--tRNA ligase	-0.0153889	0.0338341	0.925052
A0A2V2WY67	C3747_43g46	serine--tRNA ligase	-0.0153889	0.0338341	0.925052
A0A2V2WYE3	C3747_44g12	serine--tRNA ligase	-0.0153889	0.0338341	0.925052
A0A2V2V2L4	C4B63_70g63	serine--tRNA ligase	-0.0153889	0.0338341	0.925052
A0A7J6XYT6	ECC02_007732	Leishmanolysin-like peptidase	0.0353208	0.0225303	0.949445
Q4D418	Tc00.1047053511017.50	Glycosomal membrane protein, putative	-0.0404707	0.0220116	0.950579
Q4DS21	Tc00.1047053510657.200	Leishmanolysin-like peptidase	0.0414543	0.0209914	0.952815
P48735	IDH2	Isocitrate dehydrogenase [NADP], mitocho	0.0446942	0.0179764	0.959453
F8VS66	TUBA1C	Tubulin alpha-1B chain O	-0.0329286	0.0146604	0.966807
V5BB87	TCDM_06775	Heat shock protein 85	0.019911	0.0123057	0.972063
Q4CQS6	Tc00.1047053507713.30	Heat shock protein 85, putative	0.019911	0.0123057	0.972063
K2MZU9	MOQ_003581	Heat shock protein 85, putative	0.019911	0.0123057	0.972063
P06660		Heat shock-like 85 kDa protein	0.019911	0.0123057	0.972063
A0A7J6XHP0	ECC02_013471	Histidine kinase/HSP90-like ATPase domai	0.019911	0.0123057	0.972063
A0A2V2W5I5	C3747_167g5	Putative heat shock protein 85	0.019911	0.0123057	0.972063
A0A2V2W5G7	C3747_167g6	Putative heat shock protein 85	0.019911	0.0123057	0.972063
P02649	APOE	Apolipoprotein E OX=9606	-0.00326033	0.00242408	0.994434
A0A2V2VGW5	C4B63_30g280	Cysteine dioxygenase	0	0	1
V9GYM3	APOA2	Apolipoprotein A-II OX=9	-1.49079	N/A	N/A
P02749	APOH	Beta-2-glycoprotein 1 OX	N/A	N/A	N/A
Q4E2Y9	Tc00.1047053508175.50	Uncharacterized protein	-1.95761	N/A	N/A
Q5T985	ITIH2	Inter-alpha-trypsin inhibitor heavy chai	-1.23447	N/A	N/A
P19823	ITIH2	Inter-alpha-trypsin inhibitor heavy chai	-1.23447	N/A	N/A
A0A2V2WCI2	C3747_122g72	Putative kinetoplastid kinetochore prote	N/A	N/A	N/A
Q4CP51	Tc00.1047053503539.30	GTP-binding nuclear protein	-0.660421	N/A	N/A
Q4DIB9	Tc00.1047053509455.80	GTP-binding nuclear protein	-0.660421	N/A	N/A
K2NPK1	MOQ_005390	GTP-binding nuclear protein	-0.660421	N/A	N/A
P69905	HBA1	Hemoglobin subunit alpha	N/A	N/A	N/A
P50454	SERPINH1	Serpin H1 OX=9606 GN=SER	-1.41408	N/A	N/A
E9PNX1	SERPINH1	Serpin family H member 1 (Fragment)	-1.41408	N/A	N/A
E9PK86	SERPINH1	Serpin family H member 1 (Fragment)	-1.41408	N/A	N/A
E9PR70	SERPINH1	Serpin family H member 1 (Fragment)	-1.41408	N/A	N/A
E9PMI5	SERPINH1	Serpin family H member 1 (Fragment)	-1.41408	N/A	N/A
E9PJH8	SERPINH1	Serpin family H member 1 (Fragment)	-1.41408	N/A	N/A
E9PPV6	SERPINH1	Serpin family H member 1	-1.41408	N/A	N/A
P01876	IGHA1	Immunoglobulin heavy constant alpha 1	-2.54469	N/A	N/A
A0A0G2JMB2	IGHA2	Immunoglobulin heavy constant alpha 2	-2.54469	N/A	N/A
P01877	IGHA2	Immunoglobulin heavy constant alpha 2	-2.54469	N/A	N/A
K2NJC6	MOQ_000276	Uncharacterized protein	N/A	N/A	N/A
A0A8I5KNU9	PDIA3	Protein disulfide-isomerase A3	0.595482	N/A	N/A
P30101	PDIA3	Protein disulfide-isomerase A3	0.595482	N/A	N/A
A0A8I5KT88	PDIA3	Protein disulfide-isomerase	0.595482	N/A	N/A
A0A8I5KS72	PDIA3	Protein disulfide-isomerase	0.595482	N/A	N/A
A0A8I5KW33	PDIA3	Protein disulfide-isomerase	0.595482	N/A	N/A
A0A8I5QKQ5	PDIA3	Protein disulfide-isomerase	0.595482	N/A	N/A
A0A8I5KW00	PDIA3	Protein disulfide-isomerase	0.595482	N/A	N/A
B0YIW2	APOC3	Apolipoprotein C-III OX=	N/A	N/A	N/A
P02656	APOC3	Apolipoprotein C-III OX=	N/A	N/A	N/A
C9J879	KDM4C	Lysine demethylase 4C OX	N/A	N/A	N/A
Q9H3R0	KDM4C	Lysine-specific demethylase 4C	N/A	N/A	N/A
E9PFZ2	CP	Ceruloplasmin OX=9606 GN	N/A	N/A	N/A
P00450	CP	Ceruloplasmin OX=9606 GN	N/A	N/A	N/A
Q4D749	Tc00.1047053504071.110	Ama1 protein, putative	N/A	N/A	N/A
A0A2V2WGR9	C3747_101g51	Uncharacterized protein	0.0726586	N/A	N/A
A0A7J6Y5D4	ECC02_005055	Uncharacterized protein	0.0726586	N/A	N/A
A0A7J6XL00	ECC02_012865	Uncharacterized protein	0.0726586	N/A	N/A
K7ER74	APOC4-APOC2	Apolipoprotein C-II OX=9	N/A	N/A	N/A
P04075	ALDOA	Fructose-bisphosphate aldolase A	-1.9995	N/A	N/A
J3KPS3	ALDOA	Fructose-bisphosphate aldolase	-1.9995	N/A	N/A
B7ZKJ8	ITIH4	ITIH4 protein OX=9606 GN	-5.2789	N/A	N/A
Q14624	ITIH4	Inter-alpha-trypsin inhibitor heavy chai	-5.2789	N/A	N/A
P42766	RPL35	Large ribosomal subunit protein uL29	0.774624	N/A	N/A
Q4CSH4	Tc00.1047053504231.20	Dymeclin (strain CL	1.46514	N/A	N/A
A0A804F6T5	PKM	Pyruvate kinase OX=9606	-0.109624	N/A	N/A
A0A804F729	PKM	Pyruvate kinase OX=9606	-0.109624	N/A	N/A
P01602	IGKV1-5	Immunoglobulin kappa variable 1-5	N/A	N/A	N/A
P04083	ANXA1	Annexin A1 OX=9606 GN=AN	N/A	N/A	N/A
K2NUA2	MOQ_003605	Surface glycoprotein, putative	N/A	N/A	N/A
F8W6P5	HBB	Hemoglobin subunit beta (Fragment)	N/A	N/A	N/A
A0A2R8Y7R2	HBB	Hemoglobin subunit beta	N/A	N/A	N/A
P68871	HBB	Hemoglobin subunit beta	N/A	N/A	N/A
A0A2V2V5X1	C3747_333g26	Uncharacterized protein	1.37545	N/A	N/A
A0A7J6Y9Z6	ECC02_003303	Uncharacterized protein	1.37545	N/A	N/A
A0A2V2VRW9	C3747_222g97	Putative dihydrolipoamide acetyltransfer	N/A	N/A	N/A
Q4CW52	Tc00.1047053506207.50	IgE-dependent histamine-releasing factor	-1.49185	N/A	N/A
Q4CWM1	Tc00.1047053510065.30	IgE-dependent histamine-releasing factor	-1.49185	N/A	N/A
V5DBM6	TCDM_14344	Translationally controlled tumor protein	-1.49185	N/A	N/A
P34827		25 kDa elongation factor 1-beta	N/A	N/A	N/A
Q4CQA2	Tc00.1047053507671.30	25 kDa translation elongation factor 1-b	N/A	N/A	N/A
A0A2V2VHK0	C4B63_20g319	25 kDa translation elongation factor 1-b	N/A	N/A	N/A
Q4DG86	Tc00.1047053506201.39	25 kDa translation elongation factor 1-b	N/A	N/A	N/A
A0A2V2WW44	C3747_54g180	Sodium stibogluconate resistance protein	-0.180741	N/A	N/A
K2PFC8	MOQ_000116	Uncharacterized protein	-0.682206	N/A	N/A
