# Supplementary material for: Advancing Trypanosoma cruzi N-myristoyltransferase as a drug target for Chagas disease through in silico discovery and biochemical evaluation
Source: Front Mol Biosci. 2026 Jan 6;12:1666768. doi: 10.3389/fmolb.2025.1666768 (PMC12816245; doi:10.3389/fmolb.2025.1666768)
Supplement: Supplementary file 4 [file Table3.xlsx]

## Sheet: AC16_Myr
Accession_Number	Gene	ID	Log2FC	-LogPvalue	Pvalue
P29966	MARCKS	Myristoylated alanine-rich C-kinase subs...	-2.96819	2.47134	0.00337803
P80723	BASP1	Brain acid soluble protein 1	-3.26914	2.16613	0.00682141
A0A8V8TNZ5	ARF1	ADP-ribosylation factor (Fragment)	-3.24566	1.37867	0.0418149
A0A8V8TQC0	ARF1	ADP-ribosylation factor (Fragment)	-3.24566	1.37867	0.0418149
A0A8V8TNZ0	ARF1	ADP-ribosylation factor 1 (Fragment)	-3.24566	1.37867	0.0418149
A0A8V8TQP8	ARF1	ADP-ribosylation factor 1 (Fragment)	-3.24566	1.37867	0.0418149
P84077	ARF1	ADP-ribosylation factor 1	-3.24566	1.37867	0.0418149
F5H423	F5H423	ADP-ribosylation factor 1	-3.24566	1.37867	0.0418149
P61204	ARF3	ADP-ribosylation factor 3	-3.24566	1.37867	0.0418149
P49006	MARCKSL1	MARCKS-related protein	-3.61127	1.10599	0.0783447

## Sheet: ICA_Myr
Gene	Accession_Number	ID	logFC	-LogPvalue	Pvalue
Tc00.1047053503939.120	Q4DLJ9	RING-type E3 ubiquitin transferase	-0.504568	1.90568	0.0124258
MOQ_006966	K2N3N6	Proteasome regulatory ATPase subunit 2,	-0.2367	1.46404	0.034353
C3747_324g14	A0A2V2VCV6	Charged multivesicular body protein 6	-0.256856	1.26787	0.0539675
C3747_89g76	A0A2V2WIY1	PPM-type phosphatase domain-containing p	-0.434982	1.07228	0.0846678
Tc00.1047053509647.130	Q4DPA5	OCRE domain-containing protein	-0.31704	1.04686	0.0897727
C3747_40g61	A0A2V2X1A7	OCRE domain-containing protein	-0.31704	1.04686	0.0897727
C3747_60g62	A0A2V2WSZ0	OCRE domain-containing protein	-0.31704	1.04686	0.0897727
C4B63_192g14	A0A2V2V2V0	OCRE domain-containing protein	-0.31704	1.04686	0.0897727
C3747_19g161	A0A2V2X9Z0	Uncharacterized protein	0.493386	0.996206	0.100877
C4B63_35g369	A0A2V2VAY9	Charged multivesicular body protein 6 OS	-0.246385	0.95562	0.110759
Tc00.1047053506301.20	Q4D0L6	Golgi reassembly stacking protein (GRASP	-0.262215	0.760432	0.173607
Tc00.1047053508555.60	Q4D609	Cytoskeleton-associated protein CAP5.5,	0.183787	0.550991	0.281196
Tc00.1047053506341.20	Q4CYW5	Uncharacterized protein	-0.358751	0.546186	0.284324
Tc00.1047053509237.130	Q4DJS7	Cytoskeleton-associated protein CAP5.5,	0.192386	0.51296	0.306931
C3747_98g132	A0A2V2WHD2	Putative cytoskeleton-associated protein	0.192386	0.51296	0.306931
C3747_81g57	A0A2V2WKS6	Putative cytoskeleton-associated protein	0.1798	0.48477	0.327514
C3747_34g373	A0A2V2X1G3	Putative fatty acyl CoA synthetase 2	-0.320172	0.388923	0.408392
C3747_14g267	A0A2V2XCY7	Putative fatty acyl CoA synthetase	-0.178067	0.348734	0.447988
ECC02_005284	A0A7J6Y5S0	AMP-dependent synthetase/ligase domain-c	-0.178257	0.346544	0.450253
C3747_264g22	A0A2V2VH34	Putative fatty acyl CoA synthetase	-0.178257	0.346544	0.450253
MOQ_003307	K2N0C8	Fatty acyl CoA synthetase, putative	-0.160033	0.345327	0.451516
Tc00.1047053511261.90	Q4DL22	EF-hand domain-containing protein	0.228896	0.330266	0.467449
C3747_2g679	A0A2V2XLD6	EF-hand domain-containing protein	0.228896	0.330266	0.467449
Tc00.1047053508415.40	Q4D7Y8	ADP-ribosylation factor	-0.230724	0.330163	0.46756
C3747_1g70	A0A2V2W496	ADP-ribosylation factor	-0.230724	0.330163	0.46756
C3747_268g40	A0A2V2VG45	ADP-ribosylation factor	-0.230724	0.330163	0.46756
Tc00.1047053504147.160	Q4DZM9	ADP-ribosylation factor-like protein, pu	-0.235141	0.325917	0.472153
C3747_33g210	A0A2V2X1Y0	Putative ADP-ribosylation factor-like pr	-0.235141	0.325917	0.472153
TCDM_02894	V5DLL6	Uncharacterized protein	0.187627	0.295305	0.506635
C3747_33g216	A0A2V2X214	Uncharacterized protein	0.187627	0.295305	0.506635
Tc00.1047053506825.150	Q4DZE8	Uncharacterized protein	0.115922	0.280398	0.524327
Tc00.1047053504035.120	Q4DI79	High-temperature-induced dauer-formation	-0.0373076	0.228118	0.5914
C4B63_32g12	A0A2V2VA06	High-temperature-induced dauer-formation	-0.0373076	0.228118	0.5914
ECC02_004073	A0A7J6Y855	High-temperature-induced dauer-formation	-0.0373076	0.228118	0.5914
TCDM_06928	V5BFI6	Uncharacterized protein	-0.0373076	0.228118	0.5914
Tc00.1047053511389.70	Q4DIU5	Uncharacterized protein	0.0968615	0.216768	0.607061
TCDM_06491	V5AWH0	Fungal lipase-like domain-containing pro	-0.1651	0.196684	0.635794
C3747_13g149	A0A2V2XCM6	Fungal lipase-like domain-containing pro	-0.1651	0.196684	0.635794
C3747_357g14	A0A2V2V530	Fungal lipase-like domain-containing pro	-0.1651	0.196684	0.635794
Tc00.1047053506829.110	Q4DD91	Fatty acyl CoA synthetase 2, putative OS	-0.23406	0.193079	0.641094
TcC31.31	Q8I728	Serine/threonine-protein phosphatase	-0.0602605	0.138815	0.726416
Tc00.1047053506627.60	Q4D9C9	ADP-ribosylation factor, putative	0.0563141	0.117163	0.763549
C3747_124g107	A0A2V2WB16	Putative ADP-ribosylation factor	0.0563141	0.117163	0.763549
C3747_82g91	A0A2V2WLV3	Putative ADP-ribosylation factor	0.0563141	0.117163	0.763549
C4B63_276g12	A0A2V2UL00	Putative ADP-ribosylation factor	0.0563141	0.117163	0.763549
C4B63_72g107	A0A2V2UVW3	Putative ADP-ribosylation factor	0.0563141	0.117163	0.763549
Tc00.1047053504149.160	Q4DUP6	Phosphoinositide phospholipase C	0.0756677	0.112495	0.771801
C3747_547g11	A0A2V2UT55	Phosphoinositide phospholipase C	0.0756677	0.112495	0.771801
C4B63_120g44	A0A2V2UR19	Phosphoinositide phospholipase C	0.0756677	0.112495	0.771801
C4B63_12g259	A0A2V2VQL0	Phosphoinositide phospholipase C	0.0756677	0.112495	0.771801
ECC02_002978	A0A7J6YC23	Phosphoinositide phospholipase C	0.0756677	0.112495	0.771801
	O96101	Phosphoinositide phospholipase C	0.0756677	0.112495	0.771801
Tc00.1047053508175.50	Q4E2Y9	Uncharacterized protein	0.0715312	0.0968188	0.800168
Tc00.1047053504255.30	Q4CV75	Uncharacterized protein	-0.0487338	0.094795	0.803905
C3747_148g97	A0A2V2WAE2	Uncharacterized protein	-0.0487338	0.094795	0.803905
C3747_51g173	A0A2V2X138	Uncharacterized protein	-0.0487338	0.094795	0.803905
ECC02_005315	A0A7J6Y4S6	Uncharacterized protein	-0.0487338	0.094795	0.803905
C3747_313g25	A0A2V2VAX1	Uncharacterized protein	-0.0686327	0.0822128	0.827537
ECC02_003111	A0A7J6YBL2	Enoyl reductase (ER) domain-containing p	0.0228897	0.0597364	0.871492
C3747_59g5	A0A2V2WT73	Putative oxidoreductase	0.0228897	0.0597364	0.871492
C3747_6g511	A0A2V2XIY3	Flagellar calcium-binding 24 kDa protein	0.0380159	0.0463506	0.898772
Tc00.1047053507891.47	Q4CTX0	Flagellar calcium-binding protein, putat	0.0380159	0.0463506	0.898772
Tc00.1047053509001.40	Q4CV42	Calpain-like cysteine peptidase, putativ	-0.0130501	0.0232735	0.947821
C3747_133g203c	A0A2V2W9W3	Putative calpain-like cysteine peptidase	-0.0130501	0.0232735	0.947821
C4B63_22g764c	A0A2V2VJT6	Putative calpain-like cysteine peptidase	-0.0130501	0.0232735	0.947821

## Sheet: Try_Myr
Gene	Accession_Number	ID	logFC	-LogPvalue	Pvalue
Tc00.1047053503939.120	Q4DLJ9	RING-type E3 ubiquitin transferase	-0.679862	1.80988	0.0154926
TCDM_02894	V5DLL6	Uncharacterized protein	-1.40646	1.52254	0.0300236
C3747_33g216	A0A2V2X214	Uncharacterized protein	-1.40646	1.52254	0.0300236
Tc00.1047053506341.20	Q4CYW5	Uncharacterized protein	0.962487	1.49285	0.0321475
C4B63_35g369	A0A2V2VAY9	Charged multivesicular body protein 6	0.574803	1.25866	0.0551239
ECC02_003111	A0A7J6YBL2	Enoyl reductase (ER) domain-containing p	1.02518	1.25725	0.0553037
C3747_59g5	A0A2V2WT73	Putative oxidoreductase	1.02518	1.25725	0.0553037
C3747_324g14	A0A2V2VCV6	Charged multivesicular body protein 6	0.513676	1.08884	0.0815009
Tc00.1047053511261.90	Q4DL22	EF-hand domain-containing protein	0.466254	1.04645	0.0898561
C3747_2g679	A0A2V2XLD6	EF-hand domain-containing protein	0.466254	1.04645	0.0898561
TcC31.31	Q8I728	Serine/threonine-protein phosphatase	1.11944	1.01856	0.0958171
C3747_81g57	A0A2V2WKS6	Putative cytoskeleton-associated protein	-0.979329	1.01755	0.0960389
Tc00.1047053508555.60	Q4D609	Cytoskeleton-associated protein CAP5.5,	-0.966331	1.01058	0.0975924
Tc00.1047053504149.160	Q4DUP6	Phosphoinositide phospholipase C	0.72885	0.982066	0.104216
C3747_547g11	A0A2V2UT55	Phosphoinositide phospholipase C	0.72885	0.982066	0.104216
C4B63_120g44	A0A2V2UR19	Phosphoinositide phospholipase C	0.72885	0.982066	0.104216
C4B63_12g259	A0A2V2VQL0	Phosphoinositide phospholipase C	0.72885	0.982066	0.104216
ECC02_002978	A0A7J6YC23	Phosphoinositide phospholipase C	0.72885	0.982066	0.104216
O96101	O96101	Phosphoinositide phospholipase C	0.72885	0.982066	0.104216
Tc00.1047053509237.130	Q4DJS7	Cytoskeleton-associated protein CAP5.5,	-0.97878	0.97754	0.105308
C3747_98g132	A0A2V2WHD2	Putative cytoskeleton-associated protein	-0.97878	0.97754	0.105308
MOQ_006966	K2N3N6	Proteasome regulatory ATPase subunit 2,	0.619098	0.969586	0.107254
Tc00.1047053511389.70	Q4DIU5	Uncharacterized protein	-0.406534	0.916569	0.12118
C3747_6g511	A0A2V2XIY3	Flagellar calcium-binding 24 kDa protein	0.888168	0.898376	0.126364
Tc00.1047053507891.47	Q4CTX0	Flagellar calcium-binding protein, putat	0.888168	0.898376	0.126364
Tc00.1047053509647.130	Q4DPA5	OCRE domain-containing protein	-0.212959	0.620078	0.23984
C3747_40g61	A0A2V2X1A7	OCRE domain-containing protein	-0.212959	0.620078	0.23984
C3747_60g62	A0A2V2WSZ0	OCRE domain-containing protein	-0.212959	0.620078	0.23984
C4B63_192g14	A0A2V2V2V0	OCRE domain-containing protein	-0.212959	0.620078	0.23984
Tc00.1047053506301.20	Q4D0L6	Golgi reassembly stacking protein (GRASP	0.312329	0.549099	0.282424
TCDM_06491	V5AWH0	Fungal lipase-like domain-containing pro	-0.741637	0.50449	0.312976
C3747_13g149	A0A2V2XCM6	Fungal lipase-like domain-containing pro	-0.741637	0.50449	0.312976
C3747_357g14	A0A2V2V530	Fungal lipase-like domain-containing pro	-0.741637	0.50449	0.312976
C3747_14g267	A0A2V2XCY7	Putative fatty acyl CoA synthetase	0.268746	0.351689	0.44495
ECC02_005284	A0A7J6Y5S0	AMP-dependent synthetase/ligase domain-c	0.270203	0.346392	0.45041
C3747_264g22	A0A2V2VH34	Putative fatty acyl CoA synthetase	0.270203	0.346392	0.45041
Tc00.1047053509001.40	Q4CV42	Calpain-like cysteine peptidase, putativ	0.18711	0.33993	0.457162
C3747_133g203c	A0A2V2W9W3	Putative calpain-like cysteine peptidase	0.18711	0.33993	0.457162
C4B63_22g764c	A0A2V2VJT6	Putative calpain-like cysteine peptidase	0.18711	0.33993	0.457162
Tc00.1047053506627.60	Q4D9C9	ADP-ribosylation factor, putative	0.207773	0.269658	0.537455
C3747_124g107	A0A2V2WB16	Putative ADP-ribosylation factor	0.207773	0.269658	0.537455
C3747_82g91	A0A2V2WLV3	Putative ADP-ribosylation factor	0.207773	0.269658	0.537455
C4B63_276g12	A0A2V2UL00	Putative ADP-ribosylation factor	0.207773	0.269658	0.537455
C4B63_72g107	A0A2V2UVW3	Putative ADP-ribosylation factor	0.207773	0.269658	0.537455
C3747_19g161	A0A2V2X9Z0	Uncharacterized protein	0.346961	0.253192	0.558223
Tc00.1047053504035.120	Q4DI79	High-temperature-induced dauer-formation	-0.518648	0.243198	0.571218
C4B63_32g12	A0A2V2VA06	High-temperature-induced dauer-formation	-0.518648	0.243198	0.571218
ECC02_004073	A0A7J6Y855	High-temperature-induced dauer-formation	-0.518648	0.243198	0.571218
TCDM_06928	V5BFI6	Uncharacterized protein	-0.518648	0.243198	0.571218
C3747_313g25	A0A2V2VAX1	Uncharacterized protein	0.304029	0.229549	0.589456
Tc00.1047053508415.40	Q4D7Y8	ADP-ribosylation factor	-0.265102	0.204839	0.623966
C3747_1g70	A0A2V2W496	ADP-ribosylation factor	-0.265102	0.204839	0.623966
C3747_268g40	A0A2V2VG45	ADP-ribosylation factor	-0.265102	0.204839	0.623966
C3747_34g373	A0A2V2X1G3	Putative fatty acyl CoA synthetase 2	-0.513601	0.201723	0.628459
Tc00.1047053506829.110	Q4DD91	Fatty acyl CoA synthetase 2, putative	-0.48587	0.184842	0.653369
C3747_89g76	A0A2V2WIY1	PPM-type phosphatase domain-containing p	0.121669	0.139142	0.725869
Tc00.1047053506825.150	Q4DZE8	Uncharacterized protein	-0.21345	0.131807	0.738232
MOQ_003307	K2N0C8	Fatty acyl CoA synthetase, putative	-0.0768861	0.115425	0.76661
Tc00.1047053504255.30	Q4CV75	Uncharacterized protein	-0.144875	0.079958	0.831844
C3747_148g97	A0A2V2WAE2	Uncharacterized protein	-0.144875	0.079958	0.831844
C3747_51g173	A0A2V2X138	Uncharacterized protein	-0.144875	0.079958	0.831844
ECC02_005315	A0A7J6Y4S6	Uncharacterized protein	-0.144875	0.079958	0.831844
Tc00.1047053504147.160	Q4DZM9	ADP-ribosylation factor-like protein, pu	0.0622843	0.0696742	0.851777
C3747_33g210	A0A2V2X1Y0	Putative ADP-ribosylation factor-like pr	0.0622843	0.0696742	0.851777
Tc00.1047053508175.50	Q4E2Y9	Uncharacterized protein	-1.95761
C3747_54g180	A0A2V2WW44	Sodium stibogluconate resistance protein	-0.180741
