# Supplementary material for: Advancing Trypanosoma cruzi N-myristoyltransferase as a drug target for Chagas disease through in silico discovery and biochemical evaluation
Source: Front Mol Biosci. 2026 Jan 6;12:1666768. doi: 10.3389/fmolb.2025.1666768 (PMC12816245; doi:10.3389/fmolb.2025.1666768)
Supplement: Supplementary file 8 [file Table1.xlsx]

## Sheet: All
#	Visible	Star	Taxonomy	Protein Name	Protein Name Short	Accession Number	Sequence Status	Sequence Start	Contains MG Motif?	Prediction	Avg_Positive	Avg_Negative	Count_Pos	Count_Neg	Gene Name	Molecular Weight	Exclusivity	Kruskal-Wallis Test CL: Samples	AC16_Tre 127 (in Elute-1-1)	AC16_Tre 127 (in Elute-1-2)	AC16_Tre 127 (in Elute-1-3)	AC16_Tre 127 (in Elute-2-1)	AC16_Tre 127 (in Elute-2-2)	AC16_Tre 127 (in Elute-2-3)	AC16_Tre 127 (in Elute-3-1)	AC16_Tre 127 (in Elute-3-2)	AC16_Tre 127 (in Elute-3-3)	AC16_Tre 127 (in Elute-4-1)	AC16_Tre 127 (in Elute-4-2)	AC16_Tre 127 (in Elute-4-3)	AC16_Tre 127 (in Elute-5-1)	AC16_Tre 127 (in Elute-5-2)	AC16_Tre 127 (in Elute-5-3)	AC16_Tre 127 (in Elute-6-1)	AC16_Tre 127 (in Elute-6-2)	AC16_Tre 127 (in Elute-6-3)	AC16_Tre 127 (in Elute-7-1)	AC16_Tre 127 (in Elute-7-2)	AC16_Tre 127 (in Elute-7-3)	AC16_Tre 127 (in Elute-8-1)	AC16_Tre 127 (in Elute-8-2)	AC16_Tre 127 (in Elute-8-3)	AC16_UnT 126 (in Elute-1-1)	AC16_UnT 126 (in Elute-1-2)	AC16_UnT 126 (in Elute-1-3)	AC16_UnT 126 (in Elute-2-1)	AC16_UnT 126 (in Elute-2-2)	AC16_UnT 126 (in Elute-2-3)	AC16_UnT 126 (in Elute-3-1)
221	1	Blue	Homo sapiens	Group of Apolipoprotein C-III OS=Homo sapiens OX=9606 GN=APOC3 PE=1 SV=1+1	Group of Apolipoprotein C-III OS=Homo sa...	B0YIW2 (+1)	Not Found								APOC3		1	--	Missing Value	Missing Value	Missing Value	Missing Value	Missing Value	35500	Missing Value	Missing Value	Missing Value	Missing Value	Missing Value	Missing Value	Missing Value	Missing Value	Missing Value	Missing Value	Missing Value	Missing Value	Missing Value	Missing Value	Missing Value	Missing Value	Missing Value	Missing Value	Missing Value	Missing Value	Missing Value	Missing Value	Missing Value	5600	Missing Value
221.1	1	Blue	Homo sapiens	Apolipoprotein C-III OS=Homo sapiens OX=9606 GN=APOC3 PE=1 SV=1	Apolipoprotein C-III OS=Homo sapiens OX=...	B0YIW2	Found	MGTWG	Yes	non-myristoylated	0.0159594	0.98396	0	25	APOC3	13 kDa	1	--	Missing Value	Missing Value	Missing Value	Missing Value	Missing Value	17800	Missing Value	Missing Value	Missing Value	Missing Value	Missing Value	Missing Value	Missing Value	Missing Value	Missing Value	Missing Value	Missing Value	Missing Value	Missing Value	Missing Value	Missing Value	Missing Value	Missing Value	Missing Value	Missing Value	Missing Value	Missing Value	Missing Value	Missing Value	2800	Missing Value
221.2	1	Blue	Homo sapiens	Apolipoprotein C-III OS=Homo sapiens OX=9606 GN=APOC3 PE=1 SV=1	Apolipoprotein C-III OS=Homo sapiens OX=...	P02656	Found	MQPRV	No						APOC3	11 kDa	1	--	Missing Value	Missing Value	Missing Value	Missing Value	Missing Value	17800	Missing Value	Missing Value	Missing Value	Missing Value	Missing Value	Missing Value	Missing Value	Missing Value	Missing Value	Missing Value	Missing Value	Missing Value	Missing Value	Missing Value	Missing Value	Missing Value	Missing Value	Missing Value	Missing Value	Missing Value	Missing Value	Missing Value	Missing Value	2800	Missing Value
223	1	Blue	Homo sapiens	Group of Lysine demethylase 4C OS=Homo sapiens OX=9606 GN=KDM4C PE=1 SV=2+1	Group of Lysine demethylase 4C OS=Homo s...	C9J879 (+1)	Not Found								KDM4C		1	--	Missing Value	Missing Value	Missing Value	Missing Value	345000	Missing Value	Missing Value	Missing Value	Missing Value	Missing Value	Missing Value	Missing Value	Missing Value	Missing Value	Missing Value	Missing Value	Missing Value	Missing Value	Missing Value	Missing Value	Missing Value	Missing Value	Missing Value	Missing Value	Missing Value	Missing Value	Missing Value	Missing Value	Missing Value	Missing Value	Missing Value
223.1	1	Blue	Homo sapiens	Lysine demethylase 4C OS=Homo sapiens OX=9606 GN=KDM4C PE=1 SV=2	Lysine demethylase 4C OS=Homo sapiens OX...	C9J879	Found	MVKIS	No						KDM4C	84 kDa	1	--	Missing Value	Missing Value	Missing Value	Missing Value	172000	Missing Value	Missing Value	Missing Value	Missing Value	Missing Value	Missing Value	Missing Value	Missing Value	Missing Value	Missing Value	Missing Value	Missing Value	Missing Value	Missing Value	Missing Value	Missing Value	Missing Value	Missing Value	Missing Value	Missing Value	Missing Value	Missing Value	Missing Value	Missing Value	Missing Value	Missing Value
223.2	1	Blue	Homo sapiens	Lysine-specific demethylase 4C OS=Homo sapiens OX=9606 GN=KDM4C PE=1 SV=2	Lysine-specific demethylase 4C OS=Homo s...	Q9H3R0	Found	MEVAE	No						KDM4C	120 kDa	1	--	Missing Value	Missing Value	Missing Value	Missing Value	172000	Missing Value	Missing Value	Missing Value	Missing Value	Missing Value	Missing Value	Missing Value	Missing Value	Missing Value	Missing Value	Missing Value	Missing Value	Missing Value	Missing Value	Missing Value	Missing Value	Missing Value	Missing Value	Missing Value	Missing Value	Missing Value	Missing Value	Missing Value	Missing Value	Missing Value	Missing Value
225	1	Blue	Homo sapiens	Group of Ceruloplasmin OS=Homo sapiens OX=9606 GN=CP PE=1 SV=1+1	Group of Ceruloplasmin OS=Homo sapiens O...	E9PFZ2 (+1)	Not Found								CP		1	--	Missing Value	Missing Value	Missing Value	49400	Missing Value	Missing Value	Missing Value	Missing Value	Missing Value	Missing Value	Missing Value	Missing Value	Missing Value	Missing Value	Missing Value	Missing Value	Missing Value	Missing Value	Missing Value	Missing Value	Missing Value	Missing Value	Missing Value	Missing Value	Missing Value	Missing Value	Missing Value	6420	Missing Value	Missing Value	Missing Value
225.1	1	Blue	Homo sapiens	Ceruloplasmin OS=Homo sapiens OX=9606 GN=CP PE=1 SV=1	Ceruloplasmin OS=Homo sapiens OX=9606 GN...	E9PFZ2	Found	MKILI	No						CP	109 kDa	1	--	Missing Value	Missing Value	Missing Value	24700	Missing Value	Missing Value	Missing Value	Missing Value	Missing Value	Missing Value	Missing Value	Missing Value	Missing Value	Missing Value	Missing Value	Missing Value	Missing Value	Missing Value	Missing Value	Missing Value	Missing Value	Missing Value	Missing Value	Missing Value	Missing Value	Missing Value	Missing Value	3210	Missing Value	Missing Value	Missing Value
225.2	1	Blue	Homo sapiens	Ceruloplasmin OS=Homo sapiens OX=9606 GN=CP PE=1 SV=2	Ceruloplasmin OS=Homo sapiens OX=9606 GN...	P00450	Found	MKILI	No						CP	122 kDa	1	--	Missing Value	Missing Value	Missing Value	24700	Missing Value	Missing Value	Missing Value	Missing Value	Missing Value	Missing Value	Missing Value	Missing Value	Missing Value	Missing Value	Missing Value	Missing Value	Missing Value	Missing Value	Missing Value	Missing Value	Missing Value	Missing Value	Missing Value	Missing Value	Missing Value	Missing Value	Missing Value	3210	Missing Value	Missing Value	Missing Value
262	1	Blue	Homo sapiens	Group of Fructose-bisphosphate aldolase A OS=Homo sapiens OX=9606 GN=ALDOA PE=1 SV=2+1	Group of Fructose-bisphosphate aldolase ...	J3KPS3 (+1)	Not Found								ALDOA		1	--	Missing Value	Missing Value	1590	Missing Value	Missing Value	Missing Value	Missing Value	Missing Value	Missing Value	Missing Value	Missing Value	Missing Value	Missing Value	Missing Value	Missing Value	Missing Value	Missing Value	Missing Value	Missing Value	Missing Value	Missing Value	Missing Value	Missing Value	Missing Value	Missing Value	Missing Value	24300	Missing Value	Missing Value	Missing Value	Missing Value
262.1	1	Blue	Homo sapiens	Fructose-bisphosphate aldolase A OS=Homo sapiens OX=9606 GN=ALDOA PE=1 SV=2	Fructose-bisphosphate aldolase A OS=Homo...	P04075	Found	MPYQY	No						ALDOA	39 kDa	1	--	Missing Value	Missing Value	793	Missing Value	Missing Value	Missing Value	Missing Value	Missing Value	Missing Value	Missing Value	Missing Value	Missing Value	Missing Value	Missing Value	Missing Value	Missing Value	Missing Value	Missing Value	Missing Value	Missing Value	Missing Value	Missing Value	Missing Value	Missing Value	Missing Value	Missing Value	12100	Missing Value	Missing Value	Missing Value	Missing Value
262.2	1	Blue	Homo sapiens	Fructose-bisphosphate aldolase OS=Homo sapiens OX=9606 GN=ALDOA PE=1 SV=1	Fructose-bisphosphate aldolase OS=Homo s...	J3KPS3	Found	MPYQY	No						ALDOA	40 kDa	1	--	Missing Value	Missing Value	793	Missing Value	Missing Value	Missing Value	Missing Value	Missing Value	Missing Value	Missing Value	Missing Value	Missing Value	Missing Value	Missing Value	Missing Value	Missing Value	Missing Value	Missing Value	Missing Value	Missing Value	Missing Value	Missing Value	Missing Value	Missing Value	Missing Value	Missing Value	12100	Missing Value	Missing Value	Missing Value	Missing Value
281	1	Blue	Homo sapiens	Immunoglobulin kappa variable 1-5 OS=Homo sapiens OX=9606 GN=IGKV1-5 PE=1 SV=2	Immunoglobulin kappa variable 1-5 OS=Hom...	P01602	Found	MDMRV	No						IGKV1-5	13 kDa	1	--	Missing Value	Missing Value	Missing Value	Missing Value	Missing Value	Missing Value	Missing Value	Missing Value	Missing Value	Missing Value	Missing Value	Missing Value	Missing Value	Missing Value	Missing Value	Missing Value	Missing Value	Missing Value	Missing Value	Missing Value	Missing Value	Missing Value	Missing Value	Missing Value	Missing Value	Missing Value	Missing Value	Missing Value	Missing Value	Missing Value	Missing Value
291	1	Blue	Homo sapiens	Group of Hemoglobin subunit beta (Fragment) OS=Homo sapiens OX=9606 GN=HBB PE=1 SV=1+2	Group of Hemoglobin subunit beta (Fragme...	A0A2R8Y7R2 (+2)	Not Found								HBB		1	0.83	Missing Value	Missing Value	4470	Missing Value	Missing Value	Missing Value	Missing Value	Missing Value	Missing Value	Missing Value	Missing Value	Missing Value	Missing Value	Missing Value	Missing Value	Missing Value	Missing Value	Missing Value	Missing Value	Missing Value	Missing Value	Missing Value	Missing Value	Missing Value	Missing Value	3000	12300	Missing Value	Missing Value	Missing Value	Missing Value
291.1	1	Blue	Homo sapiens	Hemoglobin subunit beta (Fragment) OS=Homo sapiens OX=9606 GN=HBB PE=1 SV=1	Hemoglobin subunit beta (Fragment) OS=Ho...	F8W6P5	Found	MVHLT	No						HBB	10 kDa	1	0.83	Missing Value	Missing Value	1490	Missing Value	Missing Value	Missing Value	Missing Value	Missing Value	Missing Value	Missing Value	Missing Value	Missing Value	Missing Value	Missing Value	Missing Value	Missing Value	Missing Value	Missing Value	Missing Value	Missing Value	Missing Value	Missing Value	Missing Value	Missing Value	Missing Value	1000	4110	Missing Value	Missing Value	Missing Value	Missing Value
291.2	1	Blue	Homo sapiens	Hemoglobin subunit beta OS=Homo sapiens OX=9606 GN=HBB PE=1 SV=1	Hemoglobin subunit beta OS=Homo sapiens ...	A0A2R8Y7R2	Found	MVHLT	No						HBB	12 kDa	1	0.83	Missing Value	Missing Value	1490	Missing Value	Missing Value	Missing Value	Missing Value	Missing Value	Missing Value	Missing Value	Missing Value	Missing Value	Missing Value	Missing Value	Missing Value	Missing Value	Missing Value	Missing Value	Missing Value	Missing Value	Missing Value	Missing Value	Missing Value	Missing Value	Missing Value	1000	4110	Missing Value	Missing Value	Missing Value	Missing Value
291.3	1	Blue	Homo sapiens	Hemoglobin subunit beta OS=Homo sapiens OX=9606 GN=HBB PE=1 SV=2	Hemoglobin subunit beta OS=Homo sapiens ...	P68871	Found	MVHLT	No						HBB	16 kDa	1	0.83	Missing Value	Missing Value	1490	Missing Value	Missing Value	Missing Value	Missing Value	Missing Value	Missing Value	Missing Value	Missing Value	Missing Value	Missing Value	Missing Value	Missing Value	Missing Value	Missing Value	Missing Value	Missing Value	Missing Value	Missing Value	Missing Value	Missing Value	Missing Value	Missing Value	1000	4110	Missing Value	Missing Value	Missing Value	Missing Value
296	1	Orange	Trypanosoma cruzi	Putative dihydrolipoamide acetyltransferase OS=Trypanosoma cruzi OX=5693 GN=C3747_222g97 PE=4 SV=1	Putative dihydrolipoamide acetyltransfer...	A0A2V2VRW9	Found	MRRSF	No						C3747_222g97	28 kDa	1	--	Missing Value	Missing Value	Missing Value	Missing Value	Missing Value	Missing Value	Missing Value	Missing Value	Missing Value	Missing Value	Missing Value	Missing Value	Missing Value	6920	Missing Value	Missing Value	Missing Value	Missing Value	Missing Value	Missing Value	Missing Value	Missing Value	Missing Value	Missing Value	Missing Value	Missing Value	Missing Value	Missing Value	Missing Value	Missing Value	Missing Value
297	1	Orange	Trypanosoma cruzi	Group of IgE-dependent histamine-releasing factor, putative OS=Trypanosoma cruzi (strain CL Brener) OX=353153 GN=Tc00.1047053506207.50 PE=3 SV=1+2	Group of IgE-dependent histamine-releasi...	Q4CW52 (+2)	Not Found								TCDM_14344 (+2)		1	--	Missing Value	Missing Value	Missing Value	Missing Value	Missing Value	Missing Value	Missing Value	Missing Value	Missing Value	18100	Missing Value	Missing Value	Missing Value	Missing Value	Missing Value	Missing Value	Missing Value	Missing Value	Missing Value	Missing Value	Missing Value	Missing Value	Missing Value	Missing Value	Missing Value	Missing Value	Missing Value	Missing Value	Missing Value	Missing Value	Missing Value
297.1	1	Orange	Trypanosoma cruzi	IgE-dependent histamine-releasing factor, putative OS=Trypanosoma cruzi (strain CL Brener) OX=353153 GN=Tc00.1047053506207.50 PE=3 SV=1	IgE-dependent histamine-releasing factor...	Q4CW52	Found	MRIFK	No						Tc00.1047053506207.50	20 kDa	1	--	Missing Value	Missing Value	Missing Value	Missing Value	Missing Value	Missing Value	Missing Value	Missing Value	Missing Value	6030	Missing Value	Missing Value	Missing Value	Missing Value	Missing Value	Missing Value	Missing Value	Missing Value	Missing Value	Missing Value	Missing Value	Missing Value	Missing Value	Missing Value	Missing Value	Missing Value	Missing Value	Missing Value	Missing Value	Missing Value	Missing Value
297.2	1	Orange	Trypanosoma cruzi	IgE-dependent histamine-releasing factor, putative OS=Trypanosoma cruzi (strain CL Brener) OX=353153 GN=Tc00.1047053510065.30 PE=3 SV=1	IgE-dependent histamine-releasing factor...	Q4CWM1	Found	MRIFK	No						Tc00.1047053510065.30	20 kDa	1	--	Missing Value	Missing Value	Missing Value	Missing Value	Missing Value	Missing Value	Missing Value	Missing Value	Missing Value	6030	Missing Value	Missing Value	Missing Value	Missing Value	Missing Value	Missing Value	Missing Value	Missing Value	Missing Value	Missing Value	Missing Value	Missing Value	Missing Value	Missing Value	Missing Value	Missing Value	Missing Value	Missing Value	Missing Value	Missing Value	Missing Value
297.3	1	Orange	Trypanosoma cruzi	Translationally controlled tumor protein (TCTP) OS=Trypanosoma cruzi Dm28c OX=1416333 GN=TCDM_14344 PE=3 SV=1	Translationally controlled tumor protein...	V5DBM6	Found	MRIFK	No						TCDM_14344	20 kDa	1	--	Missing Value	Missing Value	Missing Value	Missing Value	Missing Value	Missing Value	Missing Value	Missing Value	Missing Value	6030	Missing Value	Missing Value	Missing Value	Missing Value	Missing Value	Missing Value	Missing Value	Missing Value	Missing Value	Missing Value	Missing Value	Missing Value	Missing Value	Missing Value	Missing Value	Missing Value	Missing Value	Missing Value	Missing Value	Missing Value	Missing Value
298	1	Orange	Trypanosoma cruzi	Group of 25 kDa elongation factor 1-beta OS=Trypanosoma cruzi OX=5693 PE=2 SV=1+3	Group of 25 kDa elongation factor 1-beta...	A0A2V2VHK0 (+3)	Not Found								C4B63_20g319 (+2)		1	--	Missing Value	Missing Value	Missing Value	Missing Value	Missing Value	Missing Value	Missing Value	Missing Value	Missing Value	Missing Value	Missing Value	Missing Value	9920	Missing Value	Missing Value	Missing Value	Missing Value	Missing Value	Missing Value	Missing Value	Missing Value	Missing Value	Missing Value	Missing Value	Missing Value	Missing Value	Missing Value	Missing Value	Missing Value	Missing Value	Missing Value
298.1	1	Orange	Trypanosoma cruzi	25 kDa elongation factor 1-beta OS=Trypanosoma cruzi OX=5693 PE=2 SV=1	25 kDa elongation factor 1-beta OS=Trypa...	P34827	Found	MSVKD	No							24 kDa	1	--	Missing Value	Missing Value	Missing Value	Missing Value	Missing Value	Missing Value	Missing Value	Missing Value	Missing Value	Missing Value	Missing Value	Missing Value	2480	Missing Value	Missing Value	Missing Value	Missing Value	Missing Value	Missing Value	Missing Value	Missing Value	Missing Value	Missing Value	Missing Value	Missing Value	Missing Value	Missing Value	Missing Value	Missing Value	Missing Value	Missing Value
298.2	1	Orange	Trypanosoma cruzi	25 kDa translation elongation factor 1-beta OS=Trypanosoma cruzi (strain CL Brener) OX=353153 GN=Tc00.1047053507671.30 PE=3 SV=1	25 kDa translation elongation factor 1-b...	Q4CQA2	Found	MSVKD	No						Tc00.1047053507671.30	24 kDa	1	--	Missing Value	Missing Value	Missing Value	Missing Value	Missing Value	Missing Value	Missing Value	Missing Value	Missing Value	Missing Value	Missing Value	Missing Value	2480	Missing Value	Missing Value	Missing Value	Missing Value	Missing Value	Missing Value	Missing Value	Missing Value	Missing Value	Missing Value	Missing Value	Missing Value	Missing Value	Missing Value	Missing Value	Missing Value	Missing Value	Missing Value
298.3	1	Orange	Trypanosoma cruzi	25 kDa translation elongation factor 1-beta OS=Trypanosoma cruzi OX=5693 GN=C4B63_20g319 PE=3 SV=1	25 kDa translation elongation factor 1-b...	A0A2V2VHK0	Found	MSVKD	No						C4B63_20g319	24 kDa	1	--	Missing Value	Missing Value	Missing Value	Missing Value	Missing Value	Missing Value	Missing Value	Missing Value	Missing Value	Missing Value	Missing Value	Missing Value	2480	Missing Value	Missing Value	Missing Value	Missing Value	Missing Value	Missing Value	Missing Value	Missing Value	Missing Value	Missing Value	Missing Value	Missing Value	Missing Value	Missing Value	Missing Value	Missing Value	Missing Value	Missing Value
298.4	1	Orange	Trypanosoma cruzi	25 kDa translation elongation factor 1-beta, putative OS=Trypanosoma cruzi (strain CL Brener) OX=353153 GN=Tc00.1047053506201.39 PE=3 SV=1	25 kDa translation elongation factor 1-b...	Q4DG86	Found	MSVKD	No						Tc00.1047053506201.39	24 kDa	1	--	Missing Value	Missing Value	Missing Value	Missing Value	Missing Value	Missing Value	Missing Value	Missing Value	Missing Value	Missing Value	Missing Value	Missing Value	2480	Missing Value	Missing Value	Missing Value	Missing Value	Missing Value	Missing Value	Missing Value	Missing Value	Missing Value	Missing Value	Missing Value	Missing Value	Missing Value	Missing Value	Missing Value	Missing Value	Missing Value	Missing Value
299	1	Orange	Trypanosoma cruzi	Sodium stibogluconate resistance protein OS=Trypanosoma cruzi OX=5693 GN=C3747_54g180 PE=4 SV=1	Sodium stibogluconate resistance protein...	A0A2V2WW44	Found	MGNGA	Yes	myristoylated	0.994696	0.00529016	25	0	C3747_54g180	58 kDa	1	--	Missing Value	Missing Value	Missing Value	Missing Value	Missing Value	Missing Value	Missing Value	Missing Value	Missing Value	Missing Value	Missing Value	Missing Value	Missing Value	Missing Value	Missing Value	Missing Value	Missing Value	Missing Value	Missing Value	Missing Value	Missing Value	Missing Value	Missing Value	Missing Value	Missing Value	0.00238	Missing Value	Missing Value	Missing Value	Missing Value	Missing Value
300	1	Orange	Trypanosoma cruzi	Uncharacterized protein OS=Trypanosoma cruzi marinkellei OX=85056 GN=MOQ_000116 PE=4 SV=1	Uncharacterized protein OS=Trypanosoma c...	K2PFC8	Found	MPGKK	No						MOQ_000116	27 kDa	0	--	Missing Value	6780	Missing Value	Missing Value	Missing Value	Missing Value	Missing Value	Missing Value	Missing Value	Missing Value	Missing Value	Missing Value	Missing Value	Missing Value	Missing Value	Missing Value	Missing Value	Missing Value	Missing Value	Missing Value	Missing Value	Missing Value	Missing Value	Missing Value	Missing Value	3690	Missing Value	Missing Value	Missing Value	Missing Value	Missing Value
END OF FILE			Not found		0	nan	Not Found			non-myristoylated	0.00749674	0.992587	0	25
97.1	1	Blue	Homo sapiens	Vitamin D-binding protein OS=Homo sapiens OX=9606 GN=GC PE=1 SV=1	Vitamin D-binding protein OS=Homo sapien...	D6RBJ7	Found	MKRVL	No						GC	39 kDa	1	0.27	Missing Value	Missing Value	Missing Value	Missing Value	Missing Value	Missing Value	35800	40100	44300	Missing Value	Missing Value	Missing Value	441000	259000	408000	Missing Value	Missing Value	Missing Value	Missing Value	Missing Value	Missing Value	Missing Value	Missing Value	Missing Value	Missing Value	Missing Value	Missing Value	Missing Value	Missing Value	Missing Value	7080
97.2	1	Blue	Homo sapiens	Vitamin D-binding protein OS=Homo sapiens OX=9606 GN=GC PE=1 SV=1	Vitamin D-binding protein OS=Homo sapien...	D6RF35	Found	MKRVL	No						GC	53 kDa	1	0.27	Missing Value	Missing Value	Missing Value	Missing Value	Missing Value	Missing Value	35800	40100	44300	Missing Value	Missing Value	Missing Value	441000	259000	408000	Missing Value	Missing Value	Missing Value	Missing Value	Missing Value	Missing Value	Missing Value	Missing Value	Missing Value	Missing Value	Missing Value	Missing Value	Missing Value	Missing Value	Missing Value	7080
97.3	1	Blue	Homo sapiens	Vitamin D-binding protein OS=Homo sapiens OX=9606 GN=GC PE=1 SV=2	Vitamin D-binding protein OS=Homo sapien...	P02774	Found	MKRVL	No						GC	53 kDa	1	0.27	Missing Value	Missing Value	Missing Value	Missing Value	Missing Value	Missing Value	35800	40100	44300	Missing Value	Missing Value	Missing Value	441000	259000	408000	Missing Value	Missing Value	Missing Value	Missing Value	Missing Value	Missing Value	Missing Value	Missing Value	Missing Value	Missing Value	Missing Value	Missing Value	Missing Value	Missing Value	Missing Value	7080
97	1	Blue	Homo sapiens	Group of Vitamin D-binding protein OS=Homo sapiens OX=9606 GN=GC PE=1 SV=1+2	Group of Vitamin D-binding protein OS=Ho...	D6RBJ7 (+2)	Not Found								GC		1	0.27	Missing Value	Missing Value	Missing Value	Missing Value	Missing Value	Missing Value	107000	120000	133000	Missing Value	Missing Value	Missing Value	1320000	776000	1220000	Missing Value	Missing Value	Missing Value	Missing Value	Missing Value	Missing Value	Missing Value	Missing Value	Missing Value	Missing Value	Missing Value	Missing Value	Missing Value	Missing Value	Missing Value	21300
148	1	Orange	Trypanosoma cruzi	LsmAD domain-containing protein OS=Trypanosoma cruzi Dm28c OX=1416333 GN=TCDM_03319 PE=4 SV=1	LsmAD domain-containing protein OS=Trypa...	V5DKQ2	Found	METTY	No						TCDM_03319	61 kDa	1	0.1	4050	5370	5600	Missing Value	Missing Value	Missing Value	Missing Value	Missing Value	Missing Value	Missing Value	Missing Value	Missing Value	Missing Value	Missing Value	Missing Value	Missing Value	Missing Value	Missing Value	Missing Value	Missing Value	Missing Value	Missing Value	Missing Value	Missing Value	4850	2550	3120	Missing Value	Missing Value	Missing Value	Missing Value
29	1	Blue	Homo sapiens	Serotransferrin OS=Homo sapiens OX=9606 GN=TF PE=1 SV=4	Serotransferrin OS=Homo sapiens OX=9606 ...	P02787	Found	MRLAV	No						TF	77 kDa	1	0.93	Missing Value	Missing Value	Missing Value	Missing Value	Missing Value	Missing Value	204000	177000	183000	16200	6030	40600	678	2310	9270	Missing Value	Missing Value	Missing Value	Missing Value	Missing Value	Missing Value	Missing Value	Missing Value	Missing Value	Missing Value	Missing Value	Missing Value	Missing Value	Missing Value	Missing Value	33900
52	1	Blue	Homo sapiens	Immunoglobulin heavy constant mu OS=Homo sapiens OX=9606 GN=IGHM PE=1 SV=5	Immunoglobulin heavy constant mu OS=Homo...	P01871	Found	GSASA	No						IGHM	52 kDa	1	0.25	138000	Missing Value	113000	Missing Value	Missing Value	Missing Value	96700	90000	92000	81200	97400	80400	Missing Value	Missing Value	Missing Value	Missing Value	Missing Value	Missing Value	Missing Value	Missing Value	Missing Value	Missing Value	Missing Value	Missing Value	57700	Missing Value	82400	Missing Value	Missing Value	Missing Value	6710
145	1	Orange	Trypanosoma cruzi	Group of Amastin OS=Trypanosoma cruzi (strain CL Brener) OX=353153 GN=Tc00.1047053507485.20 PE=4 SV=1+6	Group of Amastin OS=Trypanosoma cruzi (s...	A0A2V2URL9 (+6)	Not Found								Tc00.1047053507485.40 (+6)		1	0.83	Missing Value	Missing Value	Missing Value	Missing Value	Missing Value	Missing Value	206000	202000	222000	Missing Value	Missing Value	Missing Value	Missing Value	Missing Value	Missing Value	Missing Value	Missing Value	Missing Value	Missing Value	Missing Value	Missing Value	Missing Value	Missing Value	Missing Value	Missing Value	Missing Value	Missing Value	Missing Value	Missing Value	Missing Value	55400
8	1	Blue	Homo sapiens	Keratin, type I cytoskeletal 9 OS=Homo sapiens OX=9606 GN=KRT9 PE=1 SV=3	Keratin, type I cytoskeletal 9 OS=Homo s...	P35527	Found	MSCRQ	No						KRT9	62 kDa	1	< 0.0001	196000	194000	236000	48400	59600	72600	63900	65000	79100	126000	155000	153000	1630000	821000	1630000	134000	189000	180000	127000	181000	302000	304000	290000	260000	222000	176000	134000	57000	40900	82300	122000
145.1	1	Orange	Trypanosoma cruzi	Amastin OS=Trypanosoma cruzi (strain CL Brener) OX=353153 GN=Tc00.1047053507485.20 PE=4 SV=1	Amastin OS=Trypanosoma cruzi (strain CL ...	Q4CVW8	Found	MCSFC	No						Tc00.1047053507485.20	19 kDa	1	0.83	Missing Value	Missing Value	Missing Value	Missing Value	Missing Value	Missing Value	29400	28800	31800	Missing Value	Missing Value	Missing Value	Missing Value	Missing Value	Missing Value	Missing Value	Missing Value	Missing Value	Missing Value	Missing Value	Missing Value	Missing Value	Missing Value	Missing Value	Missing Value	Missing Value	Missing Value	Missing Value	Missing Value	Missing Value	7910
145.2	1	Orange	Trypanosoma cruzi	Amastin OS=Trypanosoma cruzi (strain CL Brener) OX=353153 GN=Tc00.1047053507485.40 PE=4 SV=1	Amastin OS=Trypanosoma cruzi (strain CL ...	Q4DDD7	Found	MCSFC	No						Tc00.1047053507485.40	19 kDa	1	0.83	Missing Value	Missing Value	Missing Value	Missing Value	Missing Value	Missing Value	29400	28800	31800	Missing Value	Missing Value	Missing Value	Missing Value	Missing Value	Missing Value	Missing Value	Missing Value	Missing Value	Missing Value	Missing Value	Missing Value	Missing Value	Missing Value	Missing Value	Missing Value	Missing Value	Missing Value	Missing Value	Missing Value	Missing Value	7910
145.3	1	Orange	Trypanosoma cruzi	Amastin OS=Trypanosoma cruzi OX=5693 GN=C3747_25g210 PE=4 SV=1	Amastin OS=Trypanosoma cruzi OX=5693 GN=...	A0A2V2X5U8	Found	MCSFC	No						C3747_25g210	19 kDa	1	0.83	Missing Value	Missing Value	Missing Value	Missing Value	Missing Value	Missing Value	29400	28800	31800	Missing Value	Missing Value	Missing Value	Missing Value	Missing Value	Missing Value	Missing Value	Missing Value	Missing Value	Missing Value	Missing Value	Missing Value	Missing Value	Missing Value	Missing Value	Missing Value	Missing Value	Missing Value	Missing Value	Missing Value	Missing Value	7910
145.4	1	Orange	Trypanosoma cruzi	Amastin OS=Trypanosoma cruzi OX=5693 GN=C3747_520g10 PE=4 SV=1	Amastin OS=Trypanosoma cruzi OX=5693 GN=...	A0A2V2URL9	Found	MCSFC	No						C3747_520g10	16 kDa	1	0.83	Missing Value	Missing Value	Missing Value	Missing Value	Missing Value	Missing Value	29400	28800	31800	Missing Value	Missing Value	Missing Value	Missing Value	Missing Value	Missing Value	Missing Value	Missing Value	Missing Value	Missing Value	Missing Value	Missing Value	Missing Value	Missing Value	Missing Value	Missing Value	Missing Value	Missing Value	Missing Value	Missing Value	Missing Value	7910
145.5	1	Orange	Trypanosoma cruzi	Amastin OS=Trypanosoma cruzi OX=5693 GN=C3747_520g12 PE=4 SV=1	Amastin OS=Trypanosoma cruzi OX=5693 GN=...	A0A2V2UUC8	Found	MCSFC	No						C3747_520g12	20 kDa	1	0.83	Missing Value	Missing Value	Missing Value	Missing Value	Missing Value	Missing Value	29400	28800	31800	Missing Value	Missing Value	Missing Value	Missing Value	Missing Value	Missing Value	Missing Value	Missing Value	Missing Value	Missing Value	Missing Value	Missing Value	Missing Value	Missing Value	Missing Value	Missing Value	Missing Value	Missing Value	Missing Value	Missing Value	Missing Value	7910
145.6	1	Orange	Trypanosoma cruzi	Amastin OS=Trypanosoma cruzi OX=5693 GN=C3747_520g8 PE=4 SV=1	Amastin OS=Trypanosoma cruzi OX=5693 GN=...	A0A2V2UU49	Found	MCSFC	No						C3747_520g8	20 kDa	1	0.83	Missing Value	Missing Value	Missing Value	Missing Value	Missing Value	Missing Value	29400	28800	31800	Missing Value	Missing Value	Missing Value	Missing Value	Missing Value	Missing Value	Missing Value	Missing Value	Missing Value	Missing Value	Missing Value	Missing Value	Missing Value	Missing Value	Missing Value	Missing Value	Missing Value	Missing Value	Missing Value	Missing Value	Missing Value	7910
145.7	1	Orange	Trypanosoma cruzi	Uncharacterized protein OS=Trypanosoma cruzi OX=5693 GN=C3747_520g6 PE=4 SV=1	Uncharacterized protein OS=Trypanosoma c...	A0A2V2UWY0	Found	MCSFC	No						C3747_520g6	6 kDa	1	0.83	Missing Value	Missing Value	Missing Value	Missing Value	Missing Value	Missing Value	29400	28800	31800	Missing Value	Missing Value	Missing Value	Missing Value	Missing Value	Missing Value	Missing Value	Missing Value	Missing Value	Missing Value	Missing Value	Missing Value	Missing Value	Missing Value	Missing Value	Missing Value	Missing Value	Missing Value	Missing Value	Missing Value	Missing Value	7910
176	1	Blue	Homo sapiens	Protein disulfide-isomerase A6 OS=Homo sapiens OX=9606 GN=PDIA6 PE=1 SV=1	Protein disulfide-isomerase A6 OS=Homo s...	Q15084	Found	MALLV	No						PDIA6	48 kDa	1	0.76	2100	2550	459	Missing Value	Missing Value	Missing Value	Missing Value	Missing Value	2090	Missing Value	Missing Value	Missing Value	Missing Value	Missing Value	Missing Value	Missing Value	Missing Value	Missing Value	Missing Value	Missing Value	Missing Value	Missing Value	Missing Value	Missing Value	60500	46800	41900	Missing Value	Missing Value	Missing Value	40700
144	1	Orange	Trypanosoma cruzi	Group of Calreticulin OS=Trypanosoma cruzi (strain CL Brener) OX=353153 GN=Tc00.1047053510685.10 PE=1 SV=1+2	Group of Calreticulin OS=Trypanosoma cru...	A0A2V2UP73 (+2)	Not Found								C3747_195g17 (+2)		1	0.31	11700	1080	17000	Missing Value	Missing Value	Missing Value	Missing Value	Missing Value	Missing Value	14300	19200	8300	32300	113000	93900	Missing Value	Missing Value	Missing Value	Missing Value	Missing Value	Missing Value	Missing Value	Missing Value	Missing Value	121000	111000	83800	Missing Value	Missing Value	Missing Value	Missing Value
144.1	1	Orange	Trypanosoma cruzi	Calreticulin OS=Trypanosoma cruzi (strain CL Brener) OX=353153 GN=Tc00.1047053510685.10 PE=1 SV=1	Calreticulin OS=Trypanosoma cruzi (strai...	Q4CPZ0	Found	MRAAI	No						Tc00.1047053510685.10	46 kDa	1	0.31	3900	361	5660	Missing Value	Missing Value	Missing Value	Missing Value	Missing Value	Missing Value	4760	6410	2770	10800	37500	31300	Missing Value	Missing Value	Missing Value	Missing Value	Missing Value	Missing Value	Missing Value	Missing Value	Missing Value	40200	36900	27900	Missing Value	Missing Value	Missing Value	Missing Value
144.2	1	Orange	Trypanosoma cruzi	Calreticulin OS=Trypanosoma cruzi OX=5693 GN=C3747_195g17 PE=3 SV=1	Calreticulin OS=Trypanosoma cruzi OX=569...	A0A2V2W514	Found	MRAAI	No						C3747_195g17	46 kDa	1	0.31	3900	361	5660	Missing Value	Missing Value	Missing Value	Missing Value	Missing Value	Missing Value	4760	6410	2770	10800	37500	31300	Missing Value	Missing Value	Missing Value	Missing Value	Missing Value	Missing Value	Missing Value	Missing Value	Missing Value	40200	36900	27900	Missing Value	Missing Value	Missing Value	Missing Value
144.3	1	Orange	Trypanosoma cruzi	Calreticulin OS=Trypanosoma cruzi OX=5693 GN=C4B63_104g78 PE=3 SV=1	Calreticulin OS=Trypanosoma cruzi OX=569...	A0A2V2UP73	Found	MRAAI	No						C4B63_104g78	47 kDa	1	0.31	3900	361	5660	Missing Value	Missing Value	Missing Value	Missing Value	Missing Value	Missing Value	4760	6410	2770	10800	37500	31300	Missing Value	Missing Value	Missing Value	Missing Value	Missing Value	Missing Value	Missing Value	Missing Value	Missing Value	40200	36900	27900	Missing Value	Missing Value	Missing Value	Missing Value
19	1	Blue	Homo sapiens	Apolipoprotein A-I OS=Homo sapiens OX=9606 GN=APOA1 PE=1 SV=1	Apolipoprotein A-I OS=Homo sapiens OX=96...	F8W696	Found	MSGGA	No						APOA1	28 kDa	1	0.061	3530000	3030000	6650000	133000	6280	280000	42200	40200	50100	324000	377000	191000	Missing Value	Missing Value	Missing Value	Missing Value	Missing Value	Missing Value	Missing Value	Missing Value	Missing Value	Missing Value	Missing Value	Missing Value	10300	9790	8760	18900	25900	13900	41300
15	1	Blue	Homo sapiens	Group of Keratin 13 OS=Homo sapiens OX=9606 GN=KRT13 PE=1 SV=1+1	Group of Keratin 13 OS=Homo sapiens OX=9...	K7ERE3 (+1)	Not Found								KRT13		0.4	0.71	170000	138000	132000	73400	47400	52600	49600	54400	60900	Missing Value	Missing Value	112000	Missing Value	Missing Value	Missing Value	Missing Value	Missing Value	Missing Value	Missing Value	Missing Value	Missing Value	Missing Value	Missing Value	Missing Value	566000	446000	334000	176000	159000	303000	422000
15.1	1	Blue	Homo sapiens	Keratin 13 OS=Homo sapiens OX=9606 GN=KRT13 PE=1 SV=1	Keratin 13 OS=Homo sapiens OX=9606 GN=KR...	K7ERE3	Found	MSLRL	No						KRT13	45 kDa	0.4	0.71	85100	69000	65900	36700	23700	26300	24800	27200	30400	Missing Value	Missing Value	55900	Missing Value	Missing Value	Missing Value	Missing Value	Missing Value	Missing Value	Missing Value	Missing Value	Missing Value	Missing Value	Missing Value	Missing Value	283000	223000	167000	88100	79400	152000	211000
15.2	1	Blue	Homo sapiens	Keratin, type I cytoskeletal 13 OS=Homo sapiens OX=9606 GN=KRT13 PE=1 SV=4	Keratin, type I cytoskeletal 13 OS=Homo ...	P13646	Found	MSLRL	No						KRT13	50 kDa	0.4	0.71	85100	69000	65900	36700	23700	26300	24800	27200	30400	Missing Value	Missing Value	55900	Missing Value	Missing Value	Missing Value	Missing Value	Missing Value	Missing Value	Missing Value	Missing Value	Missing Value	Missing Value	Missing Value	Missing Value	283000	223000	167000	88100	79400	152000	211000
249.1	1	Blue	Homo sapiens	SAA2-SAA4 readthrough OS=Homo sapiens OX=9606 GN=SAA2-SAA4 PE=3 SV=1	SAA2-SAA4 readthrough OS=Homo sapiens OX...	A0A096LPE2	Found	MKLLT	No						SAA2-SAA4	23 kDa	1	0.72	105000	83600	99100	Missing Value	Missing Value	Missing Value	Missing Value	Missing Value	Missing Value	Missing Value	Missing Value	Missing Value	Missing Value	Missing Value	Missing Value	Missing Value	Missing Value	Missing Value	Missing Value	Missing Value	Missing Value	Missing Value	Missing Value	Missing Value	22000	4780	10700	Missing Value	Missing Value	Missing Value	Missing Value
249.2	1	Blue	Homo sapiens	Serum amyloid A-4 protein OS=Homo sapiens OX=9606 GN=SAA4 PE=1 SV=2	Serum amyloid A-4 protein OS=Homo sapien...	P35542	Found	MRLFT	No						SAA4	15 kDa	1	0.72	105000	83600	99100	Missing Value	Missing Value	Missing Value	Missing Value	Missing Value	Missing Value	Missing Value	Missing Value	Missing Value	Missing Value	Missing Value	Missing Value	Missing Value	Missing Value	Missing Value	Missing Value	Missing Value	Missing Value	Missing Value	Missing Value	Missing Value	22000	4780	10700	Missing Value	Missing Value	Missing Value	Missing Value
249	1	Blue	Homo sapiens	Group of SAA2-SAA4 readthrough OS=Homo sapiens OX=9606 GN=SAA2-SAA4 PE=3 SV=1+1	Group of SAA2-SAA4 readthrough OS=Homo s...	A0A096LPE2 (+1)	Not Found								SAA4 (+1)		1	0.72	210000	167000	198000	Missing Value	Missing Value	Missing Value	Missing Value	Missing Value	Missing Value	Missing Value	Missing Value	Missing Value	Missing Value	Missing Value	Missing Value	Missing Value	Missing Value	Missing Value	Missing Value	Missing Value	Missing Value	Missing Value	Missing Value	Missing Value	44000	9570	21300	Missing Value	Missing Value	Missing Value	Missing Value
74	1	Orange	Trypanosoma cruzi	Succinate--CoA ligase [ADP-forming] subunit beta, mitochondrial OS=Trypanosoma cruzi OX=5693 GN=ECC02_005838 PE=3 SV=1	Succinate--CoA ligase [ADP-forming] subu...	A0A7J6Y3Z5	Found	MFTRL	No						ECC02_005838	45 kDa	0.11	0.035	9350	5520	10300	Missing Value	Missing Value	Missing Value	Missing Value	1140	2090	Missing Value	17700	7870	34700	43300	3910	Missing Value	Missing Value	Missing Value	Missing Value	Missing Value	Missing Value	Missing Value	Missing Value	Missing Value	6770	12300	11200	Missing Value	Missing Value	Missing Value	0.636
68	1	Blue	Homo sapiens	Histone H1.5 OS=Homo sapiens OX=9606 GN=H1-5 PE=1 SV=3	Histone H1.5 OS=Homo sapiens OX=9606 GN=...	P16401	Found	MSETA	No						H1-5	23 kDa	0.2	0.37	Missing Value	Missing Value	Missing Value	Missing Value	Missing Value	Missing Value	Missing Value	Missing Value	Missing Value	408000	485000	534000	3480000	1660000	3850000	225000	541000	188000	Missing Value	Missing Value	Missing Value	Missing Value	Missing Value	Missing Value	Missing Value	Missing Value	Missing Value	Missing Value	Missing Value	Missing Value	Missing Value
4.1	1	Blue	Homo sapiens	Keratin, type I cytoskeletal 10 OS=Homo sapiens OX=9606 GN=KRT10 PE=1 SV=2	Keratin, type I cytoskeletal 10 OS=Homo ...	A0A1B0GVI3	Found	MSVRY	No						KRT10	63 kDa	0.77	0.61	200000	188000	208000	84600	75200	60200	76700	81600	98400	243000	203000	272000	Missing Value	Missing Value	Missing Value	Missing Value	Missing Value	Missing Value	Missing Value	Missing Value	Missing Value	Missing Value	Missing Value	Missing Value	606000	410000	330000	148000	148000	269000	383000
4.2	1	Blue	Homo sapiens	Keratin, type I cytoskeletal 10 OS=Homo sapiens OX=9606 GN=KRT10 PE=1 SV=6	Keratin, type I cytoskeletal 10 OS=Homo ...	P13645	Found	MSVRY	No						KRT10	59 kDa	0.77	0.61	200000	188000	208000	84600	75200	60200	76700	81600	98400	243000	203000	272000	Missing Value	Missing Value	Missing Value	Missing Value	Missing Value	Missing Value	Missing Value	Missing Value	Missing Value	Missing Value	Missing Value	Missing Value	606000	410000	330000	148000	148000	269000	383000
4	1	Blue	Homo sapiens	Group of Keratin, type I cytoskeletal 10 OS=Homo sapiens OX=9606 GN=KRT10 PE=1 SV=2+1	Group of Keratin, type I cytoskeletal 10...	A0A1B0GVI3 (+1)	Not Found								KRT10		0.77	0.61	399000	375000	417000	169000	150000	120000	153000	163000	197000	485000	406000	544000	Missing Value	Missing Value	Missing Value	Missing Value	Missing Value	Missing Value	Missing Value	Missing Value	Missing Value	Missing Value	Missing Value	Missing Value	1210000	820000	659000	295000	295000	538000	767000
268.1	1	Blue	Homo sapiens	Pyruvate kinase OS=Homo sapiens OX=9606 GN=PKM PE=1 SV=1	Pyruvate kinase OS=Homo sapiens OX=9606 ...	A0A804F6T5	Found	MQWSS	No						PKM	62 kDa	1	0.83	2320	2730	Missing Value	Missing Value	Missing Value	Missing Value	Missing Value	Missing Value	Missing Value	Missing Value	4500	Missing Value	Missing Value	Missing Value	Missing Value	Missing Value	Missing Value	Missing Value	Missing Value	Missing Value	Missing Value	Missing Value	Missing Value	Missing Value	33900	28600	Missing Value	Missing Value	Missing Value	Missing Value	Missing Value
268.2	1	Blue	Homo sapiens	Pyruvate kinase OS=Homo sapiens OX=9606 GN=PKM PE=1 SV=1	Pyruvate kinase OS=Homo sapiens OX=9606 ...	A0A804F729	Found	MQWSS	No						PKM	66 kDa	1	0.83	2320	2730	Missing Value	Missing Value	Missing Value	Missing Value	Missing Value	Missing Value	Missing Value	Missing Value	4500	Missing Value	Missing Value	Missing Value	Missing Value	Missing Value	Missing Value	Missing Value	Missing Value	Missing Value	Missing Value	Missing Value	Missing Value	Missing Value	33900	28600	Missing Value	Missing Value	Missing Value	Missing Value	Missing Value
268	1	Blue	Homo sapiens	Group of Pyruvate kinase OS=Homo sapiens OX=9606 GN=PKM PE=1 SV=1+1	Group of Pyruvate kinase OS=Homo sapiens...	A0A804F6T5 (+1)	Not Found								PKM		1	0.83	4640	5450	Missing Value	Missing Value	Missing Value	Missing Value	Missing Value	Missing Value	Missing Value	Missing Value	9000	Missing Value	Missing Value	Missing Value	Missing Value	Missing Value	Missing Value	Missing Value	Missing Value	Missing Value	Missing Value	Missing Value	Missing Value	Missing Value	67800	57200	Missing Value	Missing Value	Missing Value	Missing Value	Missing Value
80	1	Blue	Homo sapiens	Histone H3.1t OS=Homo sapiens OX=9606 GN=H3-4 PE=1 SV=3	Histone H3.1t OS=Homo sapiens OX=9606 GN...	Q16695	Found	MARTK	No						H3-4	16 kDa	1	0.32	Missing Value	Missing Value	Missing Value	Missing Value	Missing Value	Missing Value	10400	10300	12100	29600	34900	32600	13600	1530	Missing Value	Missing Value	Missing Value	Missing Value	Missing Value	Missing Value	Missing Value	Missing Value	Missing Value	Missing Value	Missing Value	Missing Value	Missing Value	Missing Value	Missing Value	Missing Value	249000
206.1	1	Blue	Homo sapiens	Annexin A2 OS=Homo sapiens OX=9606 GN=ANXA2 PE=1 SV=2	Annexin A2 OS=Homo sapiens OX=9606 GN=AN...	P07355	Found	MSTVH	No						ANXA2	39 kDa	1	0.73	5800	9260	4640	Missing Value	Missing Value	Missing Value	Missing Value	Missing Value	Missing Value	Missing Value	Missing Value	Missing Value	Missing Value	Missing Value	Missing Value	Missing Value	Missing Value	Missing Value	Missing Value	Missing Value	Missing Value	Missing Value	Missing Value	Missing Value	39000	31000	36100	Missing Value	Missing Value	Missing Value	Missing Value
206.2	1	Blue	Homo sapiens	Annexin OS=Homo sapiens OX=9606 GN=ANXA2 PE=1 SV=2	Annexin OS=Homo sapiens OX=9606 GN=ANXA2...	H0YMW4	Found	MSWPC	No						ANXA2	42 kDa	1	0.73	5800	9260	4640	Missing Value	Missing Value	Missing Value	Missing Value	Missing Value	Missing Value	Missing Value	Missing Value	Missing Value	Missing Value	Missing Value	Missing Value	Missing Value	Missing Value	Missing Value	Missing Value	Missing Value	Missing Value	Missing Value	Missing Value	Missing Value	39000	31000	36100	Missing Value	Missing Value	Missing Value	Missing Value
72	1	Orange	Trypanosoma cruzi	Smr domain-containing protein OS=Trypanosoma cruzi (strain CL Brener) OX=353153 GN=Tc00.1047053510595.20 PE=4 SV=1	Smr domain-containing protein OS=Trypano...	Q4CUW3	Found	MERVV	No						Tc00.1047053510595.20	30 kDa	0.29	0.083	26500	24400	25800	Missing Value	Missing Value	Missing Value	12600	12400	9190	Missing Value	Missing Value	Missing Value	40000	31700	33300	49000	Missing Value	51500	Missing Value	Missing Value	Missing Value	Missing Value	Missing Value	Missing Value	9370	10900	7670	Missing Value	Missing Value	Missing Value	10400
133	1	Blue	Homo sapiens	Apolipoprotein A-IV OS=Homo sapiens OX=9606 GN=APOA4 PE=1 SV=4	Apolipoprotein A-IV OS=Homo sapiens OX=9...	P06727	Found	MFLKA	No						APOA4	45 kDa	1	0.84	39700	33200	30200	Missing Value	Missing Value	Missing Value	20200	15100	24000	Missing Value	Missing Value	Missing Value	Missing Value	Missing Value	Missing Value	Missing Value	Missing Value	Missing Value	Missing Value	Missing Value	Missing Value	Missing Value	Missing Value	Missing Value	10500	8510	7600	Missing Value	Missing Value	Missing Value	3230
206	1	Blue	Homo sapiens	Group of Annexin A2 OS=Homo sapiens OX=9606 GN=ANXA2 PE=1 SV=2+1	Group of Annexin A2 OS=Homo sapiens OX=9...	H0YMW4 (+1)	Not Found								ANXA2		1	0.73	11600	18500	9280	Missing Value	Missing Value	Missing Value	Missing Value	Missing Value	Missing Value	Missing Value	Missing Value	Missing Value	Missing Value	Missing Value	Missing Value	Missing Value	Missing Value	Missing Value	Missing Value	Missing Value	Missing Value	Missing Value	Missing Value	Missing Value	78100	62000	72300	Missing Value	Missing Value	Missing Value	Missing Value
67.1	1	Blue	Homo sapiens	Actin gamma 1 OS=Homo sapiens OX=9606 GN=ACTG1 PE=1 SV=9	Actin gamma 1 OS=Homo sapiens OX=9606 GN...	I3L4N8	Found	MEEEI	No						ACTG1	39 kDa	1	0.87	13600	11300	15200	4720	Missing Value	Missing Value	6970	Missing Value	8730	Missing Value	Missing Value	Missing Value	46100	16800	34200	Missing Value	98600	Missing Value	Missing Value	Missing Value	Missing Value	Missing Value	Missing Value	Missing Value	160000	104000	82900	49400	Missing Value	Missing Value	108000
67.2	1	Blue	Homo sapiens	Actin, cytoplasmic 1 OS=Homo sapiens OX=9606 GN=ACTB PE=1 SV=1	Actin, cytoplasmic 1 OS=Homo sapiens OX=...	P60709	Found	MDDDI	No						ACTB	42 kDa	1	0.87	13600	11300	15200	4720	Missing Value	Missing Value	6970	Missing Value	8730	Missing Value	Missing Value	Missing Value	46100	16800	34200	Missing Value	98600	Missing Value	Missing Value	Missing Value	Missing Value	Missing Value	Missing Value	Missing Value	160000	104000	82900	49400	Missing Value	Missing Value	108000
67.3	1	Blue	Homo sapiens	Actin, cytoplasmic 2 OS=Homo sapiens OX=9606 GN=ACTG1 PE=1 SV=1	Actin, cytoplasmic 2 OS=Homo sapiens OX=...	P63261	Found	MEEEI	No						ACTG1	42 kDa	1	0.87	13600	11300	15200	4720	Missing Value	Missing Value	6970	Missing Value	8730	Missing Value	Missing Value	Missing Value	46100	16800	34200	Missing Value	98600	Missing Value	Missing Value	Missing Value	Missing Value	Missing Value	Missing Value	Missing Value	160000	104000	82900	49400	Missing Value	Missing Value	108000
70	1	Orange	Trypanosoma cruzi	Surface membrane protein OS=Trypanosoma cruzi OX=5693 GN=ECC02_001898 PE=4 SV=1	Surface membrane protein OS=Trypanosoma ...	A0A7J6YEC9	Found	MCLFG	No						ECC02_001898	43 kDa	0.33	0.0018	2790	4500	4970	Missing Value	Missing Value	Missing Value	6820	Missing Value	3370	Missing Value	Missing Value	Missing Value	Missing Value	21900	Missing Value	Missing Value	Missing Value	Missing Value	Missing Value	Missing Value	Missing Value	Missing Value	Missing Value	Missing Value	4380	4550	5400	Missing Value	Missing Value	Missing Value	0.45
67	1	Blue	Homo sapiens	Group of Actin gamma 1 OS=Homo sapiens OX=9606 GN=ACTG1 PE=1 SV=9+2	Group of Actin gamma 1 OS=Homo sapiens O...	I3L4N8 (+2)	Not Found								ACTB (+1)		1	0.87	40900	33900	45500	14200	Missing Value	Missing Value	20900	Missing Value	26200	Missing Value	Missing Value	Missing Value	138000	50500	103000	Missing Value	296000	Missing Value	Missing Value	Missing Value	Missing Value	Missing Value	Missing Value	Missing Value	480000	312000	249000	148000	Missing Value	Missing Value	325000
55	1	Blue	Homo sapiens	Alpha-2-macroglobulin OS=Homo sapiens OX=9606 GN=A2M PE=1 SV=3	Alpha-2-macroglobulin OS=Homo sapiens OX...	P01023	Found	MGKNK	Yes	non-myristoylated	0.0074916	0.992594	0	25	A2M	163 kDa	1	0.091	Missing Value	Missing Value	Missing Value	7170	78900	Missing Value	23200	21500	13800	41900	56900	49900	Missing Value	Missing Value	Missing Value	Missing Value	45200	29400	Missing Value	Missing Value	Missing Value	Missing Value	Missing Value	Missing Value	Missing Value	Missing Value	Missing Value	4560	2800	Missing Value	4160
131.1	1	Orange	Trypanosoma cruzi	Elongation factor 2 OS=Trypanosoma cruzi Dm28c OX=1416333 GN=TCDM_01229 PE=4 SV=1	Elongation factor 2 OS=Trypanosoma cruzi...	V5DRS6	Found	MVNFT	No						TCDM_01229	83 kDa	1	0.62	8790	12400	6470	Missing Value	Missing Value	Missing Value	Missing Value	Missing Value	Missing Value	2700	Missing Value	Missing Value	3320	Missing Value	Missing Value	Missing Value	Missing Value	Missing Value	Missing Value	Missing Value	Missing Value	Missing Value	Missing Value	Missing Value	4020	3450	2540	Missing Value	Missing Value	Missing Value	Missing Value
131.2	1	Orange	Trypanosoma cruzi	Elongation factor 2 OS=Trypanosoma cruzi OX=5693 PE=4 SV=1	Elongation factor 2 OS=Trypanosoma cruzi...	Q6IWF6	Found	MVNFT	No							94 kDa	1	0.62	8790	12400	6470	Missing Value	Missing Value	Missing Value	Missing Value	Missing Value	Missing Value	2700	Missing Value	Missing Value	3320	Missing Value	Missing Value	Missing Value	Missing Value	Missing Value	Missing Value	Missing Value	Missing Value	Missing Value	Missing Value	Missing Value	4020	3450	2540	Missing Value	Missing Value	Missing Value	Missing Value
131.3	1	Orange	Trypanosoma cruzi	Elongation factor 2, putative OS=Trypanosoma cruzi (strain CL Brener) OX=353153 GN=Tc00.1047053508169.20 PE=4 SV=1	Elongation factor 2, putative OS=Trypano...	Q4D5X0	Found	MVNFT	No						Tc00.1047053508169.20	94 kDa	1	0.62	8790	12400	6470	Missing Value	Missing Value	Missing Value	Missing Value	Missing Value	Missing Value	2700	Missing Value	Missing Value	3320	Missing Value	Missing Value	Missing Value	Missing Value	Missing Value	Missing Value	Missing Value	Missing Value	Missing Value	Missing Value	Missing Value	4020	3450	2540	Missing Value	Missing Value	Missing Value	Missing Value
131.4	1	Orange	Trypanosoma cruzi	Putative elongation factor 2 OS=Trypanosoma cruzi OX=5693 GN=C3747_7g172 PE=4 SV=1	Putative elongation factor 2 OS=Trypanos...	A0A2V2XHH0	Found	MVNFT	No						C3747_7g172	94 kDa	1	0.62	8790	12400	6470	Missing Value	Missing Value	Missing Value	Missing Value	Missing Value	Missing Value	2700	Missing Value	Missing Value	3320	Missing Value	Missing Value	Missing Value	Missing Value	Missing Value	Missing Value	Missing Value	Missing Value	Missing Value	Missing Value	Missing Value	4020	3450	2540	Missing Value	Missing Value	Missing Value	Missing Value
131.5	1	Orange	Trypanosoma cruzi	Putative elongation factor 2 OS=Trypanosoma cruzi OX=5693 GN=C4B63_13g152 PE=4 SV=1	Putative elongation factor 2 OS=Trypanos...	A0A2V2VV12	Found	MVNFT	No						C4B63_13g152	94 kDa	1	0.62	8790	12400	6470	Missing Value	Missing Value	Missing Value	Missing Value	Missing Value	Missing Value	2700	Missing Value	Missing Value	3320	Missing Value	Missing Value	Missing Value	Missing Value	Missing Value	Missing Value	Missing Value	Missing Value	Missing Value	Missing Value	Missing Value	4020	3450	2540	Missing Value	Missing Value	Missing Value	Missing Value
131.6	1	Orange	Trypanosoma cruzi	Putative elongation factor 2 OS=Trypanosoma cruzi OX=5693 GN=C4B63_13g157 PE=4 SV=1	Putative elongation factor 2 OS=Trypanos...	A0A2V2VSD7	Found	MVNFT	No						C4B63_13g157	94 kDa	1	0.62	8790	12400	6470	Missing Value	Missing Value	Missing Value	Missing Value	Missing Value	Missing Value	2700	Missing Value	Missing Value	3320	Missing Value	Missing Value	Missing Value	Missing Value	Missing Value	Missing Value	Missing Value	Missing Value	Missing Value	Missing Value	Missing Value	4020	3450	2540	Missing Value	Missing Value	Missing Value	Missing Value
131.7	1	Orange	Trypanosoma cruzi	Tr-type G domain-containing protein OS=Trypanosoma cruzi OX=5693 GN=ECC02_003844 PE=4 SV=1	Tr-type G domain-containing protein OS=T...	A0A7J6Y8H8	Found	MVNFT	No						ECC02_003844	94 kDa	1	0.62	8790	12400	6470	Missing Value	Missing Value	Missing Value	Missing Value	Missing Value	Missing Value	2700	Missing Value	Missing Value	3320	Missing Value	Missing Value	Missing Value	Missing Value	Missing Value	Missing Value	Missing Value	Missing Value	Missing Value	Missing Value	Missing Value	4020	3450	2540	Missing Value	Missing Value	Missing Value	Missing Value
131.8	1	Orange	Trypanosoma cruzi	Tr-type G domain-containing protein OS=Trypanosoma cruzi OX=5693 GN=ECC02_003845 PE=4 SV=1	Tr-type G domain-containing protein OS=T...	A0A7J6XL61	Found	MVNFT	No						ECC02_003845	94 kDa	1	0.62	8790	12400	6470	Missing Value	Missing Value	Missing Value	Missing Value	Missing Value	Missing Value	2700	Missing Value	Missing Value	3320	Missing Value	Missing Value	Missing Value	Missing Value	Missing Value	Missing Value	Missing Value	Missing Value	Missing Value	Missing Value	Missing Value	4020	3450	2540	Missing Value	Missing Value	Missing Value	Missing Value
131	1	Orange	Trypanosoma cruzi	Group of Elongation factor 2 OS=Trypanosoma cruzi Dm28c OX=1416333 GN=TCDM_01229 PE=4 SV=1+7	Group of Elongation factor 2 OS=Trypanos...	A0A2V2VSD7 (+7)	Not Found								C3747_7g172 (+6)		1	0.62	70300	99300	51700	Missing Value	Missing Value	Missing Value	Missing Value	Missing Value	Missing Value	21600	Missing Value	Missing Value	26500	Missing Value	Missing Value	Missing Value	Missing Value	Missing Value	Missing Value	Missing Value	Missing Value	Missing Value	Missing Value	Missing Value	32100	27600	20300	Missing Value	Missing Value	Missing Value	Missing Value
138	1	Blue	Homo sapiens	Tubulin alpha-1B chain OS=Homo sapiens OX=9606 GN=TUBA1C PE=3 SV=1	Tubulin alpha-1B chain OS=Homo sapiens O...	F8VS66	Found	MRECI	No						TUBA1C	14 kDa	0	0.2	1150	450	Missing Value	Missing Value	Missing Value	Missing Value	Missing Value	Missing Value	Missing Value	Missing Value	Missing Value	Missing Value	28500	11200	26100	Missing Value	Missing Value	Missing Value	Missing Value	Missing Value	Missing Value	Missing Value	Missing Value	Missing Value	66300	42900	35400	Missing Value	Missing Value	Missing Value	Missing Value
275	1	Blue	Homo sapiens	Large ribosomal subunit protein eL15 OS=Homo sapiens OX=9606 GN=RPL15 PE=1 SV=2	Large ribosomal subunit protein eL15 OS=...	P61313	Found	MGAYK	Yes	non-myristoylated	0.0105058	0.989571	0	25	RPL15	24 kDa	1	0.77	12700	13100	18000	Missing Value	Missing Value	Missing Value	Missing Value	Missing Value	Missing Value	Missing Value	Missing Value	Missing Value	Missing Value	Missing Value	Missing Value	Missing Value	Missing Value	Missing Value	Missing Value	Missing Value	Missing Value	Missing Value	Missing Value	Missing Value	34400	24900	19100	Missing Value	Missing Value	Missing Value	Missing Value
64	1	Orange	Trypanosoma cruzi	Chaperonin HSP60, mitochondrial, putative OS=Trypanosoma cruzi marinkellei OX=85056 GN=MOQ_003716 PE=3 SV=1	Chaperonin HSP60, mitochondrial, putativ...	K2NC28	Found	MFRSA	No						MOQ_003716	59 kDa	1	0.35	17000	20800	28500	13600	Missing Value	Missing Value	8960	7680	7720	10400	9650	9570	Missing Value	Missing Value	Missing Value	Missing Value	Missing Value	Missing Value	Missing Value	Missing Value	Missing Value	Missing Value	Missing Value	Missing Value	8500	5290	6610	Missing Value	Missing Value	Missing Value	16400
37	1	Blue	Homo sapiens	Complement C3 OS=Homo sapiens OX=9606 GN=C3 PE=1 SV=2	Complement C3 OS=Homo sapiens OX=9606 GN...	P01024	Found	MGPTS	Yes	non-myristoylated	0.0103165	0.98977	0	25	C3	187 kDa	1	0.015	347000	562000	657000	Missing Value	Missing Value	152000	86700	80300	93000	422000	481000	611000	6540	344	19500	Missing Value	235000	Missing Value	Missing Value	Missing Value	Missing Value	Missing Value	Missing Value	Missing Value	34200	24300	34500	Missing Value	Missing Value	Missing Value	8960
178	1	Blue	Homo sapiens	Galectin-1 OS=Homo sapiens OX=9606 GN=LGALS1 PE=1 SV=2	Galectin-1 OS=Homo sapiens OX=9606 GN=LG...	P09382	Found	MACGL	No						LGALS1	15 kDa	1	0.43	8730	20000	3840	Missing Value	Missing Value	Missing Value	Missing Value	Missing Value	7030	Missing Value	Missing Value	Missing Value	Missing Value	Missing Value	Missing Value	Missing Value	Missing Value	Missing Value	Missing Value	Missing Value	Missing Value	Missing Value	Missing Value	Missing Value	98600	71300	58900	Missing Value	Missing Value	Missing Value	Missing Value
169	1	Orange	Trypanosoma cruzi	Cruzipain OS=Trypanosoma cruzi OX=5693 PE=3 SV=1	Cruzipain OS=Trypanosoma cruzi OX=5693 P...	Q9GPN2	Found	MSGWA	No							50 kDa	0.33	0.97	57500	36800	Missing Value	Missing Value	Missing Value	Missing Value	Missing Value	Missing Value	Missing Value	Missing Value	Missing Value	Missing Value	42100	28300	41400	Missing Value	Missing Value	Missing Value	Missing Value	Missing Value	Missing Value	Missing Value	Missing Value	Missing Value	14900	8090	Missing Value	Missing Value	Missing Value	Missing Value	Missing Value
171	1	Blue	Homo sapiens	Group of Nucleophosmin OS=Homo sapiens OX=9606 GN=NPM1 PE=1 SV=1+1	Group of Nucleophosmin OS=Homo sapiens O...	A0A7I2YQC0 (+1)	Not Found								NPM1		1	0.71	19600	14800	Missing Value	Missing Value	Missing Value	Missing Value	3590	Missing Value	1880	Missing Value	Missing Value	Missing Value	Missing Value	Missing Value	Missing Value	1400	Missing Value	Missing Value	Missing Value	Missing Value	Missing Value	Missing Value	Missing Value	Missing Value	20300	31100	Missing Value	Missing Value	Missing Value	Missing Value	61400
171.1	1	Blue	Homo sapiens	Nucleophosmin OS=Homo sapiens OX=9606 GN=NPM1 PE=1 SV=1	Nucleophosmin OS=Homo sapiens OX=9606 GN...	A0A7I2YQC0	Found	MEDSM	No						NPM1	36 kDa	1	0.71	9800	7400	Missing Value	Missing Value	Missing Value	Missing Value	1790	Missing Value	941	Missing Value	Missing Value	Missing Value	Missing Value	Missing Value	Missing Value	700	Missing Value	Missing Value	Missing Value	Missing Value	Missing Value	Missing Value	Missing Value	Missing Value	10100	15600	Missing Value	Missing Value	Missing Value	Missing Value	30700
171.2	1	Blue	Homo sapiens	Nucleophosmin OS=Homo sapiens OX=9606 GN=NPM1 PE=1 SV=2	Nucleophosmin OS=Homo sapiens OX=9606 GN...	P06748	Found	MEDSM	No						NPM1	33 kDa	1	0.71	9800	7400	Missing Value	Missing Value	Missing Value	Missing Value	1790	Missing Value	941	Missing Value	Missing Value	Missing Value	Missing Value	Missing Value	Missing Value	700	Missing Value	Missing Value	Missing Value	Missing Value	Missing Value	Missing Value	Missing Value	Missing Value	10100	15600	Missing Value	Missing Value	Missing Value	Missing Value	30700
17	1	Orange	Trypanosoma cruzi	Group of Tubulin beta chain OS=Trypanosoma cruzi (strain CL Brener) OX=353153 GN=Tc00.1047053506563.40 PE=3 SV=1+4	Group of Tubulin beta chain OS=Trypanoso...	A0A7J6XHY2 (+4)	Not Found								ECC02_013353 (+4)		0.83	0.0014	56500	55000	70900	Missing Value	65800	56600	129000	143000	96700	46900	91900	16400	Missing Value	0.00384	43.9	Missing Value	Missing Value	Missing Value	Missing Value	Missing Value	Missing Value	Missing Value	Missing Value	Missing Value	197000	204000	208000	166000	126000	151000	252000
17.1	1	Orange	Trypanosoma cruzi	Tubulin beta chain OS=Trypanosoma cruzi (strain CL Brener) OX=353153 GN=Tc00.1047053506563.40 PE=3 SV=1	Tubulin beta chain OS=Trypanosoma cruzi ...	Q4DQP2	Found	MREIV	No						Tc00.1047053506563.40	50 kDa	0.83	0.0014	11300	11000	14200	Missing Value	13200	11300	25900	28500	19300	9370	18400	3280	Missing Value	0.000767	8.77	Missing Value	Missing Value	Missing Value	Missing Value	Missing Value	Missing Value	Missing Value	Missing Value	Missing Value	39300	40700	41500	33100	25200	30200	50400
17.2	1	Orange	Trypanosoma cruzi	Tubulin beta chain OS=Trypanosoma cruzi OX=5693 GN=C3747_133g40 PE=2 SV=1	Tubulin beta chain OS=Trypanosoma cruzi ...	Q8STF3	Found	MREIV	No						C3747_133g40	50 kDa	0.83	0.0014	11300	11000	14200	Missing Value	13200	11300	25900	28500	19300	9370	18400	3280	Missing Value	0.000767	8.77	Missing Value	Missing Value	Missing Value	Missing Value	Missing Value	Missing Value	Missing Value	Missing Value	Missing Value	39300	40700	41500	33100	25200	30200	50400
17.3	1	Orange	Trypanosoma cruzi	Tubulin beta chain OS=Trypanosoma cruzi OX=5693 GN=ECC02_012573 PE=3 SV=1	Tubulin beta chain OS=Trypanosoma cruzi ...	A0A7J6XLQ3	Found	MREIV	No						ECC02_012573	50 kDa	0.83	0.0014	11300	11000	14200	Missing Value	13200	11300	25900	28500	19300	9370	18400	3280	Missing Value	0.000767	8.77	Missing Value	Missing Value	Missing Value	Missing Value	Missing Value	Missing Value	Missing Value	Missing Value	Missing Value	39300	40700	41500	33100	25200	30200	50400
17.4	1	Orange	Trypanosoma cruzi	Tubulin beta chain OS=Trypanosoma cruzi OX=5693 GN=ECC02_013353 PE=3 SV=1	Tubulin beta chain OS=Trypanosoma cruzi ...	A0A7J6XHY2	Found	MREIV	No						ECC02_013353	50 kDa	0.83	0.0014	11300	11000	14200	Missing Value	13200	11300	25900	28500	19300	9370	18400	3280	Missing Value	0.000767	8.77	Missing Value	Missing Value	Missing Value	Missing Value	Missing Value	Missing Value	Missing Value	Missing Value	Missing Value	39300	40700	41500	33100	25200	30200	50400
17.5	1	Orange	Trypanosoma cruzi	Tubulin beta chain OS=Trypanosoma cruzi marinkellei OX=85056 GN=MOQ_006063 PE=3 SV=1	Tubulin beta chain OS=Trypanosoma cruzi ...	K2NMR6	Found	MDSVR	No						MOQ_006063	42 kDa	0.83	0.0014	11300	11000	14200	Missing Value	13200	11300	25900	28500	19300	9370	18400	3280	Missing Value	0.000767	8.77	Missing Value	Missing Value	Missing Value	Missing Value	Missing Value	Missing Value	Missing Value	Missing Value	Missing Value	39300	40700	41500	33100	25200	30200	50400
73	1	Orange	Trypanosoma cruzi	Group of Succinate--CoA ligase [ADP-forming] subunit beta, mitochondrial OS=Trypanosoma cruzi OX=5693 GN=C3747_164g96 PE=3 SV=1+1	Group of Succinate--CoA ligase [ADP-form...	A0A2V2V0C8 (+1)	Not Found								C3747_164g96 (+1)		0.11	0.044	25600	12700	46500	Missing Value	Missing Value	Missing Value	Missing Value	2350	4320	Missing Value	36600	16300	71700	89600	8090	Missing Value	Missing Value	Missing Value	Missing Value	Missing Value	Missing Value	Missing Value	Missing Value	Missing Value	31200	Missing Value	18500	Missing Value	Missing Value	Missing Value	1.31
73.1	1	Orange	Trypanosoma cruzi	Succinate--CoA ligase [ADP-forming] subunit beta, mitochondrial OS=Trypanosoma cruzi OX=5693 GN=C3747_164g96 PE=3 SV=1	Succinate--CoA ligase [ADP-forming] subu...	A0A2V2W5P8	Found	MFTRL	No						C3747_164g96	45 kDa	0.11	0.044	12800	6370	23300	Missing Value	Missing Value	Missing Value	Missing Value	1180	2160	Missing Value	18300	8140	35800	44800	4040	Missing Value	Missing Value	Missing Value	Missing Value	Missing Value	Missing Value	Missing Value	Missing Value	Missing Value	15600	Missing Value	9240	Missing Value	Missing Value	Missing Value	0.657
73.2	1	Orange	Trypanosoma cruzi	Succinate--CoA ligase [ADP-forming] subunit beta, mitochondrial OS=Trypanosoma cruzi OX=5693 GN=C4B63_57g98 PE=3 SV=1	Succinate--CoA ligase [ADP-forming] subu...	A0A2V2V0C8	Found	MFTRL	No						C4B63_57g98	45 kDa	0.11	0.044	12800	6370	23300	Missing Value	Missing Value	Missing Value	Missing Value	1180	2160	Missing Value	18300	8140	35800	44800	4040	Missing Value	Missing Value	Missing Value	Missing Value	Missing Value	Missing Value	Missing Value	Missing Value	Missing Value	15600	Missing Value	9240	Missing Value	Missing Value	Missing Value	0.657
181	1	Blue	Homo sapiens	Kininogen-1 OS=Homo sapiens OX=9606 GN=KNG1 PE=1 SV=2	Kininogen-1 OS=Homo sapiens OX=9606 GN=K...	P01042	Found	MKLIT	No						KNG1	72 kDa	1	0.67	Missing Value	Missing Value	Missing Value	Missing Value	Missing Value	Missing Value	Missing Value	Missing Value	Missing Value	581000	645000	792000	Missing Value	Missing Value	Missing Value	Missing Value	Missing Value	Missing Value	Missing Value	Missing Value	Missing Value	Missing Value	Missing Value	Missing Value	Missing Value	Missing Value	Missing Value	Missing Value	Missing Value	Missing Value	Missing Value
84.1	1	Orange	Trypanosoma cruzi	Histone H4 (Fragment) OS=Trypanosoma cruzi (strain CL Brener) OX=353153 GN=Tc00.1047053507943.5 PE=3 SV=1	Histone H4 (Fragment) OS=Trypanosoma cru...	Q4CXR1	Found	RGGVK	No						Tc00.1047053507943.5	7 kDa	1	0.16	11500	6410	6790	Missing Value	Missing Value	Missing Value	Missing Value	Missing Value	Missing Value	6910	10000	2440	3420	15500	11500	Missing Value	Missing Value	Missing Value	Missing Value	Missing Value	Missing Value	Missing Value	Missing Value	Missing Value	4860	3260	Missing Value	Missing Value	64.6	Missing Value	Missing Value
84.2	1	Orange	Trypanosoma cruzi	Histone H4 OS=Trypanosoma cruzi OX=5693 GN=C3747_192g187c PE=3 SV=1	Histone H4 OS=Trypanosoma cruzi OX=5693 ...	A0A2V2VE03	Found	MAKGK	No						C3747_192g187c	11 kDa	1	0.16	11500	6410	6790	Missing Value	Missing Value	Missing Value	Missing Value	Missing Value	Missing Value	6910	10000	2440	3420	15500	11500	Missing Value	Missing Value	Missing Value	Missing Value	Missing Value	Missing Value	Missing Value	Missing Value	Missing Value	4860	3260	Missing Value	Missing Value	64.6	Missing Value	Missing Value
84	1	Orange	Trypanosoma cruzi	Group of Histone H4 (Fragment) OS=Trypanosoma cruzi (strain CL Brener) OX=353153 GN=Tc00.1047053507943.5 PE=3 SV=1+1	Group of Histone H4 (Fragment) OS=Trypan...	A0A2V2VE03 (+1)	Not Found								C3747_192g187c (+1)		1	0.16	22900	12800	13600	Missing Value	Missing Value	Missing Value	Missing Value	Missing Value	Missing Value	13800	20000	4880	6850	31000	23000	Missing Value	Missing Value	Missing Value	Missing Value	Missing Value	Missing Value	Missing Value	Missing Value	Missing Value	9710	6530	Missing Value	Missing Value	129	Missing Value	Missing Value
143	1	Orange	Trypanosoma cruzi	Charged multivesicular body protein 6 OS=Trypanosoma cruzi OX=5693 GN=C4B63_35g369 PE=3 SV=1	Charged multivesicular body protein 6 OS...	A0A2V2VAY9	Found	MGIQP	Yes	myristoylated	0.933532	0.0663043	24	1	C4B63_35g369	24 kDa	0	0.83	20400	14400	27800	Missing Value	Missing Value	Missing Value	13200	Missing Value	Missing Value	20700	20100	19700	Missing Value	Missing Value	Missing Value	Missing Value	Missing Value	Missing Value	Missing Value	Missing Value	Missing Value	Missing Value	Missing Value	Missing Value	15700	14100	14700	Missing Value	Missing Value	Missing Value	12300
83	1	Blue	Homo sapiens	Histone H4 OS=Homo sapiens OX=9606 GN=H4C1 PE=1 SV=2	Histone H4 OS=Homo sapiens OX=9606 GN=H4...	P62805	Found	MSGRG	No						H4C1	11 kDa	1	0.017	Missing Value	Missing Value	21100	6450	5300	8690	6900	10100	10600	29600	21200	Missing Value	47700	14700	29600	Missing Value	Missing Value	Missing Value	Missing Value	Missing Value	Missing Value	Missing Value	Missing Value	Missing Value	Missing Value	Missing Value	28100	25100	16200	36800	38400
231.1	1	Orange	Trypanosoma cruzi	Chaperone DNAJ protein, putative OS=Trypanosoma cruzi marinkellei OX=85056 GN=MOQ_009726 PE=3 SV=1	Chaperone DNAJ protein, putative OS=Tryp...	K2MHJ1	Found	MWAFD	No						MOQ_009726	52 kDa	1	0.68	41200	39200	48700	Missing Value	Missing Value	Missing Value	Missing Value	Missing Value	Missing Value	Missing Value	Missing Value	Missing Value	Missing Value	Missing Value	Missing Value	Missing Value	Missing Value	Missing Value	Missing Value	Missing Value	Missing Value	Missing Value	Missing Value	Missing Value	Missing Value	1680	3130	Missing Value	Missing Value	Missing Value	Missing Value
231.2	1	Orange	Trypanosoma cruzi	Heat shock protein DNAJ OS=Trypanosoma cruzi Dm28c OX=1416333 GN=TCDM_08977 PE=3 SV=1	Heat shock protein DNAJ OS=Trypanosoma c...	V5BFK5	Found	MVKET	No						TCDM_08977	44 kDa	1	0.68	41200	39200	48700	Missing Value	Missing Value	Missing Value	Missing Value	Missing Value	Missing Value	Missing Value	Missing Value	Missing Value	Missing Value	Missing Value	Missing Value	Missing Value	Missing Value	Missing Value	Missing Value	Missing Value	Missing Value	Missing Value	Missing Value	Missing Value	Missing Value	1680	3130	Missing Value	Missing Value	Missing Value	Missing Value
231.3	1	Orange	Trypanosoma cruzi	Putative heat shock protein DNAJ OS=Trypanosoma cruzi OX=5693 GN=C3747_385g8 PE=3 SV=1	Putative heat shock protein DNAJ OS=Tryp...	A0A2V2V2R6	Found	MVKET	No						C3747_385g8	44 kDa	1	0.68	41200	39200	48700	Missing Value	Missing Value	Missing Value	Missing Value	Missing Value	Missing Value	Missing Value	Missing Value	Missing Value	Missing Value	Missing Value	Missing Value	Missing Value	Missing Value	Missing Value	Missing Value	Missing Value	Missing Value	Missing Value	Missing Value	Missing Value	Missing Value	1680	3130	Missing Value	Missing Value	Missing Value	Missing Value
231.4	1	Orange	Trypanosoma cruzi	Putative heat shock protein DNAJ OS=Trypanosoma cruzi OX=5693 GN=C3747_88g53 PE=3 SV=1	Putative heat shock protein DNAJ OS=Tryp...	A0A2V2WJU5	Found	MVKET	No						C3747_88g53	44 kDa	1	0.68	41200	39200	48700	Missing Value	Missing Value	Missing Value	Missing Value	Missing Value	Missing Value	Missing Value	Missing Value	Missing Value	Missing Value	Missing Value	Missing Value	Missing Value	Missing Value	Missing Value	Missing Value	Missing Value	Missing Value	Missing Value	Missing Value	Missing Value	Missing Value	1680	3130	Missing Value	Missing Value	Missing Value	Missing Value
231.5	1	Orange	Trypanosoma cruzi	TCJ2 protein OS=Trypanosoma cruzi OX=5693 GN=TCJ2 PE=3 SV=1	TCJ2 protein OS=Trypanosoma cruzi OX=569...	Q26952	Found	MVKET	No						TCJ2	44 kDa	1	0.68	41200	39200	48700	Missing Value	Missing Value	Missing Value	Missing Value	Missing Value	Missing Value	Missing Value	Missing Value	Missing Value	Missing Value	Missing Value	Missing Value	Missing Value	Missing Value	Missing Value	Missing Value	Missing Value	Missing Value	Missing Value	Missing Value	Missing Value	Missing Value	1680	3130	Missing Value	Missing Value	Missing Value	Missing Value
117	1	Blue	Homo sapiens	Myristoylated alanine-rich C-kinase substrate OS=Homo sapiens OX=9606 GN=MARCKS PE=1 SV=4	Myristoylated alanine-rich C-kinase subs...	P29966	Found	MGAQF	Yes	myristoylated	0.995138	0.00483339	25	0	MARCKS	32 kDa	0.67	0.96	13000	7660	13200	Missing Value	Missing Value	1690	7100	4930	8480	Missing Value	Missing Value	Missing Value	Missing Value	Missing Value	Missing Value	Missing Value	Missing Value	Missing Value	Missing Value	Missing Value	Missing Value	Missing Value	Missing Value	Missing Value	61900	50000	40400	Missing Value	Missing Value	35700	65100
231	1	Orange	Trypanosoma cruzi	Group of Chaperone DNAJ protein, putative OS=Trypanosoma cruzi marinkellei OX=85056 GN=MOQ_009726 PE=3 SV=1+4	Group of Chaperone DNAJ protein, putativ...	A0A2V2V2R6 (+4)	Not Found								C3747_88g53 (+4)		1	0.68	206000	196000	244000	Missing Value	Missing Value	Missing Value	Missing Value	Missing Value	Missing Value	Missing Value	Missing Value	Missing Value	Missing Value	Missing Value	Missing Value	Missing Value	Missing Value	Missing Value	Missing Value	Missing Value	Missing Value	Missing Value	Missing Value	Missing Value	Missing Value	8400	15600	Missing Value	Missing Value	Missing Value	Missing Value
142	1	Blue	Homo sapiens	Thioredoxin domain-containing protein 5 OS=Homo sapiens OX=9606 GN=TXNDC5 PE=1 SV=2	Thioredoxin domain-containing protein 5 ...	Q8NBS9	Found	MPARP	No						TXNDC5	48 kDa	1	0.12	5470	4810	503	Missing Value	Missing Value	Missing Value	Missing Value	Missing Value	Missing Value	Missing Value	Missing Value	Missing Value	Missing Value	Missing Value	Missing Value	Missing Value	Missing Value	Missing Value	Missing Value	Missing Value	Missing Value	Missing Value	Missing Value	Missing Value	118000	86600	74300	Missing Value	Missing Value	Missing Value	Missing Value
112	1	Orange	Trypanosoma cruzi	Putative fatty acyl CoA synthetase 2 OS=Trypanosoma cruzi OX=5693 GN=C3747_34g373 PE=4 SV=1	Putative fatty acyl CoA synthetase 2 OS=...	A0A2V2X1G3	Found	MGGLI	Yes	myristoylated	0.984183	0.0156101	25	0	C3747_34g373	78 kDa	0.33	0.41	12100	18100	21900	Missing Value	Missing Value	Missing Value	7480	Missing Value	8470	Missing Value	6740	11300	Missing Value	Missing Value	Missing Value	Missing Value	Missing Value	Missing Value	Missing Value	Missing Value	Missing Value	Missing Value	Missing Value	Missing Value	77900	39400	28900	Missing Value	Missing Value	Missing Value	12400
81	1	Blue	Homo sapiens	Tubulin alpha chain OS=Homo sapiens OX=9606 GN=TUBA1C PE=1 SV=1	Tubulin alpha chain OS=Homo sapiens OX=9...	F5H5D3	Found	MTAWF	No						TUBA1C	58 kDa	0.25	0.35	1650	648	337	Missing Value	Missing Value	Missing Value	Missing Value	Missing Value	Missing Value	Missing Value	Missing Value	Missing Value	5270	2040	6370	Missing Value	Missing Value	Missing Value	Missing Value	Missing Value	Missing Value	Missing Value	Missing Value	Missing Value	95400	61800	69600	237000	Missing Value	320000	Missing Value
109	1	Blue	Homo sapiens	Glyceraldehyde-3-phosphate dehydrogenase OS=Homo sapiens OX=9606 GN=GAPDH PE=1 SV=3	Glyceraldehyde-3-phosphate dehydrogenase...	P04406	Found	MGKVK	Yes	non-myristoylated	0.00749674	0.992587	0	25	GAPDH	36 kDa	1	0.81	Missing Value	Missing Value	Missing Value	Missing Value	Missing Value	Missing Value	6250	3020	10800	Missing Value	Missing Value	Missing Value	29400	18500	32600	4090	4700	4800	Missing Value	Missing Value	Missing Value	Missing Value	Missing Value	Missing Value	Missing Value	Missing Value	Missing Value	Missing Value	Missing Value	Missing Value	81400
92	1	Orange	Trypanosoma cruzi	Smr domain-containing protein OS=Trypanosoma cruzi OX=5693 GN=C3747_103g154 PE=4 SV=1	Smr domain-containing protein OS=Trypano...	A0A2V2WPD0	Found	MERVV	No						C3747_103g154	30 kDa	0.17	0.068	19900	18300	19400	Missing Value	Missing Value	Missing Value	4230	2860	Missing Value	Missing Value	17800	39800	42600	51300	34900	36900	Missing Value	38700	Missing Value	Missing Value	Missing Value	Missing Value	Missing Value	Missing Value	7040	8210	5760	Missing Value	Missing Value	Missing Value	8590
88.1	1	Blue	Homo sapiens	Heat shock cognate 71 kDa protein OS=Homo sapiens OX=9606 GN=HSPA8 PE=1 SV=1	Heat shock cognate 71 kDa protein OS=Hom...	E9PKE3	Found	MSKGP	No						HSPA8	69 kDa	0.33	0.68	Missing Value	Missing Value	20300	Missing Value	Missing Value	Missing Value	7320	9360	21400	Missing Value	Missing Value	Missing Value	10100	8000	9730	Missing Value	Missing Value	Missing Value	Missing Value	Missing Value	Missing Value	Missing Value	Missing Value	Missing Value	Missing Value	Missing Value	185000	Missing Value	Missing Value	Missing Value	152000
88.2	1	Blue	Homo sapiens	Heat shock cognate 71 kDa protein OS=Homo sapiens OX=9606 GN=HSPA8 PE=1 SV=1	Heat shock cognate 71 kDa protein OS=Hom...	P11142	Found	MSKGP	No						HSPA8	71 kDa	0.33	0.68	Missing Value	Missing Value	20300	Missing Value	Missing Value	Missing Value	7320	9360	21400	Missing Value	Missing Value	Missing Value	10100	8000	9730	Missing Value	Missing Value	Missing Value	Missing Value	Missing Value	Missing Value	Missing Value	Missing Value	Missing Value	Missing Value	Missing Value	185000	Missing Value	Missing Value	Missing Value	152000
88.3	1	Blue	Homo sapiens	Heat shock cognate 71 kDa protein OS=Homo sapiens OX=9606 GN=HSPA8 PE=1 SV=1	Heat shock cognate 71 kDa protein OS=Hom...	E9PNE6	Found	MSKGP	No						HSPA8	55 kDa	0.33	0.68	Missing Value	Missing Value	20300	Missing Value	Missing Value	Missing Value	7320	9360	21400	Missing Value	Missing Value	Missing Value	10100	8000	9730	Missing Value	Missing Value	Missing Value	Missing Value	Missing Value	Missing Value	Missing Value	Missing Value	Missing Value	Missing Value	Missing Value	185000	Missing Value	Missing Value	Missing Value	152000
88	1	Blue	Homo sapiens	Group of Heat shock cognate 71 kDa protein OS=Homo sapiens OX=9606 GN=HSPA8 PE=1 SV=1+2	Group of Heat shock cognate 71 kDa prote...	E9PKE3 (+2)	Not Found								HSPA8		0.33	0.68	Missing Value	Missing Value	60900	Missing Value	Missing Value	Missing Value	22000	28100	64200	Missing Value	Missing Value	Missing Value	30300	24000	29200	Missing Value	Missing Value	Missing Value	Missing Value	Missing Value	Missing Value	Missing Value	Missing Value	Missing Value	Missing Value	Missing Value	556000	Missing Value	Missing Value	Missing Value	455000
270	1	Orange	Trypanosoma cruzi	Amidase domain-containing protein OS=Trypanosoma cruzi (strain CL Brener) OX=353153 GN=Tc00.1047053508839.80 PE=4 SV=1	Amidase domain-containing protein OS=Try...	Q4D5K8	Found	MIIRR	No						Tc00.1047053508839.80	66 kDa	1	0.68	2390	2240	2610	Missing Value	Missing Value	Missing Value	Missing Value	Missing Value	Missing Value	Missing Value	Missing Value	Missing Value	Missing Value	Missing Value	Missing Value	Missing Value	Missing Value	Missing Value	Missing Value	Missing Value	Missing Value	Missing Value	Missing Value	Missing Value	3640	3260	3270	Missing Value	Missing Value	Missing Value	Missing Value
266	1	Orange	Trypanosoma cruzi	Group of 60S ribosomal protein L30, putative OS=Trypanosoma cruzi (strain CL Brener) OX=353153 GN=Tc00.1047053503453.30 PE=3 SV=1+2	Group of 60S ribosomal protein L30, puta...	A0A2V2V6P5 (+2)	Not Found								Tc00.1047053503453.30 (+2)		1	0.72	Missing Value	Missing Value	Missing Value	Missing Value	Missing Value	Missing Value	Missing Value	Missing Value	Missing Value	1430	2670	5010	Missing Value	Missing Value	Missing Value	Missing Value	Missing Value	Missing Value	Missing Value	Missing Value	Missing Value	Missing Value	Missing Value	Missing Value	Missing Value	Missing Value	Missing Value	Missing Value	Missing Value	Missing Value	Missing Value
215	1	Blue	Homo sapiens	Filamin-A OS=Homo sapiens OX=9606 GN=FLNA PE=1 SV=4	Filamin-A OS=Homo sapiens OX=9606 GN=FLN...	P21333	Found	MSSSH	No						FLNA	281 kDa	1	0.78	8550	8960	5590	Missing Value	Missing Value	Missing Value	Missing Value	Missing Value	Missing Value	Missing Value	Missing Value	Missing Value	Missing Value	Missing Value	Missing Value	Missing Value	Missing Value	Missing Value	Missing Value	Missing Value	Missing Value	Missing Value	Missing Value	Missing Value	46900	56000	44000	Missing Value	Missing Value	Missing Value	Missing Value
266.1	1	Orange	Trypanosoma cruzi	60S ribosomal protein L30, putative OS=Trypanosoma cruzi (strain CL Brener) OX=353153 GN=Tc00.1047053503453.30 PE=3 SV=1	60S ribosomal protein L30, putative OS=T...	Q4D8K4	Found	MAKKN	No						Tc00.1047053503453.30	12 kDa	1	0.72	Missing Value	Missing Value	Missing Value	Missing Value	Missing Value	Missing Value	Missing Value	Missing Value	Missing Value	475	889	1670	Missing Value	Missing Value	Missing Value	Missing Value	Missing Value	Missing Value	Missing Value	Missing Value	Missing Value	Missing Value	Missing Value	Missing Value	Missing Value	Missing Value	Missing Value	Missing Value	Missing Value	Missing Value	Missing Value
266.2	1	Orange	Trypanosoma cruzi	Putative 60S ribosomal protein L30 OS=Trypanosoma cruzi OX=5693 GN=C3747_62g760c PE=3 SV=1	Putative 60S ribosomal protein L30 OS=Tr...	A0A2V2V6P5	Found	MAKKN	No						C3747_62g760c	12 kDa	1	0.72	Missing Value	Missing Value	Missing Value	Missing Value	Missing Value	Missing Value	Missing Value	Missing Value	Missing Value	475	889	1670	Missing Value	Missing Value	Missing Value	Missing Value	Missing Value	Missing Value	Missing Value	Missing Value	Missing Value	Missing Value	Missing Value	Missing Value	Missing Value	Missing Value	Missing Value	Missing Value	Missing Value	Missing Value	Missing Value
266.3	1	Orange	Trypanosoma cruzi	Putative 60S ribosomal protein L30 OS=Trypanosoma cruzi OX=5693 GN=C3747_70g752c PE=3 SV=1	Putative 60S ribosomal protein L30 OS=Tr...	A0A2V2WQ17	Found	MAKKN	No						C3747_70g752c	12 kDa	1	0.72	Missing Value	Missing Value	Missing Value	Missing Value	Missing Value	Missing Value	Missing Value	Missing Value	Missing Value	475	889	1670	Missing Value	Missing Value	Missing Value	Missing Value	Missing Value	Missing Value	Missing Value	Missing Value	Missing Value	Missing Value	Missing Value	Missing Value	Missing Value	Missing Value	Missing Value	Missing Value	Missing Value	Missing Value	Missing Value
16	1	Blue	Homo sapiens	Keratin, type I cytoskeletal 17 OS=Homo sapiens OX=9606 GN=KRT17 PE=1 SV=2	Keratin, type I cytoskeletal 17 OS=Homo ...	Q04695	Found	MTTSI	No						KRT17	48 kDa	0	0.93	146000	165000	134000	44300	32000	35400	39400	53300	60400	Missing Value	Missing Value	Missing Value	Missing Value	Missing Value	Missing Value	Missing Value	Missing Value	Missing Value	Missing Value	Missing Value	Missing Value	Missing Value	Missing Value	Missing Value	408000	332000	254000	117000	107000	205000	286000
155	1	Blue	Homo sapiens	Zinc transporter 7 OS=Homo sapiens OX=9606 GN=SLC30A7 PE=1 SV=1	Zinc transporter 7 OS=Homo sapiens OX=96...	Q8NEW0	Found	MLPLS	No						SLC30A7	42 kDa	1	0.74	Missing Value	Missing Value	Missing Value	Missing Value	Missing Value	Missing Value	Missing Value	11800	17200	Missing Value	28.2	3940	Missing Value	Missing Value	Missing Value	Missing Value	Missing Value	Missing Value	Missing Value	Missing Value	Missing Value	Missing Value	Missing Value	Missing Value	Missing Value	Missing Value	Missing Value	Missing Value	Missing Value	Missing Value	Missing Value
107.1	1	Orange	Trypanosoma cruzi	protein disulfide-isomerase OS=Trypanosoma cruzi (strain CL Brener) OX=353153 GN=Tc00.1047053508209.140 PE=3 SV=1	protein disulfide-isomerase OS=Trypanoso...	Q4DFA6	Found	MFQLS	No						Tc00.1047053508209.140	42 kDa	1	0.024	4670	5820	2460	Missing Value	Missing Value	Missing Value	1980	Missing Value	Missing Value	Missing Value	Missing Value	Missing Value	Missing Value	Missing Value	Missing Value	Missing Value	Missing Value	Missing Value	Missing Value	Missing Value	Missing Value	Missing Value	Missing Value	Missing Value	2390	2240	3580	Missing Value	Missing Value	Missing Value	0.0816
107.2	1	Orange	Trypanosoma cruzi	protein disulfide-isomerase OS=Trypanosoma cruzi OX=5693 GN=ECC02_004584 PE=3 SV=1	protein disulfide-isomerase OS=Trypanoso...	A0A7J6Y6Y2	Found	MFQLS	No						ECC02_004584	42 kDa	1	0.024	4670	5820	2460	Missing Value	Missing Value	Missing Value	1980	Missing Value	Missing Value	Missing Value	Missing Value	Missing Value	Missing Value	Missing Value	Missing Value	Missing Value	Missing Value	Missing Value	Missing Value	Missing Value	Missing Value	Missing Value	Missing Value	Missing Value	2390	2240	3580	Missing Value	Missing Value	Missing Value	0.0816
107	1	Orange	Trypanosoma cruzi	Group of protein disulfide-isomerase OS=Trypanosoma cruzi (strain CL Brener) OX=353153 GN=Tc00.1047053508209.140 PE=3 SV=1+1	Group of protein disulfide-isomerase OS=...	A0A7J6Y6Y2 (+1)	Not Found								Tc00.1047053508209.140 (+1)		1	0.024	9340	11600	4930	Missing Value	Missing Value	Missing Value	3970	Missing Value	Missing Value	Missing Value	Missing Value	Missing Value	Missing Value	Missing Value	Missing Value	Missing Value	Missing Value	Missing Value	Missing Value	Missing Value	Missing Value	Missing Value	Missing Value	Missing Value	4780	4470	7170	Missing Value	Missing Value	Missing Value	0.163
214.1	1	Blue	Homo sapiens	Protein disulfide-isomerase A3 OS=Homo sapiens OX=9606 GN=PDIA3 PE=1 SV=1	Protein disulfide-isomerase A3 OS=Homo s...	A0A8I5KNU9	Found	MRLRR	No						PDIA3	52 kDa	1	0.42	Missing Value	Missing Value	Missing Value	Missing Value	Missing Value	Missing Value	2750	Missing Value	2030	Missing Value	Missing Value	Missing Value	Missing Value	Missing Value	Missing Value	Missing Value	Missing Value	Missing Value	Missing Value	Missing Value	Missing Value	Missing Value	Missing Value	Missing Value	Missing Value	Missing Value	Missing Value	Missing Value	Missing Value	Missing Value	8880
214.2	1	Blue	Homo sapiens	Protein disulfide-isomerase A3 OS=Homo sapiens OX=9606 GN=PDIA3 PE=1 SV=4	Protein disulfide-isomerase A3 OS=Homo s...	P30101	Found	MRLRR	No						PDIA3	57 kDa	1	0.42	Missing Value	Missing Value	Missing Value	Missing Value	Missing Value	Missing Value	2750	Missing Value	2030	Missing Value	Missing Value	Missing Value	Missing Value	Missing Value	Missing Value	Missing Value	Missing Value	Missing Value	Missing Value	Missing Value	Missing Value	Missing Value	Missing Value	Missing Value	Missing Value	Missing Value	Missing Value	Missing Value	Missing Value	Missing Value	8880
214.3	1	Blue	Homo sapiens	Protein disulfide-isomerase OS=Homo sapiens OX=9606 GN=PDIA3 PE=1 SV=1	Protein disulfide-isomerase OS=Homo sapi...	A0A8I5KT88	Found	MRLRR	No						PDIA3	58 kDa	1	0.42	Missing Value	Missing Value	Missing Value	Missing Value	Missing Value	Missing Value	2750	Missing Value	2030	Missing Value	Missing Value	Missing Value	Missing Value	Missing Value	Missing Value	Missing Value	Missing Value	Missing Value	Missing Value	Missing Value	Missing Value	Missing Value	Missing Value	Missing Value	Missing Value	Missing Value	Missing Value	Missing Value	Missing Value	Missing Value	8880
214.4	1	Blue	Homo sapiens	Protein disulfide-isomerase OS=Homo sapiens OX=9606 GN=PDIA3 PE=1 SV=1	Protein disulfide-isomerase OS=Homo sapi...	A0A8I5KS72	Found	MRLRR	No						PDIA3	54 kDa	1	0.42	Missing Value	Missing Value	Missing Value	Missing Value	Missing Value	Missing Value	2750	Missing Value	2030	Missing Value	Missing Value	Missing Value	Missing Value	Missing Value	Missing Value	Missing Value	Missing Value	Missing Value	Missing Value	Missing Value	Missing Value	Missing Value	Missing Value	Missing Value	Missing Value	Missing Value	Missing Value	Missing Value	Missing Value	Missing Value	8880
214.5	1	Blue	Homo sapiens	Protein disulfide-isomerase OS=Homo sapiens OX=9606 GN=PDIA3 PE=1 SV=1	Protein disulfide-isomerase OS=Homo sapi...	A0A8I5KW33	Found	MRLRR	No						PDIA3	55 kDa	1	0.42	Missing Value	Missing Value	Missing Value	Missing Value	Missing Value	Missing Value	2750	Missing Value	2030	Missing Value	Missing Value	Missing Value	Missing Value	Missing Value	Missing Value	Missing Value	Missing Value	Missing Value	Missing Value	Missing Value	Missing Value	Missing Value	Missing Value	Missing Value	Missing Value	Missing Value	Missing Value	Missing Value	Missing Value	Missing Value	8880
214.6	1	Blue	Homo sapiens	Protein disulfide-isomerase OS=Homo sapiens OX=9606 GN=PDIA3 PE=1 SV=1	Protein disulfide-isomerase OS=Homo sapi...	A0A8I5QKQ5	Found	MRLRR	No						PDIA3	51 kDa	1	0.42	Missing Value	Missing Value	Missing Value	Missing Value	Missing Value	Missing Value	2750	Missing Value	2030	Missing Value	Missing Value	Missing Value	Missing Value	Missing Value	Missing Value	Missing Value	Missing Value	Missing Value	Missing Value	Missing Value	Missing Value	Missing Value	Missing Value	Missing Value	Missing Value	Missing Value	Missing Value	Missing Value	Missing Value	Missing Value	8880
214.7	1	Blue	Homo sapiens	Protein disulfide-isomerase OS=Homo sapiens OX=9606 GN=PDIA3 PE=1 SV=1	Protein disulfide-isomerase OS=Homo sapi...	A0A8I5KW00	Found	MRLRR	No						PDIA3	51 kDa	1	0.42	Missing Value	Missing Value	Missing Value	Missing Value	Missing Value	Missing Value	2750	Missing Value	2030	Missing Value	Missing Value	Missing Value	Missing Value	Missing Value	Missing Value	Missing Value	Missing Value	Missing Value	Missing Value	Missing Value	Missing Value	Missing Value	Missing Value	Missing Value	Missing Value	Missing Value	Missing Value	Missing Value	Missing Value	Missing Value	8880
40	1	Blue	Homo sapiens	Group of Haptoglobin (Fragment) OS=Homo sapiens OX=9606 GN=HP PE=1 SV=1+1	Group of Haptoglobin (Fragment) OS=Homo ...	J3QLC9 (+1)	Not Found								HP		1	0.19	1360000	1020000	1840000	141000	154000	200000	Missing Value	Missing Value	Missing Value	3370	19500	12000	Missing Value	Missing Value	Missing Value	Missing Value	Missing Value	Missing Value	Missing Value	Missing Value	Missing Value	Missing Value	Missing Value	Missing Value	34000	44900	36100	8230	14600	5460	Missing Value
40.1	1	Blue	Homo sapiens	Haptoglobin (Fragment) OS=Homo sapiens OX=9606 GN=HP PE=1 SV=1	Haptoglobin (Fragment) OS=Homo sapiens O...	J3QLC9	Found	XALGA	No						HP	41 kDa	1	0.19	679000	509000	918000	70600	76800	99900	Missing Value	Missing Value	Missing Value	1680	9740	6020	Missing Value	Missing Value	Missing Value	Missing Value	Missing Value	Missing Value	Missing Value	Missing Value	Missing Value	Missing Value	Missing Value	Missing Value	17000	22500	18000	4110	7290	2730	Missing Value
40.2	1	Blue	Homo sapiens	Haptoglobin OS=Homo sapiens OX=9606 GN=HP PE=1 SV=1	Haptoglobin OS=Homo sapiens OX=9606 GN=H...	P00738	Found	MSALG	No						HP	45 kDa	1	0.19	679000	509000	918000	70600	76800	99900	Missing Value	Missing Value	Missing Value	1680	9740	6020	Missing Value	Missing Value	Missing Value	Missing Value	Missing Value	Missing Value	Missing Value	Missing Value	Missing Value	Missing Value	Missing Value	Missing Value	17000	22500	18000	4110	7290	2730	Missing Value
192.1	1	Orange	Trypanosoma cruzi	Glutamate dehydrogenase OS=Trypanosoma cruzi OX=5693 GN=C3747_110g89 PE=3 SV=1	Glutamate dehydrogenase OS=Trypanosoma c...	A0A2V2WGT0	Found	MKYTS	No						C3747_110g89	49 kDa	1	0.99	Missing Value	Missing Value	Missing Value	Missing Value	Missing Value	Missing Value	Missing Value	Missing Value	Missing Value	6100	8500	6360	Missing Value	1870	Missing Value	Missing Value	Missing Value	Missing Value	Missing Value	Missing Value	Missing Value	Missing Value	Missing Value	Missing Value	Missing Value	Missing Value	Missing Value	Missing Value	Missing Value	Missing Value	Missing Value
192.2	1	Orange	Trypanosoma cruzi	Glutamate dehydrogenase OS=Trypanosoma cruzi OX=5693 GN=C4B63_57g131 PE=2 SV=1	Glutamate dehydrogenase OS=Trypanosoma c...	O61083	Found	MKYTS	No						C4B63_57g131	49 kDa	1	0.99	Missing Value	Missing Value	Missing Value	Missing Value	Missing Value	Missing Value	Missing Value	Missing Value	Missing Value	6100	8500	6360	Missing Value	1870	Missing Value	Missing Value	Missing Value	Missing Value	Missing Value	Missing Value	Missing Value	Missing Value	Missing Value	Missing Value	Missing Value	Missing Value	Missing Value	Missing Value	Missing Value	Missing Value	Missing Value
192.3	1	Orange	Trypanosoma cruzi	Glutamate dehydrogenase OS=Trypanosoma cruzi OX=5693 PE=3 SV=1	Glutamate dehydrogenase OS=Trypanosoma c...	O60996	Found	MKYTS	No							49 kDa	1	0.99	Missing Value	Missing Value	Missing Value	Missing Value	Missing Value	Missing Value	Missing Value	Missing Value	Missing Value	6100	8500	6360	Missing Value	1870	Missing Value	Missing Value	Missing Value	Missing Value	Missing Value	Missing Value	Missing Value	Missing Value	Missing Value	Missing Value	Missing Value	Missing Value	Missing Value	Missing Value	Missing Value	Missing Value	Missing Value
214	1	Blue	Homo sapiens	Group of Protein disulfide-isomerase A3 OS=Homo sapiens OX=9606 GN=PDIA3 PE=1 SV=1+6	Group of Protein disulfide-isomerase A3 ...	A0A8I5KNU9 (+6)	Not Found								PDIA3		1	0.42	Missing Value	Missing Value	Missing Value	Missing Value	Missing Value	Missing Value	19200	Missing Value	14200	Missing Value	Missing Value	Missing Value	Missing Value	Missing Value	Missing Value	Missing Value	Missing Value	Missing Value	Missing Value	Missing Value	Missing Value	Missing Value	Missing Value	Missing Value	Missing Value	Missing Value	Missing Value	Missing Value	Missing Value	Missing Value	62200
192	1	Orange	Trypanosoma cruzi	Group of Glutamate dehydrogenase OS=Trypanosoma cruzi OX=5693 GN=C3747_110g89 PE=3 SV=1+2	Group of Glutamate dehydrogenase OS=Tryp...	A0A2V2WGT0 (+2)	Not Found								C3747_110g89 (+1)		1	0.99	Missing Value	Missing Value	Missing Value	Missing Value	Missing Value	Missing Value	Missing Value	Missing Value	Missing Value	18300	25500	19100	Missing Value	5610	Missing Value	Missing Value	Missing Value	Missing Value	Missing Value	Missing Value	Missing Value	Missing Value	Missing Value	Missing Value	Missing Value	Missing Value	Missing Value	Missing Value	Missing Value	Missing Value	Missing Value
132	1	Blue	Homo sapiens	Brain acid soluble protein 1 OS=Homo sapiens OX=9606 GN=BASP1 PE=1 SV=2	Brain acid soluble protein 1 OS=Homo sap...	P80723	Found	MGGKL	Yes	myristoylated	0.995208	0.00475837	25	0	BASP1	23 kDa	1	0.91	6830	7010	8340	1200	Missing Value	Missing Value	Missing Value	Missing Value	Missing Value	Missing Value	Missing Value	Missing Value	Missing Value	Missing Value	Missing Value	Missing Value	Missing Value	Missing Value	Missing Value	Missing Value	Missing Value	Missing Value	Missing Value	Missing Value	69600	66700	54800	34300	Missing Value	Missing Value	Missing Value
105.1	1	Blue	Homo sapiens	78 kDa glucose-regulated protein OS=Homo sapiens OX=9606 GN=HSPA5 PE=1 SV=1	78 kDa glucose-regulated protein OS=Homo...	A0A7P0TB36	Found	MKLSL	No						HSPA5	69 kDa	0.33	0.67	Missing Value	Missing Value	13300	Missing Value	Missing Value	Missing Value	8640	7820	17900	Missing Value	Missing Value	Missing Value	6740	7540	8730	Missing Value	Missing Value	Missing Value	Missing Value	Missing Value	Missing Value	Missing Value	Missing Value	Missing Value	Missing Value	Missing Value	149000	Missing Value	Missing Value	Missing Value	69100
105.2	1	Blue	Homo sapiens	78 kDa glucose-regulated protein OS=Homo sapiens OX=9606 GN=HSPA5 PE=1 SV=1	78 kDa glucose-regulated protein OS=Homo...	A0A7P0TAI0	Found	MKLSL	No						HSPA5	68 kDa	0.33	0.67	Missing Value	Missing Value	13300	Missing Value	Missing Value	Missing Value	8640	7820	17900	Missing Value	Missing Value	Missing Value	6740	7540	8730	Missing Value	Missing Value	Missing Value	Missing Value	Missing Value	Missing Value	Missing Value	Missing Value	Missing Value	Missing Value	Missing Value	149000	Missing Value	Missing Value	Missing Value	69100
105.3	1	Blue	Homo sapiens	Endoplasmic reticulum chaperone BiP OS=Homo sapiens OX=9606 GN=HSPA5 PE=1 SV=2	Endoplasmic reticulum chaperone BiP OS=H...	P11021	Found	MKLSL	No						HSPA5	72 kDa	0.33	0.67	Missing Value	Missing Value	13300	Missing Value	Missing Value	Missing Value	8640	7820	17900	Missing Value	Missing Value	Missing Value	6740	7540	8730	Missing Value	Missing Value	Missing Value	Missing Value	Missing Value	Missing Value	Missing Value	Missing Value	Missing Value	Missing Value	Missing Value	149000	Missing Value	Missing Value	Missing Value	69100
105	1	Blue	Homo sapiens	Group of 78 kDa glucose-regulated protein OS=Homo sapiens OX=9606 GN=HSPA5 PE=1 SV=1+2	Group of 78 kDa glucose-regulated protei...	A0A7P0TAI0 (+2)	Not Found								HSPA5		0.33	0.67	Missing Value	Missing Value	39900	Missing Value	Missing Value	Missing Value	25900	23500	53600	Missing Value	Missing Value	Missing Value	20200	22600	26200	Missing Value	Missing Value	Missing Value	Missing Value	Missing Value	Missing Value	Missing Value	Missing Value	Missing Value	Missing Value	Missing Value	447000	Missing Value	Missing Value	Missing Value	207000
182	1	Blue	Homo sapiens	FMR1-interacting protein NUFIP2 OS=Homo sapiens OX=9606 GN=NUFIP2 PE=1 SV=1	FMR1-interacting protein NUFIP2 OS=Homo ...	Q7Z417	Found	MEEKP	No						NUFIP2	76 kDa	1	0.73	Missing Value	3190	5990	Missing Value	Missing Value	Missing Value	Missing Value	Missing Value	Missing Value	Missing Value	Missing Value	Missing Value	5970	5690	9730	Missing Value	Missing Value	Missing Value	Missing Value	Missing Value	Missing Value	Missing Value	Missing Value	Missing Value	Missing Value	41000	29100	Missing Value	Missing Value	Missing Value	Missing Value
69	1	Blue	Homo sapiens	Histone H1.2 OS=Homo sapiens OX=9606 GN=H1-2 PE=1 SV=2	Histone H1.2 OS=Homo sapiens OX=9606 GN=...	P16403	Found	MSETA	No						H1-2	21 kDa	0.17	0.59	Missing Value	Missing Value	Missing Value	Missing Value	Missing Value	Missing Value	Missing Value	Missing Value	Missing Value	264000	Missing Value	Missing Value	3750000	1790000	4140000	242000	582000	202000	396000	Missing Value	Missing Value	Missing Value	Missing Value	Missing Value	Missing Value	Missing Value	Missing Value	Missing Value	Missing Value	Missing Value	Missing Value
276	1	Blue	Homo sapiens	Myosin light chain 12A OS=Homo sapiens OX=9606 GN=MYL12A PE=1 SV=1	Myosin light chain 12A OS=Homo sapiens O...	J3QRS3	Found	MDLTT	No						MYL12A	20 kDa	1	0.25	871	448	Missing Value	Missing Value	Missing Value	Missing Value	Missing Value	Missing Value	Missing Value	Missing Value	Missing Value	Missing Value	Missing Value	Missing Value	Missing Value	Missing Value	Missing Value	Missing Value	Missing Value	Missing Value	Missing Value	Missing Value	Missing Value	Missing Value	8310	6410	6130	Missing Value	Missing Value	Missing Value	Missing Value
50	1	Orange	Trypanosoma cruzi	Group of Glucose-regulated protein 78, putative OS=Trypanosoma cruzi marinkellei OX=85056 GN=MOQ_001461 PE=3 SV=1+17	Group of Glucose-regulated protein 78, p...	A0A2V2UP60 (+17)	Not Found								ECC02_013849 (+17)		0	0.51	722000	1080000	749000	Missing Value	Missing Value	Missing Value	163000	165000	258000	1310000	161000	317000	178000	130000	171000	Missing Value	Missing Value	Missing Value	Missing Value	Missing Value	Missing Value	Missing Value	Missing Value	Missing Value	800000	877000	458000	Missing Value	Missing Value	Missing Value	681000
50.1	1	Orange	Trypanosoma cruzi	Glucose-regulated protein 78, putative OS=Trypanosoma cruzi marinkellei OX=85056 GN=MOQ_001461 PE=3 SV=1	Glucose-regulated protein 78, putative O...	K2PB50	Found	MTYEG	No						MOQ_001461	72 kDa	0	0.51	40100	60000	41600	Missing Value	Missing Value	Missing Value	9060	9190	14300	73000	8960	17600	9870	7210	9510	Missing Value	Missing Value	Missing Value	Missing Value	Missing Value	Missing Value	Missing Value	Missing Value	Missing Value	44400	48700	25500	Missing Value	Missing Value	Missing Value	37800
50.2	1	Orange	Trypanosoma cruzi	Heat shock protein 70 (Hsp70) (Fragment) OS=Trypanosoma cruzi OX=5693 GN=ECC02_013849 PE=3 SV=1	Heat shock protein 70 (Hsp70) (Fragment)...	A0A7J6XG98	Found	MTYEG	No						ECC02_013849	69 kDa	0	0.51	40100	60000	41600	Missing Value	Missing Value	Missing Value	9060	9190	14300	73000	8960	17600	9870	7210	9510	Missing Value	Missing Value	Missing Value	Missing Value	Missing Value	Missing Value	Missing Value	Missing Value	Missing Value	44400	48700	25500	Missing Value	Missing Value	Missing Value	37800
50.3	1	Orange	Trypanosoma cruzi	Heat shock protein 70 (Hsp70) OS=Trypanosoma cruzi OX=5693 GN=ECC02_004855 PE=3 SV=1	Heat shock protein 70 (Hsp70) OS=Trypano...	A0A7J6Y5S1	Found	MTYEG	No						ECC02_004855	75 kDa	0	0.51	40100	60000	41600	Missing Value	Missing Value	Missing Value	9060	9190	14300	73000	8960	17600	9870	7210	9510	Missing Value	Missing Value	Missing Value	Missing Value	Missing Value	Missing Value	Missing Value	Missing Value	Missing Value	44400	48700	25500	Missing Value	Missing Value	Missing Value	37800
50.4	1	Orange	Trypanosoma cruzi	Heat shock protein 70 (Hsp70) OS=Trypanosoma cruzi OX=5693 GN=ECC02_004856 PE=3 SV=1	Heat shock protein 70 (Hsp70) OS=Trypano...	A0A7J6Y634	Found	MTYEG	No						ECC02_004856	73 kDa	0	0.51	40100	60000	41600	Missing Value	Missing Value	Missing Value	9060	9190	14300	73000	8960	17600	9870	7210	9510	Missing Value	Missing Value	Missing Value	Missing Value	Missing Value	Missing Value	Missing Value	Missing Value	Missing Value	44400	48700	25500	Missing Value	Missing Value	Missing Value	37800
50.5	1	Orange	Trypanosoma cruzi	Heat shock protein 70 (Hsp70) OS=Trypanosoma cruzi OX=5693 GN=ECC02_004858 PE=3 SV=1	Heat shock protein 70 (Hsp70) OS=Trypano...	A0A7J6Y5Q6	Found	MTYEG	No						ECC02_004858	72 kDa	0	0.51	40100	60000	41600	Missing Value	Missing Value	Missing Value	9060	9190	14300	73000	8960	17600	9870	7210	9510	Missing Value	Missing Value	Missing Value	Missing Value	Missing Value	Missing Value	Missing Value	Missing Value	Missing Value	44400	48700	25500	Missing Value	Missing Value	Missing Value	37800
50.6	1	Orange	Trypanosoma cruzi	Heat shock protein 70 (Hsp70) OS=Trypanosoma cruzi OX=5693 GN=ECC02_013212 PE=3 SV=1	Heat shock protein 70 (Hsp70) OS=Trypano...	A0A7J6XI74	Found	MAYEG	No						ECC02_013212	72 kDa	0	0.51	40100	60000	41600	Missing Value	Missing Value	Missing Value	9060	9190	14300	73000	8960	17600	9870	7210	9510	Missing Value	Missing Value	Missing Value	Missing Value	Missing Value	Missing Value	Missing Value	Missing Value	Missing Value	44400	48700	25500	Missing Value	Missing Value	Missing Value	37800
50.7	1	Orange	Trypanosoma cruzi	Heat shock protein 70 (Hsp70) OS=Trypanosoma cruzi OX=5693 GN=ECC02_013213 PE=3 SV=1	Heat shock protein 70 (Hsp70) OS=Trypano...	A0A7J6XIZ4	Found	MTYEG	No						ECC02_013213	72 kDa	0	0.51	40100	60000	41600	Missing Value	Missing Value	Missing Value	9060	9190	14300	73000	8960	17600	9870	7210	9510	Missing Value	Missing Value	Missing Value	Missing Value	Missing Value	Missing Value	Missing Value	Missing Value	Missing Value	44400	48700	25500	Missing Value	Missing Value	Missing Value	37800
50.8	1	Orange	Trypanosoma cruzi	Heat shock protein 70 (Hsp70) OS=Trypanosoma cruzi OX=5693 GN=ECC02_013261 PE=3 SV=1	Heat shock protein 70 (Hsp70) OS=Trypano...	A0A7J6XI80	Found	MTYEG	No						ECC02_013261	75 kDa	0	0.51	40100	60000	41600	Missing Value	Missing Value	Missing Value	9060	9190	14300	73000	8960	17600	9870	7210	9510	Missing Value	Missing Value	Missing Value	Missing Value	Missing Value	Missing Value	Missing Value	Missing Value	Missing Value	44400	48700	25500	Missing Value	Missing Value	Missing Value	37800
50.9	1	Orange	Trypanosoma cruzi	Heat shock protein 70 (Hsp70) OS=Trypanosoma cruzi OX=5693 GN=ECC02_013262 PE=3 SV=1	Heat shock protein 70 (Hsp70) OS=Trypano...	A0A7J6XIZ3	Found	MTYEG	No						ECC02_013262	71 kDa	0	0.51	40100	60000	41600	Missing Value	Missing Value	Missing Value	9060	9190	14300	73000	8960	17600	9870	7210	9510	Missing Value	Missing Value	Missing Value	Missing Value	Missing Value	Missing Value	Missing Value	Missing Value	Missing Value	44400	48700	25500	Missing Value	Missing Value	Missing Value	37800
50.1	1	Orange	Trypanosoma cruzi	Heat shock protein 70 (Hsp70) OS=Trypanosoma cruzi OX=5693 GN=ECC02_013589 PE=3 SV=1	Heat shock protein 70 (Hsp70) OS=Trypano...	A0A7J6XGX9	Found	MTYEG	No						ECC02_013589	72 kDa	0	0.51	40100	60000	41600	Missing Value	Missing Value	Missing Value	9060	9190	14300	73000	8960	17600	9870	7210	9510	Missing Value	Missing Value	Missing Value	Missing Value	Missing Value	Missing Value	Missing Value	Missing Value	Missing Value	44400	48700	25500	Missing Value	Missing Value	Missing Value	37800
50.11	1	Orange	Trypanosoma cruzi	Heat shock protein 70 (Hsp70) OS=Trypanosoma cruzi OX=5693 GN=ECC02_013604 PE=3 SV=1	Heat shock protein 70 (Hsp70) OS=Trypano...	A0A7J6XH57	Found	MTYEG	No						ECC02_013604	72 kDa	0	0.51	40100	60000	41600	Missing Value	Missing Value	Missing Value	9060	9190	14300	73000	8960	17600	9870	7210	9510	Missing Value	Missing Value	Missing Value	Missing Value	Missing Value	Missing Value	Missing Value	Missing Value	Missing Value	44400	48700	25500	Missing Value	Missing Value	Missing Value	37800
50.12	1	Orange	Trypanosoma cruzi	Heat shock protein 70 (Hsp70) OS=Trypanosoma cruzi OX=5693 GN=ECC02_013784 PE=3 SV=1	Heat shock protein 70 (Hsp70) OS=Trypano...	A0A7J6XGI5	Found	MTYEG	No						ECC02_013784	72 kDa	0	0.51	40100	60000	41600	Missing Value	Missing Value	Missing Value	9060	9190	14300	73000	8960	17600	9870	7210	9510	Missing Value	Missing Value	Missing Value	Missing Value	Missing Value	Missing Value	Missing Value	Missing Value	Missing Value	44400	48700	25500	Missing Value	Missing Value	Missing Value	37800
50.13	1	Orange	Trypanosoma cruzi	Putative heat shock protein 70 (Hsp70) OS=Trypanosoma cruzi OX=5693 GN=C3747_108g100 PE=3 SV=1	Putative heat shock protein 70 (Hsp70) O...	A0A2V2WGJ8	Found	MTYEG	No						C3747_108g100	72 kDa	0	0.51	40100	60000	41600	Missing Value	Missing Value	Missing Value	9060	9190	14300	73000	8960	17600	9870	7210	9510	Missing Value	Missing Value	Missing Value	Missing Value	Missing Value	Missing Value	Missing Value	Missing Value	Missing Value	44400	48700	25500	Missing Value	Missing Value	Missing Value	37800
50.14	1	Orange	Trypanosoma cruzi	Putative heat shock protein 70 (Hsp70) OS=Trypanosoma cruzi OX=5693 GN=C3747_108g102 PE=3 SV=1	Putative heat shock protein 70 (Hsp70) O...	A0A2V2WKB2	Found	MTYEG	No						C3747_108g102	72 kDa	0	0.51	40100	60000	41600	Missing Value	Missing Value	Missing Value	9060	9190	14300	73000	8960	17600	9870	7210	9510	Missing Value	Missing Value	Missing Value	Missing Value	Missing Value	Missing Value	Missing Value	Missing Value	Missing Value	44400	48700	25500	Missing Value	Missing Value	Missing Value	37800
50.15	1	Orange	Trypanosoma cruzi	Putative heat shock protein 70 (Hsp70) OS=Trypanosoma cruzi OX=5693 GN=C3747_108g107 PE=3 SV=1	Putative heat shock protein 70 (Hsp70) O...	A0A2V2WFC3	Found	MTYEG	No						C3747_108g107	72 kDa	0	0.51	40100	60000	41600	Missing Value	Missing Value	Missing Value	9060	9190	14300	73000	8960	17600	9870	7210	9510	Missing Value	Missing Value	Missing Value	Missing Value	Missing Value	Missing Value	Missing Value	Missing Value	Missing Value	44400	48700	25500	Missing Value	Missing Value	Missing Value	37800
50.16	1	Orange	Trypanosoma cruzi	Putative heat shock protein 70 (Hsp70) OS=Trypanosoma cruzi OX=5693 GN=C3747_108g98 PE=3 SV=1	Putative heat shock protein 70 (Hsp70) O...	A0A2V2WFD8	Found	MTYEG	No						C3747_108g98	71 kDa	0	0.51	40100	60000	41600	Missing Value	Missing Value	Missing Value	9060	9190	14300	73000	8960	17600	9870	7210	9510	Missing Value	Missing Value	Missing Value	Missing Value	Missing Value	Missing Value	Missing Value	Missing Value	Missing Value	44400	48700	25500	Missing Value	Missing Value	Missing Value	37800
50.17	1	Orange	Trypanosoma cruzi	Putative heat shock protein 70 (Hsp70) OS=Trypanosoma cruzi OX=5693 GN=C3747_10g3 PE=3 SV=1	Putative heat shock protein 70 (Hsp70) O...	A0A2V2XFA6	Found	MTYEG	No						C3747_10g3	71 kDa	0	0.51	40100	60000	41600	Missing Value	Missing Value	Missing Value	9060	9190	14300	73000	8960	17600	9870	7210	9510	Missing Value	Missing Value	Missing Value	Missing Value	Missing Value	Missing Value	Missing Value	Missing Value	Missing Value	44400	48700	25500	Missing Value	Missing Value	Missing Value	37800
50.18	1	Orange	Trypanosoma cruzi	Putative heat shock protein 70 (Hsp70) OS=Trypanosoma cruzi OX=5693 GN=C3747_788g3 PE=3 SV=1	Putative heat shock protein 70 (Hsp70) O...	A0A2V2UP60	Found	MTYEG	No						C3747_788g3	72 kDa	0	0.51	40100	60000	41600	Missing Value	Missing Value	Missing Value	9060	9190	14300	73000	8960	17600	9870	7210	9510	Missing Value	Missing Value	Missing Value	Missing Value	Missing Value	Missing Value	Missing Value	Missing Value	Missing Value	44400	48700	25500	Missing Value	Missing Value	Missing Value	37800
149	1	Orange	Trypanosoma cruzi	Putative RNA-binding protein OS=Trypanosoma cruzi OX=5693 GN=C4B63_9g235 PE=4 SV=1	Putative RNA-binding protein OS=Trypanos...	A0A2V2VVN6	Found	MSYTI	No						C4B63_9g235	49 kDa	1	0.67	11800	12400	7780	Missing Value	Missing Value	Missing Value	Missing Value	Missing Value	Missing Value	Missing Value	2380	Missing Value	Missing Value	Missing Value	Missing Value	Missing Value	Missing Value	Missing Value	Missing Value	Missing Value	Missing Value	Missing Value	Missing Value	Missing Value	6050	7010	7290	Missing Value	Missing Value	Missing Value	Missing Value
127	1	Orange	Trypanosoma cruzi	Fatty acyl CoA synthetase 2, putative OS=Trypanosoma cruzi (strain CL Brener) OX=353153 GN=Tc00.1047053506829.110 PE=4 SV=1	Fatty acyl CoA synthetase 2, putative OS...	Q4DD91	Found	MGGLI	Yes	myristoylated	0.983767	0.0160364	25	0	Tc00.1047053506829.110	78 kDa	0	0.9	14200	21100	25600	Missing Value	Missing Value	Missing Value	5490	Missing Value	9870	Missing Value	7860	13200	Missing Value	Missing Value	Missing Value	Missing Value	Missing Value	Missing Value	Missing Value	Missing Value	Missing Value	Missing Value	Missing Value	Missing Value	90800	45900	33700	Missing Value	Missing Value	Missing Value	9100
193	1	Orange	Trypanosoma cruzi	Group of Choline transporter-like protein OS=Trypanosoma cruzi (strain CL Brener) OX=353153 GN=Tc00.1047053510187.210 PE=3 SV=1+5	Group of Choline transporter-like protei...	A0A2V2UV52 (+5)	Not Found								C4B63_81g48 (+5)		1	0.64	Missing Value	Missing Value	Missing Value	Missing Value	Missing Value	Missing Value	Missing Value	Missing Value	Missing Value	21300	30500	21200	Missing Value	Missing Value	Missing Value	Missing Value	Missing Value	Missing Value	Missing Value	Missing Value	Missing Value	Missing Value	Missing Value	Missing Value	Missing Value	Missing Value	Missing Value	Missing Value	Missing Value	Missing Value	Missing Value
193.1	1	Orange	Trypanosoma cruzi	Choline transporter-like protein OS=Trypanosoma cruzi (strain CL Brener) OX=353153 GN=Tc00.1047053510187.210 PE=3 SV=1	Choline transporter-like protein OS=Tryp...	Q4E4D1	Found	MDQDL	No						Tc00.1047053510187.210	53 kDa	1	0.64	Missing Value	Missing Value	Missing Value	Missing Value	Missing Value	Missing Value	Missing Value	Missing Value	Missing Value	3550	5080	3530	Missing Value	Missing Value	Missing Value	Missing Value	Missing Value	Missing Value	Missing Value	Missing Value	Missing Value	Missing Value	Missing Value	Missing Value	Missing Value	Missing Value	Missing Value	Missing Value	Missing Value	Missing Value	Missing Value
193.2	1	Orange	Trypanosoma cruzi	Choline transporter-like protein OS=Trypanosoma cruzi Dm28c OX=1416333 GN=TCDM_06579 PE=3 SV=1	Choline transporter-like protein OS=Tryp...	V5AWF7	Found	MDQDL	No						TCDM_06579	53 kDa	1	0.64	Missing Value	Missing Value	Missing Value	Missing Value	Missing Value	Missing Value	Missing Value	Missing Value	Missing Value	3550	5080	3530	Missing Value	Missing Value	Missing Value	Missing Value	Missing Value	Missing Value	Missing Value	Missing Value	Missing Value	Missing Value	Missing Value	Missing Value	Missing Value	Missing Value	Missing Value	Missing Value	Missing Value	Missing Value	Missing Value
193.3	1	Orange	Trypanosoma cruzi	Choline transporter-like protein OS=Trypanosoma cruzi OX=5693 GN=C3747_114g37 PE=3 SV=1	Choline transporter-like protein OS=Tryp...	A0A2V2WIG4	Found	MDQDL	No						C3747_114g37	53 kDa	1	0.64	Missing Value	Missing Value	Missing Value	Missing Value	Missing Value	Missing Value	Missing Value	Missing Value	Missing Value	3550	5080	3530	Missing Value	Missing Value	Missing Value	Missing Value	Missing Value	Missing Value	Missing Value	Missing Value	Missing Value	Missing Value	Missing Value	Missing Value	Missing Value	Missing Value	Missing Value	Missing Value	Missing Value	Missing Value	Missing Value
193.4	1	Orange	Trypanosoma cruzi	Choline transporter-like protein OS=Trypanosoma cruzi OX=5693 GN=C3747_57g57 PE=3 SV=1	Choline transporter-like protein OS=Tryp...	A0A2V2WYX7	Found	MDQDL	No						C3747_57g57	53 kDa	1	0.64	Missing Value	Missing Value	Missing Value	Missing Value	Missing Value	Missing Value	Missing Value	Missing Value	Missing Value	3550	5080	3530	Missing Value	Missing Value	Missing Value	Missing Value	Missing Value	Missing Value	Missing Value	Missing Value	Missing Value	Missing Value	Missing Value	Missing Value	Missing Value	Missing Value	Missing Value	Missing Value	Missing Value	Missing Value	Missing Value
193.5	1	Orange	Trypanosoma cruzi	Choline transporter-like protein OS=Trypanosoma cruzi OX=5693 GN=C4B63_81g48 PE=3 SV=1	Choline transporter-like protein OS=Tryp...	A0A2V2UV52	Found	MDQDL	No						C4B63_81g48	49 kDa	1	0.64	Missing Value	Missing Value	Missing Value	Missing Value	Missing Value	Missing Value	Missing Value	Missing Value	Missing Value	3550	5080	3530	Missing Value	Missing Value	Missing Value	Missing Value	Missing Value	Missing Value	Missing Value	Missing Value	Missing Value	Missing Value	Missing Value	Missing Value	Missing Value	Missing Value	Missing Value	Missing Value	Missing Value	Missing Value	Missing Value
193.6	1	Orange	Trypanosoma cruzi	Choline transporter-like protein OS=Trypanosoma cruzi OX=5693 GN=ECC02_001997 PE=3 SV=1	Choline transporter-like protein OS=Tryp...	A0A7J6YF05	Found	MDQDL	No						ECC02_001997	53 kDa	1	0.64	Missing Value	Missing Value	Missing Value	Missing Value	Missing Value	Missing Value	Missing Value	Missing Value	Missing Value	3550	5080	3530	Missing Value	Missing Value	Missing Value	Missing Value	Missing Value	Missing Value	Missing Value	Missing Value	Missing Value	Missing Value	Missing Value	Missing Value	Missing Value	Missing Value	Missing Value	Missing Value	Missing Value	Missing Value	Missing Value
36.1	1	Blue	Homo sapiens	Alpha-1-antitrypsin OS=Homo sapiens OX=9606 GN=SERPINA1 PE=1 SV=3	Alpha-1-antitrypsin OS=Homo sapiens OX=9...	P01009	Found	MPSSV	No						SERPINA1	47 kDa	1	0.021	865000	795000	1190000	Missing Value	Missing Value	Missing Value	75100	57700	61000	Missing Value	Missing Value	Missing Value	106000	114000	133000	40500	50600	42800	Missing Value	Missing Value	Missing Value	Missing Value	Missing Value	Missing Value	26500	18600	20600	Missing Value	Missing Value	Missing Value	19600
36.2	1	Blue	Homo sapiens	Serpin family A member 1 OS=Homo sapiens OX=9606 GN=SERPINA1 PE=1 SV=1	Serpin family A member 1 OS=Homo sapiens...	A0A024R6N5	Found	MPSSV	No						SERPINA1	47 kDa	1	0.021	865000	795000	1190000	Missing Value	Missing Value	Missing Value	75100	57700	61000	Missing Value	Missing Value	Missing Value	106000	114000	133000	40500	50600	42800	Missing Value	Missing Value	Missing Value	Missing Value	Missing Value	Missing Value	26500	18600	20600	Missing Value	Missing Value	Missing Value	19600
36	1	Blue	Homo sapiens	Group of Alpha-1-antitrypsin OS=Homo sapiens OX=9606 GN=SERPINA1 PE=1 SV=3+1	Group of Alpha-1-antitrypsin OS=Homo sap...	A0A024R6N5 (+1)	Not Found								SERPINA1		1	0.021	1730000	1590000	2390000	Missing Value	Missing Value	Missing Value	150000	115000	122000	Missing Value	Missing Value	Missing Value	212000	227000	265000	80900	101000	85600	Missing Value	Missing Value	Missing Value	Missing Value	Missing Value	Missing Value	53000	37200	41300	Missing Value	Missing Value	Missing Value	39100
126	1	Orange	Trypanosoma cruzi	Group of Large ribosomal subunit protein uL15 OS=Trypanosoma cruzi (strain CL Brener) OX=353153 GN=Tc00.1047053508461.500 PE=1 SV=1+1	Group of Large ribosomal subunit protein...	A0A2V2XMI2 (+1)	Not Found								Tc00.1047053508461.500 (+1)		1	0.45	Missing Value	Missing Value	Missing Value	Missing Value	Missing Value	Missing Value	Missing Value	9560	7550	3830	12400	10300	Missing Value	Missing Value	Missing Value	Missing Value	Missing Value	Missing Value	Missing Value	Missing Value	Missing Value	Missing Value	Missing Value	Missing Value	Missing Value	Missing Value	Missing Value	Missing Value	Missing Value	Missing Value	14400
126.1	1	Orange	Trypanosoma cruzi	Large ribosomal subunit protein uL15 OS=Trypanosoma cruzi (strain CL Brener) OX=353153 GN=Tc00.1047053508461.500 PE=1 SV=1	Large ribosomal subunit protein uL15 OS=...	Q4E4Q8	Found	MPTRF	No						Tc00.1047053508461.500	16 kDa	1	0.45	Missing Value	Missing Value	Missing Value	Missing Value	Missing Value	Missing Value	Missing Value	4780	3770	1920	6210	5140	Missing Value	Missing Value	Missing Value	Missing Value	Missing Value	Missing Value	Missing Value	Missing Value	Missing Value	Missing Value	Missing Value	Missing Value	Missing Value	Missing Value	Missing Value	Missing Value	Missing Value	Missing Value	7180
126.2	1	Orange	Trypanosoma cruzi	Large ribosomal subunit protein uL15 OS=Trypanosoma cruzi OX=5693 GN=C3747_1g654 PE=3 SV=1	Large ribosomal subunit protein uL15 OS=...	A0A2V2XMI2	Found	MPTRF	No						C3747_1g654	16 kDa	1	0.45	Missing Value	Missing Value	Missing Value	Missing Value	Missing Value	Missing Value	Missing Value	4780	3770	1920	6210	5140	Missing Value	Missing Value	Missing Value	Missing Value	Missing Value	Missing Value	Missing Value	Missing Value	Missing Value	Missing Value	Missing Value	Missing Value	Missing Value	Missing Value	Missing Value	Missing Value	Missing Value	Missing Value	7180
271	1	Orange	Trypanosoma cruzi	Group of ADP-ribosylation factor, putative OS=Trypanosoma cruzi (strain CL Brener) OX=353153 GN=Tc00.1047053506627.60 PE=4 SV=1+4	Group of ADP-ribosylation factor, putati...	A0A2V2UL00 (+4)	Not Found								C3747_124g107 (+4)		1	0.76	16600	33700	26500	Missing Value	Missing Value	Missing Value	Missing Value	Missing Value	Missing Value	Missing Value	Missing Value	Missing Value	Missing Value	Missing Value	Missing Value	Missing Value	Missing Value	Missing Value	Missing Value	Missing Value	Missing Value	Missing Value	Missing Value	Missing Value	75000	59000	54700	Missing Value	Missing Value	Missing Value	Missing Value
11	1	Blue	Homo sapiens	Keratin, type I cytoskeletal 16 OS=Homo sapiens OX=9606 GN=KRT16 PE=1 SV=4	Keratin, type I cytoskeletal 16 OS=Homo ...	P08779	Found	MTTCS	No						KRT16	51 kDa	0.4	0.52	102000	118000	74700	43800	35100	32200	27600	35800	42400	140000	128000	160000	Missing Value	Missing Value	Missing Value	Missing Value	Missing Value	Missing Value	Missing Value	Missing Value	Missing Value	Missing Value	Missing Value	Missing Value	309000	260000	198000	96800	91500	166000	235000
271.1	1	Orange	Trypanosoma cruzi	ADP-ribosylation factor, putative OS=Trypanosoma cruzi (strain CL Brener) OX=353153 GN=Tc00.1047053506627.60 PE=4 SV=1	ADP-ribosylation factor, putative OS=Try...	Q4D9C9	Found	MGTLF	Yes	myristoylated	0.995085	0.00488841	25	0	Tc00.1047053506627.60	21 kDa	1	0.76	3310	6740	5290	Missing Value	Missing Value	Missing Value	Missing Value	Missing Value	Missing Value	Missing Value	Missing Value	Missing Value	Missing Value	Missing Value	Missing Value	Missing Value	Missing Value	Missing Value	Missing Value	Missing Value	Missing Value	Missing Value	Missing Value	Missing Value	15000	11800	10900	Missing Value	Missing Value	Missing Value	Missing Value
271.2	1	Orange	Trypanosoma cruzi	Putative ADP-ribosylation factor OS=Trypanosoma cruzi OX=5693 GN=C3747_124g107 PE=4 SV=1	Putative ADP-ribosylation factor OS=Tryp...	A0A2V2WB16	Found	MGTLF	Yes	myristoylated	0.995085	0.00488841	25	0	C3747_124g107	21 kDa	1	0.76	3310	6740	5290	Missing Value	Missing Value	Missing Value	Missing Value	Missing Value	Missing Value	Missing Value	Missing Value	Missing Value	Missing Value	Missing Value	Missing Value	Missing Value	Missing Value	Missing Value	Missing Value	Missing Value	Missing Value	Missing Value	Missing Value	Missing Value	15000	11800	10900	Missing Value	Missing Value	Missing Value	Missing Value
271.3	1	Orange	Trypanosoma cruzi	Putative ADP-ribosylation factor OS=Trypanosoma cruzi OX=5693 GN=C3747_82g91 PE=4 SV=1	Putative ADP-ribosylation factor OS=Tryp...	A0A2V2WLV3	Found	MGALF	Yes	myristoylated	0.995065	0.00490625	25	0	C3747_82g91	21 kDa	1	0.76	3310	6740	5290	Missing Value	Missing Value	Missing Value	Missing Value	Missing Value	Missing Value	Missing Value	Missing Value	Missing Value	Missing Value	Missing Value	Missing Value	Missing Value	Missing Value	Missing Value	Missing Value	Missing Value	Missing Value	Missing Value	Missing Value	Missing Value	15000	11800	10900	Missing Value	Missing Value	Missing Value	Missing Value
271.4	1	Orange	Trypanosoma cruzi	Putative ADP-ribosylation factor OS=Trypanosoma cruzi OX=5693 GN=C4B63_276g12 PE=4 SV=1	Putative ADP-ribosylation factor OS=Tryp...	A0A2V2UL00	Found	MGALF	Yes	myristoylated	0.995065	0.00490625	25	0	C4B63_276g12	21 kDa	1	0.76	3310	6740	5290	Missing Value	Missing Value	Missing Value	Missing Value	Missing Value	Missing Value	Missing Value	Missing Value	Missing Value	Missing Value	Missing Value	Missing Value	Missing Value	Missing Value	Missing Value	Missing Value	Missing Value	Missing Value	Missing Value	Missing Value	Missing Value	15000	11800	10900	Missing Value	Missing Value	Missing Value	Missing Value
271.5	1	Orange	Trypanosoma cruzi	Putative ADP-ribosylation factor OS=Trypanosoma cruzi OX=5693 GN=C4B63_72g107 PE=4 SV=1	Putative ADP-ribosylation factor OS=Tryp...	A0A2V2UVW3	Found	MGALF	Yes	myristoylated	0.995065	0.00490625	25	0	C4B63_72g107	21 kDa	1	0.76	3310	6740	5290	Missing Value	Missing Value	Missing Value	Missing Value	Missing Value	Missing Value	Missing Value	Missing Value	Missing Value	Missing Value	Missing Value	Missing Value	Missing Value	Missing Value	Missing Value	Missing Value	Missing Value	Missing Value	Missing Value	Missing Value	Missing Value	15000	11800	10900	Missing Value	Missing Value	Missing Value	Missing Value
96	1	Orange	Trypanosoma cruzi	Group of Heat shock 70 kDa protein, mitochondrial, putative OS=Trypanosoma cruzi marinkellei OX=85056 GN=MOQ_001997 PE=3 SV=1+1	Group of Heat shock 70 kDa protein, mito...	K2NEV5 (+1)	Not Found								MOQ_002001 (+1)		0.88	0.45	13600	28000	31400	Missing Value	Missing Value	16300	4880	7320	8790	Missing Value	22200	Missing Value	20900	Missing Value	5860	Missing Value	Missing Value	Missing Value	Missing Value	Missing Value	Missing Value	Missing Value	Missing Value	Missing Value	28900	23800	15800	Missing Value	Missing Value	7550	11400
96.1	1	Orange	Trypanosoma cruzi	Heat shock 70 kDa protein, mitochondrial, putative OS=Trypanosoma cruzi marinkellei OX=85056 GN=MOQ_001997 PE=3 SV=1	Heat shock 70 kDa protein, mitochondrial...	K2NEV5	Found	MLARR	No						MOQ_001997	71 kDa	0.88	0.45	6820	14000	15700	Missing Value	Missing Value	8130	2440	3660	4400	Missing Value	11100	Missing Value	10400	Missing Value	2930	Missing Value	Missing Value	Missing Value	Missing Value	Missing Value	Missing Value	Missing Value	Missing Value	Missing Value	14500	11900	7910	Missing Value	Missing Value	3780	5680
96.2	1	Orange	Trypanosoma cruzi	Heat shock 70 kDa protein, mitochondrial, putative OS=Trypanosoma cruzi marinkellei OX=85056 GN=MOQ_002001 PE=3 SV=1	Heat shock 70 kDa protein, mitochondrial...	K2NJ70	Found	MLARR	No						MOQ_002001	71 kDa	0.88	0.45	6820	14000	15700	Missing Value	Missing Value	8130	2440	3660	4400	Missing Value	11100	Missing Value	10400	Missing Value	2930	Missing Value	Missing Value	Missing Value	Missing Value	Missing Value	Missing Value	Missing Value	Missing Value	Missing Value	14500	11900	7910	Missing Value	Missing Value	3780	5680
162	1	Blue	Homo sapiens	Homologous recombination OB-fold protein OS=Homo sapiens OX=9606 GN=HROB PE=1 SV=1	Homologous recombination OB-fold protein...	Q8N3J3	Found	MACSL	No						HROB	70 kDa	1	0.37	Missing Value	Missing Value	Missing Value	Missing Value	Missing Value	Missing Value	Missing Value	Missing Value	Missing Value	Missing Value	Missing Value	Missing Value	2090000	1030000	2320000	Missing Value	Missing Value	Missing Value	Missing Value	Missing Value	Missing Value	Missing Value	Missing Value	Missing Value	Missing Value	Missing Value	Missing Value	Missing Value	Missing Value	Missing Value	Missing Value
269	1	Orange	Trypanosoma cruzi	60S ribosomal protein L5 OS=Trypanosoma cruzi Dm28c OX=1416333 GN=TCDM_07951 PE=3 SV=1	60S ribosomal protein L5 OS=Trypanosoma ...	V5BHY0	Found	MVLQD	No						TCDM_07951	30 kDa	1	0.7	1750	983	3840	Missing Value	Missing Value	Missing Value	Missing Value	Missing Value	Missing Value	Missing Value	Missing Value	Missing Value	Missing Value	Missing Value	Missing Value	Missing Value	Missing Value	Missing Value	Missing Value	Missing Value	Missing Value	Missing Value	Missing Value	Missing Value	8420	6350	6720	Missing Value	Missing Value	Missing Value	Missing Value
1	1	Blue	Homo sapiens	Albumin OS=Homo sapiens OX=9606 GN=ALB PE=1 SV=2	Albumin OS=Homo sapiens OX=9606 GN=ALB P...	P02768	Found	MKWVT	No						ALB	69 kDa	1	< 0.0001	128000000	96100000	274000000	1790000	6530000	8060000	668000	678000	742000	17000000	20800000	30900000	19300000	21000000	21500000	9430000	30000000	Missing Value	36100000	Missing Value	Missing Value	54300000	22800000	18300000	98500	91200	90000	56900	52900	64800	130000
248	1	Orange	Trypanosoma cruzi	PDEase domain-containing protein OS=Trypanosoma cruzi OX=5693 GN=C3747_98g121 PE=4 SV=1	PDEase domain-containing protein OS=Tryp...	A0A2V2WHE1	Found	MQPGL	No						C3747_98g121	103 kDa	1	0.79	221000	200000	314000	Missing Value	Missing Value	Missing Value	Missing Value	Missing Value	Missing Value	Missing Value	Missing Value	Missing Value	Missing Value	Missing Value	Missing Value	Missing Value	Missing Value	Missing Value	Missing Value	Missing Value	Missing Value	Missing Value	Missing Value	Missing Value	12200	10600	7840	Missing Value	Missing Value	Missing Value	Missing Value
22	1	Orange	Trypanosoma cruzi	Group of Tubulin alpha chain OS=Trypanosoma cruzi OX=5693 GN=C3747_235g30 PE=2 SV=1+3	Group of Tubulin alpha chain OS=Trypanos...	A0A7J6XJY3 (+3)	Not Found								C3747_235g30 (+2)		0.5	0.037	8120	18400	17700	114	4450	8510	Missing Value	Missing Value	Missing Value	Missing Value	Missing Value	Missing Value	23200	9060	26300	Missing Value	Missing Value	Missing Value	Missing Value	Missing Value	Missing Value	Missing Value	Missing Value	Missing Value	470000	288000	239000	706	435	744	44.4
22.1	1	Orange	Trypanosoma cruzi	Tubulin alpha chain OS=Trypanosoma cruzi OX=5693 GN=C3747_235g30 PE=2 SV=1	Tubulin alpha chain OS=Trypanosoma cruzi...	Q8T9X5	Found	MREAI	No						C3747_235g30	50 kDa	0.5	0.037	2030	4610	4440	28.6	1110	2130	Missing Value	Missing Value	Missing Value	Missing Value	Missing Value	Missing Value	5810	2270	6570	Missing Value	Missing Value	Missing Value	Missing Value	Missing Value	Missing Value	Missing Value	Missing Value	Missing Value	118000	72100	59700	177	109	186	11.1
22.2	1	Orange	Trypanosoma cruzi	Tubulin alpha chain OS=Trypanosoma cruzi OX=5693 GN=ECC02_012002 PE=3 SV=1	Tubulin alpha chain OS=Trypanosoma cruzi...	A0A7J6XM66	Found	MREAI	No						ECC02_012002	50 kDa	0.5	0.037	2030	4610	4440	28.6	1110	2130	Missing Value	Missing Value	Missing Value	Missing Value	Missing Value	Missing Value	5810	2270	6570	Missing Value	Missing Value	Missing Value	Missing Value	Missing Value	Missing Value	Missing Value	Missing Value	Missing Value	118000	72100	59700	177	109	186	11.1
22.3	1	Orange	Trypanosoma cruzi	Tubulin alpha chain OS=Trypanosoma cruzi OX=5693 GN=ECC02_013218 PE=3 SV=1	Tubulin alpha chain OS=Trypanosoma cruzi...	A0A7J6XJY3	Found	MREAI	No						ECC02_013218	50 kDa	0.5	0.037	2030	4610	4440	28.6	1110	2130	Missing Value	Missing Value	Missing Value	Missing Value	Missing Value	Missing Value	5810	2270	6570	Missing Value	Missing Value	Missing Value	Missing Value	Missing Value	Missing Value	Missing Value	Missing Value	Missing Value	118000	72100	59700	177	109	186	11.1
22.4	1	Orange	Trypanosoma cruzi	Tubulin alpha chain OS=Trypanosoma cruzi OX=5693 PE=3 SV=1	Tubulin alpha chain OS=Trypanosoma cruzi...	Q27352	Found	MREAI	No							50 kDa	0.5	0.037	2030	4610	4440	28.6	1110	2130	Missing Value	Missing Value	Missing Value	Missing Value	Missing Value	Missing Value	5810	2270	6570	Missing Value	Missing Value	Missing Value	Missing Value	Missing Value	Missing Value	Missing Value	Missing Value	Missing Value	118000	72100	59700	177	109	186	11.1
100.1	1	Blue	Homo sapiens	Complement C2 OS=Homo sapiens OX=9606 PE=1 SV=1	Complement C2 OS=Homo sapiens OX=9606 PE...	E7ETN3	Found	MGPLM	Yes	non-myristoylated	0.00776972	0.992322	0	25		124 kDa	1	0.95	Missing Value	Missing Value	Missing Value	11900	10500	Missing Value	Missing Value	Missing Value	3670	Missing Value	102000	116000	Missing Value	Missing Value	Missing Value	Missing Value	Missing Value	Missing Value	Missing Value	Missing Value	Missing Value	Missing Value	Missing Value	Missing Value	Missing Value	Missing Value	Missing Value	6180	Missing Value	Missing Value	3520
100.2	1	Blue	Homo sapiens	Complement C2 OS=Homo sapiens OX=9606 PE=1 SV=1	Complement C2 OS=Homo sapiens OX=9606 PE...	B4E1Z4	Found	MGPLM	Yes	non-myristoylated	0.00776972	0.992322	0	25		141 kDa	1	0.95	Missing Value	Missing Value	Missing Value	11900	10500	Missing Value	Missing Value	Missing Value	3670	Missing Value	102000	116000	Missing Value	Missing Value	Missing Value	Missing Value	Missing Value	Missing Value	Missing Value	Missing Value	Missing Value	Missing Value	Missing Value	Missing Value	Missing Value	Missing Value	Missing Value	6180	Missing Value	Missing Value	3520
58	1	Orange	Trypanosoma cruzi	Heat shock 70 kDa protein OS=Trypanosoma cruzi OX=5693 GN=HSP70 PE=3 SV=1	Heat shock 70 kDa protein OS=Trypanosoma...	P05456	Found	MTYEG	No						HSP70	74 kDa	0.12	0.58	53500	56700	61600	Missing Value	Missing Value	Missing Value	8560	9670	15100	69000	8480	16700	9330	6820	8990	Missing Value	Missing Value	Missing Value	Missing Value	Missing Value	Missing Value	Missing Value	Missing Value	Missing Value	62700	46100	49700	Missing Value	Missing Value	Missing Value	35800
100	1	Blue	Homo sapiens	Group of Complement C2 OS=Homo sapiens OX=9606 PE=1 SV=1+1	Group of Complement C2 OS=Homo sapiens O...	B4E1Z4 (+1)	Not Found										1	0.95	Missing Value	Missing Value	Missing Value	23800	20900	Missing Value	Missing Value	Missing Value	7340	Missing Value	204000	232000	Missing Value	Missing Value	Missing Value	Missing Value	Missing Value	Missing Value	Missing Value	Missing Value	Missing Value	Missing Value	Missing Value	Missing Value	Missing Value	Missing Value	Missing Value	12400	Missing Value	Missing Value	7030
46	1	Orange	Trypanosoma cruzi	RING-type E3 ubiquitin transferase OS=Trypanosoma cruzi (strain CL Brener) OX=353153 GN=Tc00.1047053503939.120 PE=4 SV=1	RING-type E3 ubiquitin transferase OS=Tr...	Q4DLJ9	Found	MGANS	Yes	myristoylated	0.993753	0.00623229	25	0	Tc00.1047053503939.120	40 kDa	1	< 0.0001	6560	13900	9650	Missing Value	3350	Missing Value	6810	6410	Missing Value	1560	1340	1430	Missing Value	Missing Value	Missing Value	Missing Value	Missing Value	Missing Value	Missing Value	Missing Value	Missing Value	Missing Value	Missing Value	Missing Value	11200	5010	9960	4970	6860	5150	3200
165	1	Blue	Homo sapiens	Group of Complement C4-B OS=Homo sapiens OX=9606 GN=C4B PE=1 SV=2+3	Group of Complement C4-B OS=Homo sapiens...	A0A0G2JL54 (+3)	Not Found								C4B (+2)		1	0.35	Missing Value	Missing Value	669000	Missing Value	Missing Value	Missing Value	156000	Missing Value	192000	615000	803000	966000	Missing Value	Missing Value	Missing Value	Missing Value	Missing Value	Missing Value	Missing Value	Missing Value	Missing Value	Missing Value	Missing Value	Missing Value	Missing Value	Missing Value	44500	Missing Value	Missing Value	Missing Value	23100
165.1	1	Blue	Homo sapiens	Complement C4-B OS=Homo sapiens OX=9606 GN=C4B PE=1 SV=2	Complement C4-B OS=Homo sapiens OX=9606 ...	P0C0L5	Found	MRLLW	No						C4B	193 kDa	1	0.35	Missing Value	Missing Value	167000	Missing Value	Missing Value	Missing Value	39000	Missing Value	47900	154000	201000	242000	Missing Value	Missing Value	Missing Value	Missing Value	Missing Value	Missing Value	Missing Value	Missing Value	Missing Value	Missing Value	Missing Value	Missing Value	Missing Value	Missing Value	11100	Missing Value	Missing Value	Missing Value	5790
165.2	1	Blue	Homo sapiens	Complement C4A (Rodgers blood group) OS=Homo sapiens OX=9606 GN=C4A PE=1 SV=1	Complement C4A (Rodgers blood group) OS=...	A0A140TA44	Found	MRLLW	No						C4A	188 kDa	1	0.35	Missing Value	Missing Value	167000	Missing Value	Missing Value	Missing Value	39000	Missing Value	47900	154000	201000	242000	Missing Value	Missing Value	Missing Value	Missing Value	Missing Value	Missing Value	Missing Value	Missing Value	Missing Value	Missing Value	Missing Value	Missing Value	Missing Value	Missing Value	11100	Missing Value	Missing Value	Missing Value	5790
165.3	1	Blue	Homo sapiens	Complement C4B (Chido blood group) OS=Homo sapiens OX=9606 GN=C4B PE=1 SV=1	Complement C4B (Chido blood group) OS=Ho...	F5GXS0	Found	MRLLW	No						C4B	188 kDa	1	0.35	Missing Value	Missing Value	167000	Missing Value	Missing Value	Missing Value	39000	Missing Value	47900	154000	201000	242000	Missing Value	Missing Value	Missing Value	Missing Value	Missing Value	Missing Value	Missing Value	Missing Value	Missing Value	Missing Value	Missing Value	Missing Value	Missing Value	Missing Value	11100	Missing Value	Missing Value	Missing Value	5790
165.4	1	Blue	Homo sapiens	Complement C4B (Chido blood group) OS=Homo sapiens OX=9606 GN=C4B_2 PE=1 SV=1	Complement C4B (Chido blood group) OS=Ho...	A0A0G2JL54	Found	MRLLW	No						C4B_2	188 kDa	1	0.35	Missing Value	Missing Value	167000	Missing Value	Missing Value	Missing Value	39000	Missing Value	47900	154000	201000	242000	Missing Value	Missing Value	Missing Value	Missing Value	Missing Value	Missing Value	Missing Value	Missing Value	Missing Value	Missing Value	Missing Value	Missing Value	Missing Value	Missing Value	11100	Missing Value	Missing Value	Missing Value	5790
147	1	Blue	Homo sapiens	Triosephosphate isomerase OS=Homo sapiens OX=9606 GN=TPI1 PE=1 SV=4	Triosephosphate isomerase OS=Homo sapien...	P60174	Found	MAPSR	No						TPI1	27 kDa	1	0.41	Missing Value	Missing Value	Missing Value	Missing Value	Missing Value	Missing Value	Missing Value	Missing Value	Missing Value	Missing Value	1620	688	47700	25500	36700	Missing Value	Missing Value	Missing Value	Missing Value	Missing Value	Missing Value	Missing Value	Missing Value	Missing Value	Missing Value	Missing Value	Missing Value	Missing Value	Missing Value	Missing Value	92900
183.1	1	Blue	Homo sapiens	Protein disulfide-isomerase OS=Homo sapiens OX=9606 GN=P4HB PE=1 SV=1	Protein disulfide-isomerase OS=Homo sapi...	A0A7P0T8J3	Found	MLRRA	No						P4HB	55 kDa	1	0.57	Missing Value	Missing Value	21600	Missing Value	Missing Value	Missing Value	Missing Value	Missing Value	Missing Value	Missing Value	3610	7.32	Missing Value	Missing Value	Missing Value	Missing Value	Missing Value	Missing Value	Missing Value	Missing Value	Missing Value	Missing Value	Missing Value	Missing Value	81700	56500	32400	Missing Value	Missing Value	Missing Value	Missing Value
183.2	1	Blue	Homo sapiens	Protein disulfide-isomerase OS=Homo sapiens OX=9606 GN=P4HB PE=1 SV=1	Protein disulfide-isomerase OS=Homo sapi...	A0A7P0TB26	Found	MLRRA	No						P4HB	60 kDa	1	0.57	Missing Value	Missing Value	21600	Missing Value	Missing Value	Missing Value	Missing Value	Missing Value	Missing Value	Missing Value	3610	7.32	Missing Value	Missing Value	Missing Value	Missing Value	Missing Value	Missing Value	Missing Value	Missing Value	Missing Value	Missing Value	Missing Value	Missing Value	81700	56500	32400	Missing Value	Missing Value	Missing Value	Missing Value
183.3	1	Blue	Homo sapiens	Protein disulfide-isomerase OS=Homo sapiens OX=9606 GN=P4HB PE=1 SV=3	Protein disulfide-isomerase OS=Homo sapi...	P07237	Found	MLRRA	No						P4HB	57 kDa	1	0.57	Missing Value	Missing Value	21600	Missing Value	Missing Value	Missing Value	Missing Value	Missing Value	Missing Value	Missing Value	3610	7.32	Missing Value	Missing Value	Missing Value	Missing Value	Missing Value	Missing Value	Missing Value	Missing Value	Missing Value	Missing Value	Missing Value	Missing Value	81700	56500	32400	Missing Value	Missing Value	Missing Value	Missing Value
183	1	Blue	Homo sapiens	Group of Protein disulfide-isomerase OS=Homo sapiens OX=9606 GN=P4HB PE=1 SV=1+2	Group of Protein disulfide-isomerase OS=...	A0A7P0T8J3 (+2)	Not Found								P4HB		1	0.57	Missing Value	Missing Value	64700	Missing Value	Missing Value	Missing Value	Missing Value	Missing Value	Missing Value	Missing Value	10800	22	Missing Value	Missing Value	Missing Value	Missing Value	Missing Value	Missing Value	Missing Value	Missing Value	Missing Value	Missing Value	Missing Value	Missing Value	245000	170000	97100	Missing Value	Missing Value	Missing Value	Missing Value
211	1	Orange	Trypanosoma cruzi	Group of acireductone dioxygenase (Fe(2+)-requiring) OS=Trypanosoma cruzi (strain CL Brener) OX=353153 GN=Tc00.1047053506367.30 PE=4 SV=1+5	Group of acireductone dioxygenase (Fe(2+...	A0A2V2VIR7 (+5)	Not Found								Tc00.1047053506367.30 (+5)		1	0.17	Missing Value	Missing Value	Missing Value	Missing Value	Missing Value	Missing Value	Missing Value	Missing Value	Missing Value	Missing Value	Missing Value	Missing Value	132000	72600	30100	Missing Value	Missing Value	Missing Value	Missing Value	Missing Value	Missing Value	Missing Value	Missing Value	Missing Value	Missing Value	Missing Value	Missing Value	Missing Value	Missing Value	Missing Value	Missing Value
111.1	1	Orange	Trypanosoma cruzi	Putative UDP-glucoronosyl and UDP-glucosyl transferase OS=Trypanosoma cruzi OX=5693 GN=C3747_35g155 PE=4 SV=1	Putative UDP-glucoronosyl and UDP-glucos...	A0A2V2X133	Found	MKVFF	No						C3747_35g155	65 kDa	1	0.81	Missing Value	Missing Value	Missing Value	Missing Value	Missing Value	Missing Value	11500	10600	5310	Missing Value	Missing Value	Missing Value	Missing Value	Missing Value	Missing Value	Missing Value	Missing Value	Missing Value	Missing Value	Missing Value	Missing Value	Missing Value	Missing Value	Missing Value	Missing Value	Missing Value	Missing Value	Missing Value	Missing Value	Missing Value	19000
111.2	1	Orange	Trypanosoma cruzi	Putative UDP-glucoronosyl and UDP-glucosyl transferase OS=Trypanosoma cruzi OX=5693 GN=C4B63_244g5 PE=4 SV=1	Putative UDP-glucoronosyl and UDP-glucos...	A0A2V2UIX6	Found	MKVFF	No						C4B63_244g5	65 kDa	1	0.81	Missing Value	Missing Value	Missing Value	Missing Value	Missing Value	Missing Value	11500	10600	5310	Missing Value	Missing Value	Missing Value	Missing Value	Missing Value	Missing Value	Missing Value	Missing Value	Missing Value	Missing Value	Missing Value	Missing Value	Missing Value	Missing Value	Missing Value	Missing Value	Missing Value	Missing Value	Missing Value	Missing Value	Missing Value	19000
111.3	1	Orange	Trypanosoma cruzi	Putative UDP-glucoronosyl and UDP-glucosyl transferase OS=Trypanosoma cruzi OX=5693 GN=C4B63_25g330 PE=4 SV=1	Putative UDP-glucoronosyl and UDP-glucos...	A0A2V2VHC9	Found	MKVFF	No						C4B63_25g330	65 kDa	1	0.81	Missing Value	Missing Value	Missing Value	Missing Value	Missing Value	Missing Value	11500	10600	5310	Missing Value	Missing Value	Missing Value	Missing Value	Missing Value	Missing Value	Missing Value	Missing Value	Missing Value	Missing Value	Missing Value	Missing Value	Missing Value	Missing Value	Missing Value	Missing Value	Missing Value	Missing Value	Missing Value	Missing Value	Missing Value	19000
111.4	1	Orange	Trypanosoma cruzi	UDP-glucoronosyl and UDP-glucosyl transferase OS=Trypanosoma cruzi Dm28c OX=1416333 GN=TCDM_05940 PE=4 SV=1	UDP-glucoronosyl and UDP-glucosyl transf...	V5BMC3	Found	MKVFF	No						TCDM_05940	52 kDa	1	0.81	Missing Value	Missing Value	Missing Value	Missing Value	Missing Value	Missing Value	11500	10600	5310	Missing Value	Missing Value	Missing Value	Missing Value	Missing Value	Missing Value	Missing Value	Missing Value	Missing Value	Missing Value	Missing Value	Missing Value	Missing Value	Missing Value	Missing Value	Missing Value	Missing Value	Missing Value	Missing Value	Missing Value	Missing Value	19000
111	1	Orange	Trypanosoma cruzi	Group of Putative UDP-glucoronosyl and UDP-glucosyl transferase OS=Trypanosoma cruzi OX=5693 GN=C3747_35g155 PE=4 SV=1+3	Group of Putative UDP-glucoronosyl and U...	A0A2V2UIX6 (+3)	Not Found								C4B63_244g5 (+3)		1	0.81	Missing Value	Missing Value	Missing Value	Missing Value	Missing Value	Missing Value	45900	42500	21200	Missing Value	Missing Value	Missing Value	Missing Value	Missing Value	Missing Value	Missing Value	Missing Value	Missing Value	Missing Value	Missing Value	Missing Value	Missing Value	Missing Value	Missing Value	Missing Value	Missing Value	Missing Value	Missing Value	Missing Value	Missing Value	75800
211.1	1	Orange	Trypanosoma cruzi	acireductone dioxygenase (Fe(2+)-requiring) OS=Trypanosoma cruzi (strain CL Brener) OX=353153 GN=Tc00.1047053506367.30 PE=4 SV=1	acireductone dioxygenase (Fe(2+)-requiri...	Q4DFX2	Found	MPGAW	No						Tc00.1047053506367.30	38 kDa	1	0.17	Missing Value	Missing Value	Missing Value	Missing Value	Missing Value	Missing Value	Missing Value	Missing Value	Missing Value	Missing Value	Missing Value	Missing Value	22000	12100	5010	Missing Value	Missing Value	Missing Value	Missing Value	Missing Value	Missing Value	Missing Value	Missing Value	Missing Value	Missing Value	Missing Value	Missing Value	Missing Value	Missing Value	Missing Value	Missing Value
211.2	1	Orange	Trypanosoma cruzi	acireductone dioxygenase (Fe(2+)-requiring) OS=Trypanosoma cruzi Dm28c OX=1416333 GN=TCDM_08011 PE=4 SV=1	acireductone dioxygenase (Fe(2+)-requiri...	V5D947	Found	MPGAW	No						TCDM_08011	38 kDa	1	0.17	Missing Value	Missing Value	Missing Value	Missing Value	Missing Value	Missing Value	Missing Value	Missing Value	Missing Value	Missing Value	Missing Value	Missing Value	22000	12100	5010	Missing Value	Missing Value	Missing Value	Missing Value	Missing Value	Missing Value	Missing Value	Missing Value	Missing Value	Missing Value	Missing Value	Missing Value	Missing Value	Missing Value	Missing Value	Missing Value
211.3	1	Orange	Trypanosoma cruzi	acireductone dioxygenase (Fe(2+)-requiring) OS=Trypanosoma cruzi OX=5693 GN=C3747_9g95 PE=4 SV=1	acireductone dioxygenase (Fe(2+)-requiri...	A0A2V2XFM8	Found	MPGAW	No						C3747_9g95	37 kDa	1	0.17	Missing Value	Missing Value	Missing Value	Missing Value	Missing Value	Missing Value	Missing Value	Missing Value	Missing Value	Missing Value	Missing Value	Missing Value	22000	12100	5010	Missing Value	Missing Value	Missing Value	Missing Value	Missing Value	Missing Value	Missing Value	Missing Value	Missing Value	Missing Value	Missing Value	Missing Value	Missing Value	Missing Value	Missing Value	Missing Value
211.4	1	Orange	Trypanosoma cruzi	acireductone dioxygenase (Fe(2+)-requiring) OS=Trypanosoma cruzi OX=5693 GN=C4B63_19g43 PE=4 SV=1	acireductone dioxygenase (Fe(2+)-requiri...	A0A2V2VIR7	Found	MPGAW	No						C4B63_19g43	38 kDa	1	0.17	Missing Value	Missing Value	Missing Value	Missing Value	Missing Value	Missing Value	Missing Value	Missing Value	Missing Value	Missing Value	Missing Value	Missing Value	22000	12100	5010	Missing Value	Missing Value	Missing Value	Missing Value	Missing Value	Missing Value	Missing Value	Missing Value	Missing Value	Missing Value	Missing Value	Missing Value	Missing Value	Missing Value	Missing Value	Missing Value
211.5	1	Orange	Trypanosoma cruzi	acireductone dioxygenase (Fe(2+)-requiring) OS=Trypanosoma cruzi OX=5693 GN=ECC02_007551 PE=4 SV=1	acireductone dioxygenase (Fe(2+)-requiri...	A0A7J6XZE4	Found	MPGAW	No						ECC02_007551	38 kDa	1	0.17	Missing Value	Missing Value	Missing Value	Missing Value	Missing Value	Missing Value	Missing Value	Missing Value	Missing Value	Missing Value	Missing Value	Missing Value	22000	12100	5010	Missing Value	Missing Value	Missing Value	Missing Value	Missing Value	Missing Value	Missing Value	Missing Value	Missing Value	Missing Value	Missing Value	Missing Value	Missing Value	Missing Value	Missing Value	Missing Value
211.6	1	Orange	Trypanosoma cruzi	acireductone dioxygenase (Fe(2+)-requiring) OS=Trypanosoma cruzi OX=5693 GN=ECC02_012334 PE=4 SV=1	acireductone dioxygenase (Fe(2+)-requiri...	A0A7J6XKN8	Found	MPGAW	No						ECC02_012334	38 kDa	1	0.17	Missing Value	Missing Value	Missing Value	Missing Value	Missing Value	Missing Value	Missing Value	Missing Value	Missing Value	Missing Value	Missing Value	Missing Value	22000	12100	5010	Missing Value	Missing Value	Missing Value	Missing Value	Missing Value	Missing Value	Missing Value	Missing Value	Missing Value	Missing Value	Missing Value	Missing Value	Missing Value	Missing Value	Missing Value	Missing Value
42	1	Orange	Trypanosoma cruzi	Procyclic form surface glycoprotein, putative OS=Trypanosoma cruzi (strain CL Brener) OX=353153 GN=Tc00.1047053507711.100 PE=4 SV=1	Procyclic form surface glycoprotein, put...	Q4DZR8	Found	MCLFG	No						Tc00.1047053507711.100	43 kDa	0.33	0.00097	3020	4870	5390	2550	8450	Missing Value	4920	4570	5800	Missing Value	Missing Value	11800	Missing Value	15900	Missing Value	Missing Value	20.7	Missing Value	Missing Value	Missing Value	Missing Value	Missing Value	Missing Value	Missing Value	4750	4930	5850	17400	18500	Missing Value	1840
199.1	1	Orange	Trypanosoma cruzi	Poly-zinc finger protein 2 OS=Trypanosoma cruzi OX=5693 GN=PZFP2 PE=4 SV=1	Poly-zinc finger protein 2 OS=Trypanosom...	Q95X00	Found	MVCYR	No						PZFP2	21 kDa	1	0.74	17100	17300	18600	Missing Value	Missing Value	Missing Value	21800	Missing Value	Missing Value	Missing Value	Missing Value	Missing Value	Missing Value	Missing Value	Missing Value	Missing Value	Missing Value	Missing Value	Missing Value	Missing Value	Missing Value	Missing Value	Missing Value	Missing Value	15400	12900	13200	Missing Value	Missing Value	Missing Value	Missing Value
199.2	1	Orange	Trypanosoma cruzi	Poly-zinc finger protein 2, putative OS=Trypanosoma cruzi (strain CL Brener) OX=353153 GN=Tc00.1047053507639.10 PE=4 SV=1	Poly-zinc finger protein 2, putative OS=...	Q4D6T9	Found	MVCYR	No						Tc00.1047053507639.10	21 kDa	1	0.74	17100	17300	18600	Missing Value	Missing Value	Missing Value	21800	Missing Value	Missing Value	Missing Value	Missing Value	Missing Value	Missing Value	Missing Value	Missing Value	Missing Value	Missing Value	Missing Value	Missing Value	Missing Value	Missing Value	Missing Value	Missing Value	Missing Value	15400	12900	13200	Missing Value	Missing Value	Missing Value	Missing Value
199.3	1	Orange	Trypanosoma cruzi	Putative poly-zinc finger protein 2 OS=Trypanosoma cruzi OX=5693 GN=C3747_342g29 PE=4 SV=1	Putative poly-zinc finger protein 2 OS=T...	A0A2V2V6X7	Found	MVCYR	No						C3747_342g29	21 kDa	1	0.74	17100	17300	18600	Missing Value	Missing Value	Missing Value	21800	Missing Value	Missing Value	Missing Value	Missing Value	Missing Value	Missing Value	Missing Value	Missing Value	Missing Value	Missing Value	Missing Value	Missing Value	Missing Value	Missing Value	Missing Value	Missing Value	Missing Value	15400	12900	13200	Missing Value	Missing Value	Missing Value	Missing Value
199	1	Orange	Trypanosoma cruzi	Group of Poly-zinc finger protein 2 OS=Trypanosoma cruzi OX=5693 GN=PZFP2 PE=4 SV=1+2	Group of Poly-zinc finger protein 2 OS=T...	A0A2V2V6X7 (+2)	Not Found								C3747_342g29 (+2)		1	0.74	51400	51800	55700	Missing Value	Missing Value	Missing Value	65400	Missing Value	Missing Value	Missing Value	Missing Value	Missing Value	Missing Value	Missing Value	Missing Value	Missing Value	Missing Value	Missing Value	Missing Value	Missing Value	Missing Value	Missing Value	Missing Value	Missing Value	46200	38600	39600	Missing Value	Missing Value	Missing Value	Missing Value
290	1	Orange	Trypanosoma cruzi	Group of DoxX OS=Trypanosoma cruzi (strain CL Brener) OX=353153 GN=Tc00.1047053506559.70 PE=4 SV=1+3	Group of DoxX OS=Trypanosoma cruzi (stra...	A0A2V2VWU2 (+3)	Not Found								C3747_130g21 (+3)		1	0.58	Missing Value	41000	42300	Missing Value	Missing Value	Missing Value	Missing Value	Missing Value	Missing Value	Missing Value	Missing Value	Missing Value	Missing Value	Missing Value	Missing Value	Missing Value	Missing Value	Missing Value	Missing Value	Missing Value	Missing Value	Missing Value	Missing Value	Missing Value	Missing Value	18900	21600	Missing Value	Missing Value	Missing Value	Missing Value
82.1	1	Blue	Homo sapiens	Apolipoprotein C1 OS=Homo sapiens OX=9606 GN=APOC1 PE=1 SV=1	Apolipoprotein C1 OS=Homo sapiens OX=960...	K7EPF9	Found	MRLFL	No						APOC1	14 kDa	1	0.5	Missing Value	Missing Value	Missing Value	115000	180000	234000	62100	52200	68800	Missing Value	Missing Value	Missing Value	Missing Value	Missing Value	Missing Value	Missing Value	Missing Value	Missing Value	Missing Value	Missing Value	Missing Value	Missing Value	Missing Value	Missing Value	Missing Value	Missing Value	Missing Value	Missing Value	Missing Value	Missing Value	10400
82.2	1	Blue	Homo sapiens	Apolipoprotein C1 OS=Homo sapiens OX=9606 GN=APOC1 PE=1 SV=1	Apolipoprotein C1 OS=Homo sapiens OX=960...	K7ELM9	Found	MRLFL	No						APOC1	10 kDa	1	0.5	Missing Value	Missing Value	Missing Value	115000	180000	234000	62100	52200	68800	Missing Value	Missing Value	Missing Value	Missing Value	Missing Value	Missing Value	Missing Value	Missing Value	Missing Value	Missing Value	Missing Value	Missing Value	Missing Value	Missing Value	Missing Value	Missing Value	Missing Value	Missing Value	Missing Value	Missing Value	Missing Value	10400
82	1	Blue	Homo sapiens	Group of Apolipoprotein C1 OS=Homo sapiens OX=9606 GN=APOC1 PE=1 SV=1+1	Group of Apolipoprotein C1 OS=Homo sapie...	K7ELM9 (+1)	Not Found								APOC1		1	0.5	Missing Value	Missing Value	Missing Value	229000	360000	468000	124000	104000	138000	Missing Value	Missing Value	Missing Value	Missing Value	Missing Value	Missing Value	Missing Value	Missing Value	Missing Value	Missing Value	Missing Value	Missing Value	Missing Value	Missing Value	Missing Value	Missing Value	Missing Value	Missing Value	Missing Value	Missing Value	Missing Value	20700
250	1	Blue	Homo sapiens	Group of Complement component C9 OS=Homo sapiens OX=9606 GN=C9 PE=1 SV=1+3	Group of Complement component C9 OS=Homo...	A0A8Q3SI37 (+3)	Not Found								C9		1	0.14	710000	473000	714000	Missing Value	Missing Value	Missing Value	Missing Value	Missing Value	Missing Value	Missing Value	Missing Value	Missing Value	Missing Value	Missing Value	Missing Value	Missing Value	Missing Value	Missing Value	Missing Value	Missing Value	Missing Value	Missing Value	Missing Value	Missing Value	11100	22100	16800	Missing Value	Missing Value	Missing Value	Missing Value
250.1	1	Blue	Homo sapiens	Complement component C9 OS=Homo sapiens OX=9606 GN=C9 PE=1 SV=1	Complement component C9 OS=Homo sapiens ...	A0A8Q3SI39	Found	MSACR	No						C9	53 kDa	1	0.14	177000	118000	179000	Missing Value	Missing Value	Missing Value	Missing Value	Missing Value	Missing Value	Missing Value	Missing Value	Missing Value	Missing Value	Missing Value	Missing Value	Missing Value	Missing Value	Missing Value	Missing Value	Missing Value	Missing Value	Missing Value	Missing Value	Missing Value	2770	5530	4200	Missing Value	Missing Value	Missing Value	Missing Value
250.2	1	Blue	Homo sapiens	Complement component C9 OS=Homo sapiens OX=9606 GN=C9 PE=1 SV=1	Complement component C9 OS=Homo sapiens ...	A0A8Q3SI37	Found	MSACR	No						C9	58 kDa	1	0.14	177000	118000	179000	Missing Value	Missing Value	Missing Value	Missing Value	Missing Value	Missing Value	Missing Value	Missing Value	Missing Value	Missing Value	Missing Value	Missing Value	Missing Value	Missing Value	Missing Value	Missing Value	Missing Value	Missing Value	Missing Value	Missing Value	Missing Value	2770	5530	4200	Missing Value	Missing Value	Missing Value	Missing Value
250.3	1	Blue	Homo sapiens	Complement component C9 OS=Homo sapiens OX=9606 GN=C9 PE=1 SV=1	Complement component C9 OS=Homo sapiens ...	A0A8Q3SI95	Found	MSYDP	No						C9	61 kDa	1	0.14	177000	118000	179000	Missing Value	Missing Value	Missing Value	Missing Value	Missing Value	Missing Value	Missing Value	Missing Value	Missing Value	Missing Value	Missing Value	Missing Value	Missing Value	Missing Value	Missing Value	Missing Value	Missing Value	Missing Value	Missing Value	Missing Value	Missing Value	2770	5530	4200	Missing Value	Missing Value	Missing Value	Missing Value
250.4	1	Blue	Homo sapiens	Complement component C9 OS=Homo sapiens OX=9606 GN=C9 PE=1 SV=2	Complement component C9 OS=Homo sapiens ...	P02748	Found	MSACR	No						C9	63 kDa	1	0.14	177000	118000	179000	Missing Value	Missing Value	Missing Value	Missing Value	Missing Value	Missing Value	Missing Value	Missing Value	Missing Value	Missing Value	Missing Value	Missing Value	Missing Value	Missing Value	Missing Value	Missing Value	Missing Value	Missing Value	Missing Value	Missing Value	Missing Value	2770	5530	4200	Missing Value	Missing Value	Missing Value	Missing Value
290.1	1	Orange	Trypanosoma cruzi	DoxX OS=Trypanosoma cruzi (strain CL Brener) OX=353153 GN=Tc00.1047053506559.70 PE=4 SV=1	DoxX OS=Trypanosoma cruzi (strain CL Bre...	Q4E5C0	Found	MTLRS	No						Tc00.1047053506559.70	17 kDa	1	0.58	Missing Value	10300	10600	Missing Value	Missing Value	Missing Value	Missing Value	Missing Value	Missing Value	Missing Value	Missing Value	Missing Value	Missing Value	Missing Value	Missing Value	Missing Value	Missing Value	Missing Value	Missing Value	Missing Value	Missing Value	Missing Value	Missing Value	Missing Value	Missing Value	4740	5400	Missing Value	Missing Value	Missing Value	Missing Value
290.2	1	Orange	Trypanosoma cruzi	DoxX OS=Trypanosoma cruzi Dm28c OX=1416333 GN=TCDM_14276 PE=4 SV=1	DoxX OS=Trypanosoma cruzi Dm28c OX=14163...	V5BQ15	Found	MTLRS	No						TCDM_14276	17 kDa	1	0.58	Missing Value	10300	10600	Missing Value	Missing Value	Missing Value	Missing Value	Missing Value	Missing Value	Missing Value	Missing Value	Missing Value	Missing Value	Missing Value	Missing Value	Missing Value	Missing Value	Missing Value	Missing Value	Missing Value	Missing Value	Missing Value	Missing Value	Missing Value	Missing Value	4740	5400	Missing Value	Missing Value	Missing Value	Missing Value
290.3	1	Orange	Trypanosoma cruzi	DoxX OS=Trypanosoma cruzi OX=5693 GN=C3747_130g21 PE=4 SV=1	DoxX OS=Trypanosoma cruzi OX=5693 GN=C37...	A0A2V2W9Z3	Found	MTLRS	No						C3747_130g21	17 kDa	1	0.58	Missing Value	10300	10600	Missing Value	Missing Value	Missing Value	Missing Value	Missing Value	Missing Value	Missing Value	Missing Value	Missing Value	Missing Value	Missing Value	Missing Value	Missing Value	Missing Value	Missing Value	Missing Value	Missing Value	Missing Value	Missing Value	Missing Value	Missing Value	Missing Value	4740	5400	Missing Value	Missing Value	Missing Value	Missing Value
290.4	1	Orange	Trypanosoma cruzi	DoxX OS=Trypanosoma cruzi OX=5693 GN=C4B63_7g103 PE=4 SV=1	DoxX OS=Trypanosoma cruzi OX=5693 GN=C4B...	A0A2V2VWU2	Found	MTLRS	No						C4B63_7g103	17 kDa	1	0.58	Missing Value	10300	10600	Missing Value	Missing Value	Missing Value	Missing Value	Missing Value	Missing Value	Missing Value	Missing Value	Missing Value	Missing Value	Missing Value	Missing Value	Missing Value	Missing Value	Missing Value	Missing Value	Missing Value	Missing Value	Missing Value	Missing Value	Missing Value	Missing Value	4740	5400	Missing Value	Missing Value	Missing Value	Missing Value
51	1	Orange	Trypanosoma cruzi	Kinetoplast DNA-associated protein OS=Trypanosoma cruzi (strain CL Brener) OX=353153 GN=Tc00.1047053508719.30 PE=4 SV=1	Kinetoplast DNA-associated protein OS=Tr...	Q4D3G1	Found	MMRFT	No						Tc00.1047053508719.30	21 kDa	1	0.36	Missing Value	Missing Value	Missing Value	Missing Value	Missing Value	Missing Value	Missing Value	Missing Value	Missing Value	Missing Value	51.8	2.82	6930	11200	7640	33.6	Missing Value	3290	Missing Value	Missing Value	Missing Value	Missing Value	Missing Value	Missing Value	Missing Value	Missing Value	Missing Value	Missing Value	Missing Value	Missing Value	Missing Value
45	1	Orange	Trypanosoma cruzi	60S ribosomal protein L19, putative OS=Trypanosoma cruzi (strain CL Brener) OX=353153 GN=Tc00.1047053508175.309 PE=3 SV=1	60S ribosomal protein L19, putative OS=T...	Q4E2W6	Found	MVSLK	No						Tc00.1047053508175.309	36 kDa	0.33	0.59	Missing Value	Missing Value	Missing Value	Missing Value	Missing Value	1800000	632000	Missing Value	Missing Value	594000	645000	708000	205000	137000	207000	Missing Value	Missing Value	Missing Value	Missing Value	Missing Value	Missing Value	Missing Value	Missing Value	Missing Value	Missing Value	Missing Value	Missing Value	Missing Value	Missing Value	497000	1140000
10	1	Blue	Homo sapiens	Keratin, type I cytoskeletal 14 OS=Homo sapiens OX=9606 GN=KRT14 PE=1 SV=4	Keratin, type I cytoskeletal 14 OS=Homo ...	P02533	Found	MTTCS	No						KRT14	52 kDa	0.2	0.64	217000	171000	286000	46600	37300	34200	34600	50800	59500	145000	133000	156000	Missing Value	Missing Value	Missing Value	Missing Value	Missing Value	Missing Value	Missing Value	Missing Value	Missing Value	Missing Value	Missing Value	Missing Value	369000	294000	201000	103000	97200	176000	251000
191	1	Orange	Trypanosoma cruzi	Cysteine proteinase (Fragment) OS=Trypanosoma cruzi OX=5693 GN=CP PE=2 SV=1	Cysteine proteinase (Fragment) OS=Trypan...	C4PD12	Found	APAAV	No						CP	37 kDa	0	1	Missing Value	Missing Value	Missing Value	Missing Value	Missing Value	Missing Value	Missing Value	Missing Value	Missing Value	Missing Value	Missing Value	Missing Value	63500	42700	62500	Missing Value	Missing Value	Missing Value	Missing Value	Missing Value	Missing Value	Missing Value	Missing Value	Missing Value	Missing Value	Missing Value	Missing Value	Missing Value	Missing Value	Missing Value	Missing Value
122	1	Orange	Trypanosoma cruzi	Charged multivesicular body protein 6 OS=Trypanosoma cruzi OX=5693 GN=C3747_324g14 PE=3 SV=1	Charged multivesicular body protein 6 OS...	A0A2V2VCV6	Found	MGIRP	Yes	myristoylated	0.98609	0.0139747	25	0	C3747_324g14	24 kDa	0.33	0.64	19200	13500	26200	Missing Value	Missing Value	Missing Value	12500	8700	Missing Value	19500	18900	18500	Missing Value	Missing Value	Missing Value	Missing Value	Missing Value	Missing Value	Missing Value	Missing Value	Missing Value	Missing Value	Missing Value	Missing Value	14800	13200	13800	Missing Value	Missing Value	Missing Value	11500
31.1	1	Orange	Trypanosoma cruzi	Histone H2B OS=Trypanosoma cruzi (strain CL Brener) OX=353153 GN=Tc00.1047053511635.20 PE=3 SV=1	Histone H2B OS=Trypanosoma cruzi (strain...	Q4CTD7	Found	MATPK	No						Tc00.1047053511635.20	12 kDa	0.25	0.93	Missing Value	Missing Value	Missing Value	29400	29900	40300	28200	31800	36400	54400	77900	48700	Missing Value	Missing Value	Missing Value	Missing Value	Missing Value	Missing Value	Missing Value	Missing Value	Missing Value	Missing Value	Missing Value	Missing Value	Missing Value	Missing Value	Missing Value	78600	37500	119000	135000
31.2	1	Orange	Trypanosoma cruzi	Histone H2B OS=Trypanosoma cruzi OX=5693 GN=C3747_167g38 PE=3 SV=1	Histone H2B OS=Trypanosoma cruzi OX=5693...	A0A2V2W5V1	Found	MATPK	No						C3747_167g38	12 kDa	0.25	0.93	Missing Value	Missing Value	Missing Value	29400	29900	40300	28200	31800	36400	54400	77900	48700	Missing Value	Missing Value	Missing Value	Missing Value	Missing Value	Missing Value	Missing Value	Missing Value	Missing Value	Missing Value	Missing Value	Missing Value	Missing Value	Missing Value	Missing Value	78600	37500	119000	135000
258	1	Blue	Homo sapiens	Apolipoprotein E OS=Homo sapiens OX=9606 GN=APOE PE=1 SV=1	Apolipoprotein E OS=Homo sapiens OX=9606...	P02649	Found	MKVLW	No						APOE	36 kDa	1	0.76	41200	45500	64500	Missing Value	Missing Value	Missing Value	Missing Value	Missing Value	Missing Value	Missing Value	Missing Value	Missing Value	Missing Value	Missing Value	Missing Value	Missing Value	Missing Value	Missing Value	Missing Value	Missing Value	Missing Value	Missing Value	Missing Value	Missing Value	4600	6330	3570	Missing Value	Missing Value	Missing Value	Missing Value
31	1	Orange	Trypanosoma cruzi	Group of Histone H2B OS=Trypanosoma cruzi (strain CL Brener) OX=353153 GN=Tc00.1047053511635.20 PE=3 SV=1+1	Group of Histone H2B OS=Trypanosoma cruz...	A0A2V2W5V1 (+1)	Not Found								C3747_167g38 (+1)		0.25	0.93	Missing Value	Missing Value	Missing Value	58700	59900	80600	56300	63600	72700	109000	156000	97300	Missing Value	Missing Value	Missing Value	Missing Value	Missing Value	Missing Value	Missing Value	Missing Value	Missing Value	Missing Value	Missing Value	Missing Value	Missing Value	Missing Value	Missing Value	157000	75000	237000	270000
21.1	1	Orange	Trypanosoma cruzi	ADP-ribosylation factor OS=Trypanosoma cruzi (strain CL Brener) OX=353153 GN=Tc00.1047053508415.40 PE=3 SV=1	ADP-ribosylation factor OS=Trypanosoma c...	Q4D7Y8	Found	MGQWL	Yes	myristoylated	0.964433	0.0358407	25	0	Tc00.1047053508415.40	21 kDa	0.75	0.00024	9660	5390	11800	2130	3390	6560	9050	8470	11200	Missing Value	Missing Value	Missing Value	Missing Value	Missing Value	Missing Value	Missing Value	Missing Value	Missing Value	Missing Value	Missing Value	12100	Missing Value	Missing Value	Missing Value	5160	4990	5650	1970	5740	2220	14900
21.2	1	Orange	Trypanosoma cruzi	ADP-ribosylation factor OS=Trypanosoma cruzi OX=5693 GN=C3747_1g70 PE=3 SV=1	ADP-ribosylation factor OS=Trypanosoma c...	A0A2V2W496	Found	MGQWL	Yes	myristoylated	0.964433	0.0358407	25	0	C3747_1g70	21 kDa	0.75	0.00024	9660	5390	11800	2130	3390	6560	9050	8470	11200	Missing Value	Missing Value	Missing Value	Missing Value	Missing Value	Missing Value	Missing Value	Missing Value	Missing Value	Missing Value	Missing Value	12100	Missing Value	Missing Value	Missing Value	5160	4990	5650	1970	5740	2220	14900
21.3	1	Orange	Trypanosoma cruzi	ADP-ribosylation factor OS=Trypanosoma cruzi OX=5693 GN=C3747_268g40 PE=3 SV=1	ADP-ribosylation factor OS=Trypanosoma c...	A0A2V2VG45	Found	MGQWL	Yes	myristoylated	0.964433	0.0358407	25	0	C3747_268g40	22 kDa	0.75	0.00024	9660	5390	11800	2130	3390	6560	9050	8470	11200	Missing Value	Missing Value	Missing Value	Missing Value	Missing Value	Missing Value	Missing Value	Missing Value	Missing Value	Missing Value	Missing Value	12100	Missing Value	Missing Value	Missing Value	5160	4990	5650	1970	5740	2220	14900
21	1	Orange	Trypanosoma cruzi	Group of ADP-ribosylation factor OS=Trypanosoma cruzi (strain CL Brener) OX=353153 GN=Tc00.1047053508415.40 PE=3 SV=1+2	Group of ADP-ribosylation factor OS=Tryp...	A0A2V2VG45 (+2)	Not Found								C3747_268g40 (+2)		0.75	0.00024	29000	16200	35400	6380	10200	19700	27200	25400	33600	Missing Value	Missing Value	Missing Value	Missing Value	Missing Value	Missing Value	Missing Value	Missing Value	Missing Value	Missing Value	Missing Value	36300	Missing Value	Missing Value	Missing Value	15500	15000	16900	5900	17200	6650	44800
90	1	Orange	Trypanosoma cruzi	60S ribosomal protein L13a, putative OS=Trypanosoma cruzi (strain CL Brener) OX=353153 GN=Tc00.1047053506315.50 PE=3 SV=1	60S ribosomal protein L13a, putative OS=...	Q4D7A0	Found	MVLPT	No						Tc00.1047053506315.50	26 kDa	1	0.026	Missing Value	Missing Value	Missing Value	Missing Value	Missing Value	Missing Value	8550	12700	Missing Value	Missing Value	Missing Value	Missing Value	Missing Value	Missing Value	Missing Value	2180	2850	757	Missing Value	Missing Value	Missing Value	Missing Value	Missing Value	Missing Value	Missing Value	Missing Value	Missing Value	Missing Value	Missing Value	Missing Value	2830
47	1	Orange	Trypanosoma cruzi	Ribosomal protein L19-like protein OS=Trypanosoma cruzi OX=5693 GN=RpL19 PE=1 SV=1	Ribosomal protein L19-like protein OS=Tr...	Q9BMP1	Found	MVSLK	No						RpL19	38 kDa	0.33	0.57	Missing Value	Missing Value	Missing Value	Missing Value	Missing Value	848000	298000	Missing Value	Missing Value	314000	337000	340000	77200	59400	72500	Missing Value	Missing Value	Missing Value	Missing Value	Missing Value	Missing Value	Missing Value	Missing Value	Missing Value	Missing Value	Missing Value	Missing Value	Missing Value	Missing Value	235000	539000
150.1	1	Orange	Trypanosoma cruzi	t-SNARE coiled-coil homology domain-containing protein OS=Trypanosoma cruzi (strain CL Brener) OX=353153 GN=Tc00.1047053509153.50 PE=4 SV=1	t-SNARE coiled-coil homology domain-cont...	Q4DLS5	Found	MSTAP	No						Tc00.1047053509153.50	35 kDa	1	0.5	16900	13400	15100	Missing Value	Missing Value	Missing Value	27400	Missing Value	13000	Missing Value	Missing Value	Missing Value	Missing Value	Missing Value	Missing Value	Missing Value	Missing Value	Missing Value	Missing Value	Missing Value	Missing Value	Missing Value	Missing Value	Missing Value	10300	9130	6250	Missing Value	Missing Value	Missing Value	Missing Value
150.2	1	Orange	Trypanosoma cruzi	t-SNARE coiled-coil homology domain-containing protein OS=Trypanosoma cruzi OX=5693 GN=ECC02_006004 PE=4 SV=1	t-SNARE coiled-coil homology domain-cont...	A0A7J6Y2T4	Found	MSTAP	No						ECC02_006004	35 kDa	1	0.5	16900	13400	15100	Missing Value	Missing Value	Missing Value	27400	Missing Value	13000	Missing Value	Missing Value	Missing Value	Missing Value	Missing Value	Missing Value	Missing Value	Missing Value	Missing Value	Missing Value	Missing Value	Missing Value	Missing Value	Missing Value	Missing Value	10300	9130	6250	Missing Value	Missing Value	Missing Value	Missing Value
35	1	Blue	Homo sapiens	Group of Histone H2B type 1-H OS=Homo sapiens OX=9606 GN=H2BC9 PE=1 SV=3+2	Group of Histone H2B type 1-H OS=Homo sa...	P23527 (+2)	Not Found								H2BC9 (+2)		1	0.99	Missing Value	Missing Value	Missing Value	126000	128000	173000	151000	173000	209000	610000	475000	533000	Missing Value	Missing Value	Missing Value	Missing Value	Missing Value	Missing Value	Missing Value	Missing Value	Missing Value	Missing Value	Missing Value	Missing Value	Missing Value	Missing Value	Missing Value	337000	161000	508000	1100000
150	1	Orange	Trypanosoma cruzi	Group of t-SNARE coiled-coil homology domain-containing protein OS=Trypanosoma cruzi (strain CL Brener) OX=353153 GN=Tc00.1047053509153.50 PE=4 SV=1+1	Group of t-SNARE coiled-coil homology do...	A0A7J6Y2T4 (+1)	Not Found								Tc00.1047053509153.50 (+1)		1	0.5	33800	26800	30100	Missing Value	Missing Value	Missing Value	54800	Missing Value	26000	Missing Value	Missing Value	Missing Value	Missing Value	Missing Value	Missing Value	Missing Value	Missing Value	Missing Value	Missing Value	Missing Value	Missing Value	Missing Value	Missing Value	Missing Value	20700	18300	12500	Missing Value	Missing Value	Missing Value	Missing Value
35.1	1	Blue	Homo sapiens	Histone H2B type 1-H OS=Homo sapiens OX=9606 GN=H2BC9 PE=1 SV=3	Histone H2B type 1-H OS=Homo sapiens OX=...	Q93079	Found	MPDPA	No						H2BC9	14 kDa	1	0.99	Missing Value	Missing Value	Missing Value	41900	42700	57600	50400	57600	69600	203000	158000	178000	Missing Value	Missing Value	Missing Value	Missing Value	Missing Value	Missing Value	Missing Value	Missing Value	Missing Value	Missing Value	Missing Value	Missing Value	Missing Value	Missing Value	Missing Value	112000	53600	169000	365000
35.2	1	Blue	Homo sapiens	Histone H2B type 1-O OS=Homo sapiens OX=9606 GN=H2BC17 PE=1 SV=3	Histone H2B type 1-O OS=Homo sapiens OX=...	P23527	Found	MPDPA	No						H2BC17	14 kDa	1	0.99	Missing Value	Missing Value	Missing Value	41900	42700	57600	50400	57600	69600	203000	158000	178000	Missing Value	Missing Value	Missing Value	Missing Value	Missing Value	Missing Value	Missing Value	Missing Value	Missing Value	Missing Value	Missing Value	Missing Value	Missing Value	Missing Value	Missing Value	112000	53600	169000	365000
35.3	1	Blue	Homo sapiens	Histone H2B type 2-F OS=Homo sapiens OX=9606 GN=H2BC18 PE=1 SV=3	Histone H2B type 2-F OS=Homo sapiens OX=...	Q5QNW6	Found	MPDPA	No						H2BC18	14 kDa	1	0.99	Missing Value	Missing Value	Missing Value	41900	42700	57600	50400	57600	69600	203000	158000	178000	Missing Value	Missing Value	Missing Value	Missing Value	Missing Value	Missing Value	Missing Value	Missing Value	Missing Value	Missing Value	Missing Value	Missing Value	Missing Value	Missing Value	Missing Value	112000	53600	169000	365000
125.1	1	Orange	Trypanosoma cruzi	OCRE domain-containing protein OS=Trypanosoma cruzi (strain CL Brener) OX=353153 GN=Tc00.1047053509647.130 PE=4 SV=1	OCRE domain-containing protein OS=Trypan...	Q4DPA5	Found	MGCKN	Yes	myristoylated	0.993449	0.00658525	25	0	Tc00.1047053509647.130	18 kDa	1	0.71	Missing Value	Missing Value	Missing Value	Missing Value	Missing Value	Missing Value	Missing Value	Missing Value	Missing Value	26800	26400	22500	Missing Value	Missing Value	Missing Value	Missing Value	Missing Value	Missing Value	Missing Value	Missing Value	Missing Value	Missing Value	Missing Value	Missing Value	Missing Value	Missing Value	Missing Value	Missing Value	Missing Value	Missing Value	Missing Value
125.2	1	Orange	Trypanosoma cruzi	OCRE domain-containing protein OS=Trypanosoma cruzi OX=5693 GN=C3747_40g61 PE=4 SV=1	OCRE domain-containing protein OS=Trypan...	A0A2V2X1A7	Found	MGCKN	Yes	myristoylated	0.993449	0.00658525	25	0	C3747_40g61	18 kDa	1	0.71	Missing Value	Missing Value	Missing Value	Missing Value	Missing Value	Missing Value	Missing Value	Missing Value	Missing Value	26800	26400	22500	Missing Value	Missing Value	Missing Value	Missing Value	Missing Value	Missing Value	Missing Value	Missing Value	Missing Value	Missing Value	Missing Value	Missing Value	Missing Value	Missing Value	Missing Value	Missing Value	Missing Value	Missing Value	Missing Value
125.3	1	Orange	Trypanosoma cruzi	OCRE domain-containing protein OS=Trypanosoma cruzi OX=5693 GN=C3747_60g62 PE=4 SV=1	OCRE domain-containing protein OS=Trypan...	A0A2V2WSZ0	Found	MGCKN	Yes	myristoylated	0.993449	0.00658525	25	0	C3747_60g62	18 kDa	1	0.71	Missing Value	Missing Value	Missing Value	Missing Value	Missing Value	Missing Value	Missing Value	Missing Value	Missing Value	26800	26400	22500	Missing Value	Missing Value	Missing Value	Missing Value	Missing Value	Missing Value	Missing Value	Missing Value	Missing Value	Missing Value	Missing Value	Missing Value	Missing Value	Missing Value	Missing Value	Missing Value	Missing Value	Missing Value	Missing Value
125.4	1	Orange	Trypanosoma cruzi	OCRE domain-containing protein OS=Trypanosoma cruzi OX=5693 GN=C4B63_192g14 PE=4 SV=1	OCRE domain-containing protein OS=Trypan...	A0A2V2V2V0	Found	MGCKN	Yes	myristoylated	0.993884	0.00614987	25	0	C4B63_192g14	18 kDa	1	0.71	Missing Value	Missing Value	Missing Value	Missing Value	Missing Value	Missing Value	Missing Value	Missing Value	Missing Value	26800	26400	22500	Missing Value	Missing Value	Missing Value	Missing Value	Missing Value	Missing Value	Missing Value	Missing Value	Missing Value	Missing Value	Missing Value	Missing Value	Missing Value	Missing Value	Missing Value	Missing Value	Missing Value	Missing Value	Missing Value
125	1	Orange	Trypanosoma cruzi	Group of OCRE domain-containing protein OS=Trypanosoma cruzi (strain CL Brener) OX=353153 GN=Tc00.1047053509647.130 PE=4 SV=1+3	Group of OCRE domain-containing protein ...	A0A2V2V2V0 (+3)	Not Found								Tc00.1047053509647.130 (+3)		1	0.71	Missing Value	Missing Value	Missing Value	Missing Value	Missing Value	Missing Value	Missing Value	Missing Value	Missing Value	107000	106000	90100	Missing Value	Missing Value	Missing Value	Missing Value	Missing Value	Missing Value	Missing Value	Missing Value	Missing Value	Missing Value	Missing Value	Missing Value	Missing Value	Missing Value	Missing Value	Missing Value	Missing Value	Missing Value	Missing Value
213	1	Blue	Homo sapiens	E3 SUMO-protein ligase RanBP2 OS=Homo sapiens OX=9606 GN=RANBP2 PE=1 SV=2	E3 SUMO-protein ligase RanBP2 OS=Homo sa...	P49792	Found	MRRSK	No						RANBP2	358 kDa	0	0.72	Missing Value	Missing Value	Missing Value	Missing Value	Missing Value	Missing Value	Missing Value	Missing Value	Missing Value	25500	15000	18200	Missing Value	Missing Value	Missing Value	Missing Value	Missing Value	Missing Value	Missing Value	Missing Value	Missing Value	Missing Value	Missing Value	Missing Value	Missing Value	Missing Value	Missing Value	Missing Value	Missing Value	Missing Value	Missing Value
205.1	1	Orange	Trypanosoma cruzi	MORN repeat-containing protein 1 OS=Trypanosoma cruzi OX=5693 GN=C3747_104g109 PE=4 SV=1	MORN repeat-containing protein 1 OS=Tryp...	A0A2V2WEZ8	Found	MIYSG	No						C3747_104g109	41 kDa	1	0.68	5280	4960	Missing Value	Missing Value	Missing Value	Missing Value	Missing Value	Missing Value	Missing Value	Missing Value	Missing Value	Missing Value	Missing Value	Missing Value	Missing Value	Missing Value	Missing Value	Missing Value	Missing Value	Missing Value	Missing Value	Missing Value	Missing Value	Missing Value	3820	3700	4430	Missing Value	Missing Value	Missing Value	Missing Value
205.2	1	Orange	Trypanosoma cruzi	MORN repeat-containing protein 1 OS=Trypanosoma cruzi OX=5693 GN=C4B63_18g141 PE=4 SV=1	MORN repeat-containing protein 1 OS=Tryp...	A0A2V2VMT0	Found	MIYSG	No						C4B63_18g141	41 kDa	1	0.68	5280	4960	Missing Value	Missing Value	Missing Value	Missing Value	Missing Value	Missing Value	Missing Value	Missing Value	Missing Value	Missing Value	Missing Value	Missing Value	Missing Value	Missing Value	Missing Value	Missing Value	Missing Value	Missing Value	Missing Value	Missing Value	Missing Value	Missing Value	3820	3700	4430	Missing Value	Missing Value	Missing Value	Missing Value
205	1	Orange	Trypanosoma cruzi	Group of MORN repeat-containing protein 1 OS=Trypanosoma cruzi OX=5693 GN=C3747_104g109 PE=4 SV=1+1	Group of MORN repeat-containing protein ...	A0A2V2VMT0 (+1)	Not Found								C4B63_18g141 (+1)		1	0.68	10600	9920	Missing Value	Missing Value	Missing Value	Missing Value	Missing Value	Missing Value	Missing Value	Missing Value	Missing Value	Missing Value	Missing Value	Missing Value	Missing Value	Missing Value	Missing Value	Missing Value	Missing Value	Missing Value	Missing Value	Missing Value	Missing Value	Missing Value	7630	7390	8850	Missing Value	Missing Value	Missing Value	Missing Value
207	1	Blue	Homo sapiens	Histone H2A type 2-B OS=Homo sapiens OX=9606 GN=H2AC21 PE=1 SV=3	Histone H2A type 2-B OS=Homo sapiens OX=...	Q8IUE6	Found	MSGRG	No						H2AC21	14 kDa	1	0.66	21400	18300	26900	Missing Value	Missing Value	Missing Value	Missing Value	Missing Value	Missing Value	Missing Value	Missing Value	Missing Value	Missing Value	Missing Value	Missing Value	Missing Value	Missing Value	Missing Value	Missing Value	Missing Value	51000	Missing Value	Missing Value	Missing Value	465000	229000	154000	Missing Value	Missing Value	Missing Value	Missing Value
158	1	Blue	Homo sapiens	Keratin, type II cytoskeletal 78 OS=Homo sapiens OX=9606 GN=KRT78 PE=1 SV=2	Keratin, type II cytoskeletal 78 OS=Homo...	Q8N1N4	Found	MSLSP	No						KRT78	57 kDa	0	0.79	Missing Value	Missing Value	Missing Value	Missing Value	Missing Value	Missing Value	Missing Value	Missing Value	Missing Value	25100	20800	Missing Value	272000	156000	271000	Missing Value	Missing Value	Missing Value	Missing Value	Missing Value	Missing Value	Missing Value	Missing Value	Missing Value	Missing Value	Missing Value	Missing Value	Missing Value	Missing Value	Missing Value	Missing Value
106.1	1	Orange	Trypanosoma cruzi	Uncharacterized protein OS=Trypanosoma cruzi Dm28c OX=1416333 GN=TCDM_02894 PE=4 SV=1	Uncharacterized protein OS=Trypanosoma c...	V5DLL6	Found	MGGGS	Yes	myristoylated	0.987392	0.0125589	25	0	TCDM_02894	33 kDa	0.5	0.53	19500	10200	15200	Missing Value	Missing Value	Missing Value	Missing Value	Missing Value	Missing Value	Missing Value	Missing Value	Missing Value	6730	5520	16800	Missing Value	Missing Value	Missing Value	Missing Value	Missing Value	Missing Value	Missing Value	Missing Value	Missing Value	17900	11200	12100	Missing Value	Missing Value	Missing Value	Missing Value
106.2	1	Orange	Trypanosoma cruzi	Uncharacterized protein OS=Trypanosoma cruzi OX=5693 GN=C3747_33g216 PE=4 SV=1	Uncharacterized protein OS=Trypanosoma c...	A0A2V2X214	Found	MGGGS	Yes	myristoylated	0.987392	0.0125589	25	0	C3747_33g216	33 kDa	0.5	0.53	19500	10200	15200	Missing Value	Missing Value	Missing Value	Missing Value	Missing Value	Missing Value	Missing Value	Missing Value	Missing Value	6730	5520	16800	Missing Value	Missing Value	Missing Value	Missing Value	Missing Value	Missing Value	Missing Value	Missing Value	Missing Value	17900	11200	12100	Missing Value	Missing Value	Missing Value	Missing Value
106	1	Orange	Trypanosoma cruzi	Group of Uncharacterized protein OS=Trypanosoma cruzi Dm28c OX=1416333 GN=TCDM_02894 PE=4 SV=1+1	Group of Uncharacterized protein OS=Tryp...	A0A2V2X214 (+1)	Not Found								TCDM_02894 (+1)		0.5	0.53	39000	20400	30400	Missing Value	Missing Value	Missing Value	Missing Value	Missing Value	Missing Value	Missing Value	Missing Value	Missing Value	13500	11000	33600	Missing Value	Missing Value	Missing Value	Missing Value	Missing Value	Missing Value	Missing Value	Missing Value	Missing Value	35800	22400	24100	Missing Value	Missing Value	Missing Value	Missing Value
201.1	1	Blue	Homo sapiens	Serpin H1 OS=Homo sapiens OX=9606 GN=SERPINH1 PE=1 SV=2	Serpin H1 OS=Homo sapiens OX=9606 GN=SER...	P50454	Found	MRSLL	No						SERPINH1	46 kDa	1	0.64	Missing Value	Missing Value	Missing Value	Missing Value	Missing Value	Missing Value	Missing Value	Missing Value	Missing Value	8440	4680	2630	Missing Value	Missing Value	Missing Value	Missing Value	Missing Value	Missing Value	Missing Value	Missing Value	Missing Value	Missing Value	Missing Value	Missing Value	Missing Value	Missing Value	Missing Value	Missing Value	Missing Value	Missing Value	Missing Value
201.2	1	Blue	Homo sapiens	Serpin family H member 1 (Fragment) OS=Homo sapiens OX=9606 GN=SERPINH1 PE=1 SV=1	Serpin family H member 1 (Fragment) OS=H...	E9PNX1	Found	MRSLL	No						SERPINH1	21 kDa	1	0.64	Missing Value	Missing Value	Missing Value	Missing Value	Missing Value	Missing Value	Missing Value	Missing Value	Missing Value	8440	4680	2630	Missing Value	Missing Value	Missing Value	Missing Value	Missing Value	Missing Value	Missing Value	Missing Value	Missing Value	Missing Value	Missing Value	Missing Value	Missing Value	Missing Value	Missing Value	Missing Value	Missing Value	Missing Value	Missing Value
201.3	1	Blue	Homo sapiens	Serpin family H member 1 (Fragment) OS=Homo sapiens OX=9606 GN=SERPINH1 PE=1 SV=1	Serpin family H member 1 (Fragment) OS=H...	E9PK86	Found	MRSLL	No						SERPINH1	27 kDa	1	0.64	Missing Value	Missing Value	Missing Value	Missing Value	Missing Value	Missing Value	Missing Value	Missing Value	Missing Value	8440	4680	2630	Missing Value	Missing Value	Missing Value	Missing Value	Missing Value	Missing Value	Missing Value	Missing Value	Missing Value	Missing Value	Missing Value	Missing Value	Missing Value	Missing Value	Missing Value	Missing Value	Missing Value	Missing Value	Missing Value
201.4	1	Blue	Homo sapiens	Serpin family H member 1 (Fragment) OS=Homo sapiens OX=9606 GN=SERPINH1 PE=1 SV=1	Serpin family H member 1 (Fragment) OS=H...	E9PR70	Found	MRSLL	No						SERPINH1	33 kDa	1	0.64	Missing Value	Missing Value	Missing Value	Missing Value	Missing Value	Missing Value	Missing Value	Missing Value	Missing Value	8440	4680	2630	Missing Value	Missing Value	Missing Value	Missing Value	Missing Value	Missing Value	Missing Value	Missing Value	Missing Value	Missing Value	Missing Value	Missing Value	Missing Value	Missing Value	Missing Value	Missing Value	Missing Value	Missing Value	Missing Value
201.5	1	Blue	Homo sapiens	Serpin family H member 1 (Fragment) OS=Homo sapiens OX=9606 GN=SERPINH1 PE=1 SV=1	Serpin family H member 1 (Fragment) OS=H...	E9PMI5	Found	MRSLL	No						SERPINH1	27 kDa	1	0.64	Missing Value	Missing Value	Missing Value	Missing Value	Missing Value	Missing Value	Missing Value	Missing Value	Missing Value	8440	4680	2630	Missing Value	Missing Value	Missing Value	Missing Value	Missing Value	Missing Value	Missing Value	Missing Value	Missing Value	Missing Value	Missing Value	Missing Value	Missing Value	Missing Value	Missing Value	Missing Value	Missing Value	Missing Value	Missing Value
201.6	1	Blue	Homo sapiens	Serpin family H member 1 (Fragment) OS=Homo sapiens OX=9606 GN=SERPINH1 PE=1 SV=2	Serpin family H member 1 (Fragment) OS=H...	E9PJH8	Found	MRSLL	No						SERPINH1	41 kDa	1	0.64	Missing Value	Missing Value	Missing Value	Missing Value	Missing Value	Missing Value	Missing Value	Missing Value	Missing Value	8440	4680	2630	Missing Value	Missing Value	Missing Value	Missing Value	Missing Value	Missing Value	Missing Value	Missing Value	Missing Value	Missing Value	Missing Value	Missing Value	Missing Value	Missing Value	Missing Value	Missing Value	Missing Value	Missing Value	Missing Value
201.7	1	Blue	Homo sapiens	Serpin family H member 1 OS=Homo sapiens OX=9606 GN=SERPINH1 PE=1 SV=1	Serpin family H member 1 OS=Homo sapiens...	E9PPV6	Found	MRSLL	No						SERPINH1	36 kDa	1	0.64	Missing Value	Missing Value	Missing Value	Missing Value	Missing Value	Missing Value	Missing Value	Missing Value	Missing Value	8440	4680	2630	Missing Value	Missing Value	Missing Value	Missing Value	Missing Value	Missing Value	Missing Value	Missing Value	Missing Value	Missing Value	Missing Value	Missing Value	Missing Value	Missing Value	Missing Value	Missing Value	Missing Value	Missing Value	Missing Value
201	1	Blue	Homo sapiens	Group of Serpin H1 OS=Homo sapiens OX=9606 GN=SERPINH1 PE=1 SV=2+6	Group of Serpin H1 OS=Homo sapiens OX=96...	E9PJH8 (+6)	Not Found								SERPINH1		1	0.64	Missing Value	Missing Value	Missing Value	Missing Value	Missing Value	Missing Value	Missing Value	Missing Value	Missing Value	59000	32700	18400	Missing Value	Missing Value	Missing Value	Missing Value	Missing Value	Missing Value	Missing Value	Missing Value	Missing Value	Missing Value	Missing Value	Missing Value	Missing Value	Missing Value	Missing Value	Missing Value	Missing Value	Missing Value	Missing Value
234	1	Blue	Homo sapiens	Zinc-alpha-2-glycoprotein OS=Homo sapiens OX=9606 GN=AZGP1 PE=1 SV=2	Zinc-alpha-2-glycoprotein OS=Homo sapien...	P25311	Found	MVRMV	No						AZGP1	34 kDa	1	0.75	28600	19600	23100	Missing Value	Missing Value	Missing Value	Missing Value	Missing Value	Missing Value	Missing Value	Missing Value	Missing Value	Missing Value	Missing Value	Missing Value	Missing Value	Missing Value	Missing Value	Missing Value	Missing Value	Missing Value	Missing Value	Missing Value	Missing Value	10700	9160	10400	Missing Value	Missing Value	Missing Value	Missing Value
33	1	Orange	Trypanosoma cruzi	Histone H2B OS=Trypanosoma cruzi OX=5693 PE=3 SV=1	Histone H2B OS=Trypanosoma cruzi OX=5693...	P27795	Found	MATPK	No							12 kDa	0.25	0.92	Missing Value	Missing Value	Missing Value	27100	27600	37200	23700	25200	33600	45500	71900	40500	Missing Value	Missing Value	Missing Value	Missing Value	Missing Value	Missing Value	Missing Value	Missing Value	Missing Value	Missing Value	Missing Value	Missing Value	Missing Value	Missing Value	Missing Value	72500	34600	109000	139000
94.1	1	Orange	Trypanosoma cruzi	Putative succinate dehydrogenase OS=Trypanosoma cruzi OX=5693 GN=C4B63_26g264 PE=4 SV=1	Putative succinate dehydrogenase OS=Tryp...	A0A2V2VE23	Found	MPSAP	No						C4B63_26g264	21 kDa	1	0.00072	Missing Value	Missing Value	Missing Value	Missing Value	Missing Value	Missing Value	Missing Value	Missing Value	Missing Value	Missing Value	Missing Value	Missing Value	Missing Value	Missing Value	0.127	Missing Value	Missing Value	Missing Value	Missing Value	Missing Value	Missing Value	Missing Value	Missing Value	Missing Value	Missing Value	Missing Value	Missing Value	Missing Value	Missing Value	Missing Value	4790
94.2	1	Orange	Trypanosoma cruzi	Succinate dehydrogenase, putative OS=Trypanosoma cruzi (strain CL Brener) OX=353153 GN=Tc00.1047053505843.24 PE=4 SV=1	Succinate dehydrogenase, putative OS=Try...	Q4CVH2	Found	MPSAP	No						Tc00.1047053505843.24	21 kDa	1	0.00072	Missing Value	Missing Value	Missing Value	Missing Value	Missing Value	Missing Value	Missing Value	Missing Value	Missing Value	Missing Value	Missing Value	Missing Value	Missing Value	Missing Value	0.127	Missing Value	Missing Value	Missing Value	Missing Value	Missing Value	Missing Value	Missing Value	Missing Value	Missing Value	Missing Value	Missing Value	Missing Value	Missing Value	Missing Value	Missing Value	4790
94	1	Orange	Trypanosoma cruzi	Group of Putative succinate dehydrogenase OS=Trypanosoma cruzi OX=5693 GN=C4B63_26g264 PE=4 SV=1+1	Group of Putative succinate dehydrogenas...	A0A2V2VE23 (+1)	Not Found								Tc00.1047053505843.24 (+1)		1	0.00072	Missing Value	Missing Value	Missing Value	Missing Value	Missing Value	Missing Value	Missing Value	Missing Value	Missing Value	Missing Value	Missing Value	Missing Value	Missing Value	Missing Value	0.253	Missing Value	Missing Value	Missing Value	Missing Value	Missing Value	Missing Value	Missing Value	Missing Value	Missing Value	Missing Value	Missing Value	Missing Value	Missing Value	Missing Value	Missing Value	9580
24	1	Blue	Homo sapiens	Keratin, type II cytoskeletal 5 OS=Homo sapiens OX=9606 GN=KRT5 PE=1 SV=3	Keratin, type II cytoskeletal 5 OS=Homo ...	P13647	Found	MSRQS	No						KRT5	62 kDa	0.55	0.61	109000	94800	115000	22000	23700	30100	46800	50700	57700	45600	30100	Missing Value	395000	227000	392000	Missing Value	Missing Value	Missing Value	Missing Value	Missing Value	Missing Value	Missing Value	Missing Value	Missing Value	130000	94300	76000	47800	38000	56800	140000
41	1	Orange	Trypanosoma cruzi	Uncharacterized protein OS=Trypanosoma cruzi (strain CL Brener) OX=353153 GN=Tc00.1047053506341.20 PE=4 SV=1	Uncharacterized protein OS=Trypanosoma c...	Q4CYW5	Found	MGCTN	Yes	myristoylated	0.504933	0.493714	12	13	Tc00.1047053506341.20	16 kDa	1	0.015	27200	Missing Value	Missing Value	Missing Value	2830	Missing Value	6180	4150	5120	Missing Value	Missing Value	Missing Value	Missing Value	Missing Value	Missing Value	Missing Value	Missing Value	Missing Value	Missing Value	Missing Value	Missing Value	Missing Value	Missing Value	Missing Value	Missing Value	0.00592	1.85	145	51.4	271	0.115
123	1	Orange	Trypanosoma cruzi	C3H1-type domain-containing protein OS=Trypanosoma cruzi OX=5693 GN=C3747_1g350 PE=4 SV=1	C3H1-type domain-containing protein OS=T...	A0A2V2XQK3	Found	MSSSE	No						C3747_1g350	113 kDa	1	0.53	6790	14400	16700	Missing Value	Missing Value	Missing Value	6500	5260	10500	Missing Value	Missing Value	Missing Value	12800	7760	Missing Value	Missing Value	Missing Value	Missing Value	Missing Value	Missing Value	Missing Value	Missing Value	Missing Value	Missing Value	11500	6290	7210	Missing Value	Missing Value	Missing Value	1850
14.1	1	Blue	Homo sapiens	Immunoglobulin lambda constant 2 OS=Homo sapiens OX=9606 GN=IGLC2 PE=1 SV=1	Immunoglobulin lambda constant 2 OS=Homo...	P0DOY2	Found	GQPKA	No						IGLC2	11 kDa	0.67	0.77	2020000	1320000	2260000	Missing Value	Missing Value	Missing Value	311000	388000	368000	4670000	5320000	7070000	13900000	Missing Value	Missing Value	Missing Value	Missing Value	Missing Value	Missing Value	Missing Value	Missing Value	Missing Value	Missing Value	Missing Value	894000	938000	677000	Missing Value	Missing Value	Missing Value	23400
14.2	1	Blue	Homo sapiens	Immunoglobulin lambda constant 3 OS=Homo sapiens OX=9606 GN=IGLC3 PE=1 SV=1	Immunoglobulin lambda constant 3 OS=Homo...	P0DOY3	Found	GQPKA	No						IGLC3	11 kDa	0.67	0.77	2020000	1320000	2260000	Missing Value	Missing Value	Missing Value	311000	388000	368000	4670000	5320000	7070000	13900000	Missing Value	Missing Value	Missing Value	Missing Value	Missing Value	Missing Value	Missing Value	Missing Value	Missing Value	Missing Value	Missing Value	894000	938000	677000	Missing Value	Missing Value	Missing Value	23400
14	1	Blue	Homo sapiens	Group of Immunoglobulin lambda constant 2 OS=Homo sapiens OX=9606 GN=IGLC2 PE=1 SV=1+1	Group of Immunoglobulin lambda constant ...	P0DOY2 (+1)	Not Found								IGLC3 (+1)		0.67	0.77	4050000	2640000	4520000	Missing Value	Missing Value	Missing Value	622000	777000	736000	9340000	10600000	14100000	27900000	Missing Value	Missing Value	Missing Value	Missing Value	Missing Value	Missing Value	Missing Value	Missing Value	Missing Value	Missing Value	Missing Value	1790000	1880000	1350000	Missing Value	Missing Value	Missing Value	46800
200	1	Blue	Homo sapiens	Hemoglobin subunit alpha OS=Homo sapiens OX=9606 GN=HBA1 PE=1 SV=2	Hemoglobin subunit alpha OS=Homo sapiens...	P69905	Found	MVLSP	No						HBA1	15 kDa	1	1	Missing Value	Missing Value	Missing Value	Missing Value	Missing Value	Missing Value	Missing Value	Missing Value	Missing Value	Missing Value	Missing Value	Missing Value	348000	193000	364000	Missing Value	Missing Value	Missing Value	Missing Value	Missing Value	Missing Value	Missing Value	Missing Value	Missing Value	Missing Value	Missing Value	Missing Value	Missing Value	Missing Value	Missing Value	Missing Value
65	1	Orange	Trypanosoma cruzi	Proteasome regulatory ATPase subunit 2, putative OS=Trypanosoma cruzi marinkellei OX=85056 GN=MOQ_006966 PE=3 SV=1	Proteasome regulatory ATPase subunit 2, ...	K2N3N6	Found	MGQQL	Yes	myristoylated	0.606942	0.392682	15	10	MOQ_006966	49 kDa	1	0.0062	8770	9920	9070	Missing Value	Missing Value	Missing Value	8930	7400	10200	Missing Value	Missing Value	Missing Value	Missing Value	Missing Value	0.629	Missing Value	13	Missing Value	Missing Value	Missing Value	Missing Value	Missing Value	Missing Value	Missing Value	12200	3850	9390	Missing Value	Missing Value	Missing Value	11000
134	1	Orange	Trypanosoma cruzi	Group of Mitochondrial outer membrane protein porin OS=Trypanosoma cruzi (strain CL Brener) OX=353153 GN=Tc00.1047053509129.10 PE=4 SV=1+8	Group of Mitochondrial outer membrane pr...	A0A2V2VBP0 (+8)	Not Found								Tc00.1047053509141.40 (+8)		1	0.7	Missing Value	Missing Value	Missing Value	Missing Value	271000	Missing Value	18400	35000	Missing Value	31400	41000	35700	Missing Value	Missing Value	Missing Value	Missing Value	Missing Value	Missing Value	Missing Value	Missing Value	Missing Value	Missing Value	Missing Value	Missing Value	Missing Value	Missing Value	Missing Value	Missing Value	51700	Missing Value	57000
134.1	1	Orange	Trypanosoma cruzi	Mitochondrial outer membrane protein porin OS=Trypanosoma cruzi (strain CL Brener) OX=353153 GN=Tc00.1047053509129.10 PE=4 SV=1	Mitochondrial outer membrane protein por...	Q4CLT3	Found	MPPML	No						Tc00.1047053509129.10	30 kDa	1	0.7	Missing Value	Missing Value	Missing Value	Missing Value	30200	Missing Value	2040	3890	Missing Value	3490	4560	3970	Missing Value	Missing Value	Missing Value	Missing Value	Missing Value	Missing Value	Missing Value	Missing Value	Missing Value	Missing Value	Missing Value	Missing Value	Missing Value	Missing Value	Missing Value	Missing Value	5740	Missing Value	6330
134.2	1	Orange	Trypanosoma cruzi	Mitochondrial outer membrane protein porin OS=Trypanosoma cruzi (strain CL Brener) OX=353153 GN=Tc00.1047053509141.40 PE=4 SV=1	Mitochondrial outer membrane protein por...	Q4CSK6	Found	MPPML	No						Tc00.1047053509141.40	30 kDa	1	0.7	Missing Value	Missing Value	Missing Value	Missing Value	30200	Missing Value	2040	3890	Missing Value	3490	4560	3970	Missing Value	Missing Value	Missing Value	Missing Value	Missing Value	Missing Value	Missing Value	Missing Value	Missing Value	Missing Value	Missing Value	Missing Value	Missing Value	Missing Value	Missing Value	Missing Value	5740	Missing Value	6330
134.3	1	Orange	Trypanosoma cruzi	Mitochondrial outer membrane protein porin OS=Trypanosoma cruzi OX=5693 GN=ECC02_008115 PE=4 SV=1	Mitochondrial outer membrane protein por...	A0A7J6XXQ7	Found	MPPML	No						ECC02_008115	30 kDa	1	0.7	Missing Value	Missing Value	Missing Value	Missing Value	30200	Missing Value	2040	3890	Missing Value	3490	4560	3970	Missing Value	Missing Value	Missing Value	Missing Value	Missing Value	Missing Value	Missing Value	Missing Value	Missing Value	Missing Value	Missing Value	Missing Value	Missing Value	Missing Value	Missing Value	Missing Value	5740	Missing Value	6330
134.4	1	Orange	Trypanosoma cruzi	Mitochondrial outer membrane protein porin OS=Trypanosoma cruzi OX=5693 GN=ECC02_008202 PE=4 SV=1	Mitochondrial outer membrane protein por...	A0A7J6XWR4	Found	MPPML	No						ECC02_008202	30 kDa	1	0.7	Missing Value	Missing Value	Missing Value	Missing Value	30200	Missing Value	2040	3890	Missing Value	3490	4560	3970	Missing Value	Missing Value	Missing Value	Missing Value	Missing Value	Missing Value	Missing Value	Missing Value	Missing Value	Missing Value	Missing Value	Missing Value	Missing Value	Missing Value	Missing Value	Missing Value	5740	Missing Value	6330
134.5	1	Orange	Trypanosoma cruzi	Mitochondrial outer membrane protein porin OS=Trypanosoma cruzi OX=5693 GN=ECC02_008203 PE=4 SV=1	Mitochondrial outer membrane protein por...	A0A7J6XY87	Found	MPPML	No						ECC02_008203	30 kDa	1	0.7	Missing Value	Missing Value	Missing Value	Missing Value	30200	Missing Value	2040	3890	Missing Value	3490	4560	3970	Missing Value	Missing Value	Missing Value	Missing Value	Missing Value	Missing Value	Missing Value	Missing Value	Missing Value	Missing Value	Missing Value	Missing Value	Missing Value	Missing Value	Missing Value	Missing Value	5740	Missing Value	6330
134.6	1	Orange	Trypanosoma cruzi	Mitochondrial outer membrane protein porin OS=Trypanosoma cruzi OX=5693 GN=ECC02_008204 PE=4 SV=1	Mitochondrial outer membrane protein por...	A0A7J6XWR5	Found	MPPML	No						ECC02_008204	30 kDa	1	0.7	Missing Value	Missing Value	Missing Value	Missing Value	30200	Missing Value	2040	3890	Missing Value	3490	4560	3970	Missing Value	Missing Value	Missing Value	Missing Value	Missing Value	Missing Value	Missing Value	Missing Value	Missing Value	Missing Value	Missing Value	Missing Value	Missing Value	Missing Value	Missing Value	Missing Value	5740	Missing Value	6330
134.7	1	Orange	Trypanosoma cruzi	Mitochondrial outer membrane protein porin OS=Trypanosoma cruzi OX=5693 GN=ECC02_008205 PE=4 SV=1	Mitochondrial outer membrane protein por...	A0A7J6XXV0	Found	MPPML	No						ECC02_008205	30 kDa	1	0.7	Missing Value	Missing Value	Missing Value	Missing Value	30200	Missing Value	2040	3890	Missing Value	3490	4560	3970	Missing Value	Missing Value	Missing Value	Missing Value	Missing Value	Missing Value	Missing Value	Missing Value	Missing Value	Missing Value	Missing Value	Missing Value	Missing Value	Missing Value	Missing Value	Missing Value	5740	Missing Value	6330
134.8	1	Orange	Trypanosoma cruzi	Mitochondrial outer membrane protein porin OS=Trypanosoma cruzi OX=5693 GN=ECC02_012257 PE=4 SV=1	Mitochondrial outer membrane protein por...	A0A7J6XLI8	Found	MPPML	No						ECC02_012257	30 kDa	1	0.7	Missing Value	Missing Value	Missing Value	Missing Value	30200	Missing Value	2040	3890	Missing Value	3490	4560	3970	Missing Value	Missing Value	Missing Value	Missing Value	Missing Value	Missing Value	Missing Value	Missing Value	Missing Value	Missing Value	Missing Value	Missing Value	Missing Value	Missing Value	Missing Value	Missing Value	5740	Missing Value	6330
134.9	1	Orange	Trypanosoma cruzi	Putative Mitochondrial outer membrane protein porin OS=Trypanosoma cruzi OX=5693 GN=C4B63_34g297 PE=4 SV=1	Putative Mitochondrial outer membrane pr...	A0A2V2VBP0	Found	MPPML	No						C4B63_34g297	30 kDa	1	0.7	Missing Value	Missing Value	Missing Value	Missing Value	30200	Missing Value	2040	3890	Missing Value	3490	4560	3970	Missing Value	Missing Value	Missing Value	Missing Value	Missing Value	Missing Value	Missing Value	Missing Value	Missing Value	Missing Value	Missing Value	Missing Value	Missing Value	Missing Value	Missing Value	Missing Value	5740	Missing Value	6330
2	1	Blue	Homo sapiens	Keratin, type II cytoskeletal 1 OS=Homo sapiens OX=9606 GN=KRT1 PE=1 SV=6	Keratin, type II cytoskeletal 1 OS=Homo ...	P04264	Found	MSRQF	No						KRT1	66 kDa	0.8	0.0002	583000	436000	708000	165000	212000	233000	180000	179000	202000	632000	721000	979000	2730000	2030000	2490000	437000	593000	575000	1020000	647000	656000	873000	673000	511000	913000	418000	285000	220000	180000	262000	436000
196	1	Blue	Homo sapiens	Protein S100-A11 OS=Homo sapiens OX=9606 GN=S100A11 PE=1 SV=2	Protein S100-A11 OS=Homo sapiens OX=9606...	P31949	Found	MAKIS	No						S100A11	12 kDa	1	0.72	1310	7130	5110	Missing Value	Missing Value	Missing Value	Missing Value	Missing Value	Missing Value	Missing Value	Missing Value	Missing Value	Missing Value	Missing Value	Missing Value	Missing Value	Missing Value	Missing Value	Missing Value	Missing Value	Missing Value	Missing Value	Missing Value	Missing Value	170000	112000	91600	Missing Value	Missing Value	Missing Value	Missing Value
25.1	1	Orange	Trypanosoma cruzi	Elongation factor 1-alpha OS=Trypanosoma cruzi (strain CL Brener) OX=353153 GN=Tc00.1047053511369.10 PE=3 SV=1	Elongation factor 1-alpha OS=Trypanosoma...	Q4CRF7	Found	MNLVV	No						Tc00.1047053511369.10	48 kDa	0.83	0.046	Missing Value	95300	167000	4630	5260	5670	6250	6530	9760	13200	14600	11500	67000	79500	Missing Value	357	Missing Value	Missing Value	Missing Value	Missing Value	Missing Value	Missing Value	Missing Value	Missing Value	Missing Value	21300	17800	4580	6210	3480	4100
25.2	1	Orange	Trypanosoma cruzi	Elongation factor 1-alpha OS=Trypanosoma cruzi OX=5693 GN=C3747_144g140 PE=3 SV=1	Elongation factor 1-alpha OS=Trypanosoma...	A0A2V2VUU8	Found	MNLVV	No						C3747_144g140	48 kDa	0.83	0.046	Missing Value	95300	167000	4630	5260	5670	6250	6530	9760	13200	14600	11500	67000	79500	Missing Value	357	Missing Value	Missing Value	Missing Value	Missing Value	Missing Value	Missing Value	Missing Value	Missing Value	Missing Value	21300	17800	4580	6210	3480	4100
25	1	Orange	Trypanosoma cruzi	Group of Elongation factor 1-alpha OS=Trypanosoma cruzi (strain CL Brener) OX=353153 GN=Tc00.1047053511369.10 PE=3 SV=1+1	Group of Elongation factor 1-alpha OS=Tr...	A0A2V2VUU8 (+1)	Not Found								Tc00.1047053511369.10 (+1)		0.83	0.046	Missing Value	191000	333000	9260	10500	11300	12500	13100	19500	26400	29200	23000	134000	159000	Missing Value	715	Missing Value	Missing Value	Missing Value	Missing Value	Missing Value	Missing Value	Missing Value	Missing Value	Missing Value	42600	35500	9150	12400	6970	8190
173.1	1	Blue	Homo sapiens	Inter-alpha-trypsin inhibitor heavy chain 2 OS=Homo sapiens OX=9606 GN=ITIH2 PE=1 SV=1	Inter-alpha-trypsin inhibitor heavy chai...	Q5T985	Found	MKRLT	No						ITIH2	105 kDa	1	0.36	63300	Missing Value	Missing Value	Missing Value	Missing Value	Missing Value	31800	31900	39800	Missing Value	Missing Value	Missing Value	Missing Value	Missing Value	Missing Value	Missing Value	Missing Value	Missing Value	Missing Value	Missing Value	Missing Value	Missing Value	Missing Value	Missing Value	35000	Missing Value	Missing Value	Missing Value	Missing Value	Missing Value	7090
173.2	1	Blue	Homo sapiens	Inter-alpha-trypsin inhibitor heavy chain H2 OS=Homo sapiens OX=9606 GN=ITIH2 PE=1 SV=2	Inter-alpha-trypsin inhibitor heavy chai...	P19823	Found	MKRLT	No						ITIH2	106 kDa	1	0.36	63300	Missing Value	Missing Value	Missing Value	Missing Value	Missing Value	31800	31900	39800	Missing Value	Missing Value	Missing Value	Missing Value	Missing Value	Missing Value	Missing Value	Missing Value	Missing Value	Missing Value	Missing Value	Missing Value	Missing Value	Missing Value	Missing Value	35000	Missing Value	Missing Value	Missing Value	Missing Value	Missing Value	7090
173	1	Blue	Homo sapiens	Group of Inter-alpha-trypsin inhibitor heavy chain 2 OS=Homo sapiens OX=9606 GN=ITIH2 PE=1 SV=1+1	Group of Inter-alpha-trypsin inhibitor h...	P19823 (+1)	Not Found								ITIH2		1	0.36	127000	Missing Value	Missing Value	Missing Value	Missing Value	Missing Value	63500	63800	79700	Missing Value	Missing Value	Missing Value	Missing Value	Missing Value	Missing Value	Missing Value	Missing Value	Missing Value	Missing Value	Missing Value	Missing Value	Missing Value	Missing Value	Missing Value	70000	Missing Value	Missing Value	Missing Value	Missing Value	Missing Value	14200
28	1	Blue	Homo sapiens	Apolipoprotein A-II OS=Homo sapiens OX=9606 GN=APOA2 PE=1 SV=1	Apolipoprotein A-II OS=Homo sapiens OX=9...	V9GYM3	Found	MCEQH	No						APOA2	15 kDa	1	0.45	1490000	Missing Value	2000000	217000	469000	601000	137000	133000	162000	Missing Value	Missing Value	Missing Value	Missing Value	Missing Value	Missing Value	Missing Value	Missing Value	Missing Value	Missing Value	Missing Value	Missing Value	Missing Value	Missing Value	Missing Value	90100	Missing Value	Missing Value	2070	5730	1710	3380
195	1	Orange	Trypanosoma cruzi	BAR domain-containing protein OS=Trypanosoma cruzi OX=5693 GN=C3747_144g95 PE=4 SV=1	BAR domain-containing protein OS=Trypano...	A0A2V2W7X4	Found	MKKFM	No						C3747_144g95	27 kDa	1	0.65	7490	5580	5900	Missing Value	Missing Value	Missing Value	Missing Value	Missing Value	Missing Value	Missing Value	Missing Value	Missing Value	Missing Value	Missing Value	Missing Value	Missing Value	Missing Value	Missing Value	Missing Value	Missing Value	Missing Value	Missing Value	Missing Value	Missing Value	6490	4240	2670	Missing Value	Missing Value	Missing Value	Missing Value
101	1	Orange	Trypanosoma cruzi	Peptidyl-prolyl cis-trans isomerase OS=Trypanosoma cruzi (strain CL Brener) OX=353153 GN=Tc00.1047053506925.300 PE=3 SV=1	Peptidyl-prolyl cis-trans isomerase OS=T...	Q4E4L9	Found	MSYKP	No						Tc00.1047053506925.300	19 kDa	0.67	0.9	29800	Missing Value	65900	Missing Value	23400	Missing Value	50200	Missing Value	Missing Value	47300	44600	51900	Missing Value	Missing Value	Missing Value	Missing Value	Missing Value	Missing Value	Missing Value	Missing Value	Missing Value	Missing Value	Missing Value	Missing Value	11000	Missing Value	Missing Value	Missing Value	33600	Missing Value	30800
108	1	Orange	Trypanosoma cruzi	Group of PLAC8 family protein OS=Trypanosoma cruzi Dm28c OX=1416333 GN=TCDM_07687 PE=4 SV=1+5	Group of PLAC8 family protein OS=Trypano...	A0A2V2UTG4 (+5)	Not Found								C4B63_94g49 (+5)		1	0.038	Missing Value	Missing Value	Missing Value	Missing Value	Missing Value	Missing Value	36000	39500	59800	23800	15400	20100	Missing Value	Missing Value	Missing Value	Missing Value	Missing Value	Missing Value	Missing Value	Missing Value	Missing Value	Missing Value	Missing Value	Missing Value	Missing Value	Missing Value	Missing Value	Missing Value	Missing Value	Missing Value	Missing Value
108.1	1	Orange	Trypanosoma cruzi	PLAC8 family protein OS=Trypanosoma cruzi Dm28c OX=1416333 GN=TCDM_07687 PE=4 SV=1	PLAC8 family protein OS=Trypanosoma cruz...	V5B9H8	Found	MKSDG	No						TCDM_07687	30 kDa	1	0.038	Missing Value	Missing Value	Missing Value	Missing Value	Missing Value	Missing Value	6000	6580	9960	3970	2560	3350	Missing Value	Missing Value	Missing Value	Missing Value	Missing Value	Missing Value	Missing Value	Missing Value	Missing Value	Missing Value	Missing Value	Missing Value	Missing Value	Missing Value	Missing Value	Missing Value	Missing Value	Missing Value	Missing Value
108.2	1	Orange	Trypanosoma cruzi	PLAC8 family protein OS=Trypanosoma cruzi OX=5693 GN=C3747_122g48 PE=4 SV=1	PLAC8 family protein OS=Trypanosoma cruz...	A0A2V2WBC3	Found	MKSDG	No						C3747_122g48	31 kDa	1	0.038	Missing Value	Missing Value	Missing Value	Missing Value	Missing Value	Missing Value	6000	6580	9960	3970	2560	3350	Missing Value	Missing Value	Missing Value	Missing Value	Missing Value	Missing Value	Missing Value	Missing Value	Missing Value	Missing Value	Missing Value	Missing Value	Missing Value	Missing Value	Missing Value	Missing Value	Missing Value	Missing Value	Missing Value
108.3	1	Orange	Trypanosoma cruzi	PLAC8 family protein OS=Trypanosoma cruzi OX=5693 GN=C3747_59g118 PE=4 SV=1	PLAC8 family protein OS=Trypanosoma cruz...	A0A2V2WSC4	Found	MKSDG	No						C3747_59g118	34 kDa	1	0.038	Missing Value	Missing Value	Missing Value	Missing Value	Missing Value	Missing Value	6000	6580	9960	3970	2560	3350	Missing Value	Missing Value	Missing Value	Missing Value	Missing Value	Missing Value	Missing Value	Missing Value	Missing Value	Missing Value	Missing Value	Missing Value	Missing Value	Missing Value	Missing Value	Missing Value	Missing Value	Missing Value	Missing Value
108.4	1	Orange	Trypanosoma cruzi	PLAC8 family protein OS=Trypanosoma cruzi OX=5693 GN=C4B63_21g236 PE=4 SV=1	PLAC8 family protein OS=Trypanosoma cruz...	A0A2V2VH52	Found	MKSDG	No						C4B63_21g236	32 kDa	1	0.038	Missing Value	Missing Value	Missing Value	Missing Value	Missing Value	Missing Value	6000	6580	9960	3970	2560	3350	Missing Value	Missing Value	Missing Value	Missing Value	Missing Value	Missing Value	Missing Value	Missing Value	Missing Value	Missing Value	Missing Value	Missing Value	Missing Value	Missing Value	Missing Value	Missing Value	Missing Value	Missing Value	Missing Value
108.5	1	Orange	Trypanosoma cruzi	PLAC8 family protein OS=Trypanosoma cruzi OX=5693 GN=C4B63_94g49 PE=4 SV=1	PLAC8 family protein OS=Trypanosoma cruz...	A0A2V2UTG4	Found	MKSDG	No						C4B63_94g49	31 kDa	1	0.038	Missing Value	Missing Value	Missing Value	Missing Value	Missing Value	Missing Value	6000	6580	9960	3970	2560	3350	Missing Value	Missing Value	Missing Value	Missing Value	Missing Value	Missing Value	Missing Value	Missing Value	Missing Value	Missing Value	Missing Value	Missing Value	Missing Value	Missing Value	Missing Value	Missing Value	Missing Value	Missing Value	Missing Value
108.6	1	Orange	Trypanosoma cruzi	PLAC8 family protein OS=Trypanosoma cruzi OX=5693 GN=ECC02_012875 PE=4 SV=1	PLAC8 family protein OS=Trypanosoma cruz...	A0A7J6XJB7	Found	MKSDG	No						ECC02_012875	35 kDa	1	0.038	Missing Value	Missing Value	Missing Value	Missing Value	Missing Value	Missing Value	6000	6580	9960	3970	2560	3350	Missing Value	Missing Value	Missing Value	Missing Value	Missing Value	Missing Value	Missing Value	Missing Value	Missing Value	Missing Value	Missing Value	Missing Value	Missing Value	Missing Value	Missing Value	Missing Value	Missing Value	Missing Value	Missing Value
247	1	Orange	Trypanosoma cruzi	non-specific serine/threonine protein kinase OS=Trypanosoma cruzi (strain CL Brener) OX=353153 GN=Tc00.1047053509287.20 PE=3 SV=1	non-specific serine/threonine protein ki...	Q4E0B4	Found	MGNTL	Yes	non-myristoylated	0.215525	0.783817	5	20	Tc00.1047053509287.20	39 kDa	1	0.42	Missing Value	10800	10700	Missing Value	Missing Value	Missing Value	Missing Value	Missing Value	Missing Value	Missing Value	5480	9480	Missing Value	Missing Value	Missing Value	Missing Value	Missing Value	Missing Value	Missing Value	Missing Value	Missing Value	Missing Value	Missing Value	Missing Value	Missing Value	5530	6610	Missing Value	Missing Value	Missing Value	Missing Value
113	1	Blue	Homo sapiens	Group of ADP-ribosylation factor (Fragment) OS=Homo sapiens OX=9606 GN=ARF1 PE=1 SV=1+6	Group of ADP-ribosylation factor (Fragme...	A0A8V8TNZ0 (+6)	Not Found								ARF3 (+1)		0.5	0.13	86500	48700	94000	Missing Value	Missing Value	Missing Value	Missing Value	Missing Value	Missing Value	Missing Value	Missing Value	Missing Value	Missing Value	Missing Value	Missing Value	Missing Value	Missing Value	Missing Value	Missing Value	Missing Value	19500	Missing Value	Missing Value	Missing Value	1620000	1260000	949000	Missing Value	Missing Value	Missing Value	Missing Value
113.1	1	Blue	Homo sapiens	ADP-ribosylation factor (Fragment) OS=Homo sapiens OX=9606 GN=ARF1 PE=1 SV=1	ADP-ribosylation factor (Fragment) OS=Ho...	A0A8V8TNZ5	Found	MGNIF	Yes	myristoylated	0.992681	0.00735356	25	0	ARF1	18 kDa	0.5	0.13	12400	6960	13400	Missing Value	Missing Value	Missing Value	Missing Value	Missing Value	Missing Value	Missing Value	Missing Value	Missing Value	Missing Value	Missing Value	Missing Value	Missing Value	Missing Value	Missing Value	Missing Value	Missing Value	2780	Missing Value	Missing Value	Missing Value	232000	180000	136000	Missing Value	Missing Value	Missing Value	Missing Value
113.2	1	Blue	Homo sapiens	ADP-ribosylation factor (Fragment) OS=Homo sapiens OX=9606 GN=ARF1 PE=1 SV=1	ADP-ribosylation factor (Fragment) OS=Ho...	A0A8V8TQC0	Found	MGNIF	Yes	myristoylated	0.992681	0.00735356	25	0	ARF1	18 kDa	0.5	0.13	12400	6960	13400	Missing Value	Missing Value	Missing Value	Missing Value	Missing Value	Missing Value	Missing Value	Missing Value	Missing Value	Missing Value	Missing Value	Missing Value	Missing Value	Missing Value	Missing Value	Missing Value	Missing Value	2780	Missing Value	Missing Value	Missing Value	232000	180000	136000	Missing Value	Missing Value	Missing Value	Missing Value
113.3	1	Blue	Homo sapiens	ADP-ribosylation factor 1 (Fragment) OS=Homo sapiens OX=9606 GN=ARF1 PE=1 SV=1	ADP-ribosylation factor 1 (Fragment) OS=...	A0A8V8TNZ0	Found	MGNIF	Yes	myristoylated	0.992681	0.00735356	25	0	ARF1	16 kDa	0.5	0.13	12400	6960	13400	Missing Value	Missing Value	Missing Value	Missing Value	Missing Value	Missing Value	Missing Value	Missing Value	Missing Value	Missing Value	Missing Value	Missing Value	Missing Value	Missing Value	Missing Value	Missing Value	Missing Value	2780	Missing Value	Missing Value	Missing Value	232000	180000	136000	Missing Value	Missing Value	Missing Value	Missing Value
113.4	1	Blue	Homo sapiens	ADP-ribosylation factor 1 (Fragment) OS=Homo sapiens OX=9606 GN=ARF1 PE=1 SV=1	ADP-ribosylation factor 1 (Fragment) OS=...	A0A8V8TQP8	Found	MGNIF	Yes	myristoylated	0.992681	0.00735356	25	0	ARF1	16 kDa	0.5	0.13	12400	6960	13400	Missing Value	Missing Value	Missing Value	Missing Value	Missing Value	Missing Value	Missing Value	Missing Value	Missing Value	Missing Value	Missing Value	Missing Value	Missing Value	Missing Value	Missing Value	Missing Value	Missing Value	2780	Missing Value	Missing Value	Missing Value	232000	180000	136000	Missing Value	Missing Value	Missing Value	Missing Value
113.5	1	Blue	Homo sapiens	ADP-ribosylation factor 1 OS=Homo sapiens OX=9606 GN=ARF1 PE=1 SV=2	ADP-ribosylation factor 1 OS=Homo sapien...	P84077	Found	MGNIF	Yes	myristoylated	0.992681	0.00735356	25	0	ARF1	21 kDa	0.5	0.13	12400	6960	13400	Missing Value	Missing Value	Missing Value	Missing Value	Missing Value	Missing Value	Missing Value	Missing Value	Missing Value	Missing Value	Missing Value	Missing Value	Missing Value	Missing Value	Missing Value	Missing Value	Missing Value	2780	Missing Value	Missing Value	Missing Value	232000	180000	136000	Missing Value	Missing Value	Missing Value	Missing Value
113.6	1	Blue	Homo sapiens	ADP-ribosylation factor 1 OS=Homo sapiens OX=9606 PE=3 SV=1	ADP-ribosylation factor 1 OS=Homo sapien...	F5H423	Found	MGNIF	Yes	myristoylated	0.991119	0.00892283	25	0		23 kDa	0.5	0.13	12400	6960	13400	Missing Value	Missing Value	Missing Value	Missing Value	Missing Value	Missing Value	Missing Value	Missing Value	Missing Value	Missing Value	Missing Value	Missing Value	Missing Value	Missing Value	Missing Value	Missing Value	Missing Value	2780	Missing Value	Missing Value	Missing Value	232000	180000	136000	Missing Value	Missing Value	Missing Value	Missing Value
113.7	1	Blue	Homo sapiens	ADP-ribosylation factor 3 OS=Homo sapiens OX=9606 GN=ARF3 PE=1 SV=2	ADP-ribosylation factor 3 OS=Homo sapien...	P61204	Found	MGNIF	Yes	myristoylated	0.991119	0.00892283	25	0	ARF3	21 kDa	0.5	0.13	12400	6960	13400	Missing Value	Missing Value	Missing Value	Missing Value	Missing Value	Missing Value	Missing Value	Missing Value	Missing Value	Missing Value	Missing Value	Missing Value	Missing Value	Missing Value	Missing Value	Missing Value	Missing Value	2780	Missing Value	Missing Value	Missing Value	232000	180000	136000	Missing Value	Missing Value	Missing Value	Missing Value
264	1	Blue	Homo sapiens	Large ribosomal subunit protein uL29 OS=Homo sapiens OX=9606 GN=RPL35 PE=1 SV=2	Large ribosomal subunit protein uL29 OS=...	P42766	Found	MAKIK	No						RPL35	15 kDa	1	0.85	Missing Value	Missing Value	Missing Value	Missing Value	Missing Value	Missing Value	Missing Value	Missing Value	Missing Value	Missing Value	Missing Value	Missing Value	217000	153000	298000	Missing Value	Missing Value	Missing Value	Missing Value	Missing Value	Missing Value	Missing Value	Missing Value	Missing Value	Missing Value	Missing Value	Missing Value	Missing Value	Missing Value	Missing Value	Missing Value
238	1	Orange	Trypanosoma cruzi	Ama1 protein, putative OS=Trypanosoma cruzi (strain CL Brener) OX=353153 GN=Tc00.1047053504071.110 PE=4 SV=1	Ama1 protein, putative OS=Trypanosoma cr...	Q4D749	Found	MELNE	No						Tc00.1047053504071.110	22 kDa	1	0.59	Missing Value	Missing Value	Missing Value	Missing Value	Missing Value	Missing Value	Missing Value	Missing Value	Missing Value	3660	Missing Value	2900	Missing Value	Missing Value	Missing Value	Missing Value	Missing Value	Missing Value	Missing Value	Missing Value	Missing Value	Missing Value	Missing Value	Missing Value	Missing Value	Missing Value	Missing Value	Missing Value	Missing Value	Missing Value	Missing Value
6	1	Orange	Trypanosoma cruzi	I/6 autoantigen, putative OS=Trypanosoma cruzi (strain CL Brener) OX=353153 GN=Tc00.1047053511825.80 PE=4 SV=1	I/6 autoantigen, putative OS=Trypanosoma...	Q4DQ44	Found	MPISP	No						Tc00.1047053511825.80	23 kDa	0.1	0.00042	8520	8620	11300	1510	Missing Value	5580	28000	29300	26900	74800	84100	69600	60300	80600	37900	Missing Value	Missing Value	Missing Value	Missing Value	Missing Value	Missing Value	Missing Value	Missing Value	Missing Value	7410	6380	9490	4450	4320	4360	18300
104.1	1	Orange	Trypanosoma cruzi	Histone H2A OS=Trypanosoma cruzi OX=5693 GN=C3747_22g519c PE=3 SV=1	Histone H2A OS=Trypanosoma cruzi OX=5693...	A0A2V2X861	Found	MATPK	No						C3747_22g519c	14 kDa	1	0.26	Missing Value	Missing Value	Missing Value	Missing Value	Missing Value	Missing Value	Missing Value	Missing Value	Missing Value	2930	1870	3020	Missing Value	Missing Value	Missing Value	19100	22500	26600	Missing Value	Missing Value	Missing Value	25500	29400	35800	Missing Value	Missing Value	Missing Value	Missing Value	Missing Value	Missing Value	Missing Value
104.2	1	Orange	Trypanosoma cruzi	Histone H2A OS=Trypanosoma cruzi OX=5693 GN=C3747_259g100 PE=3 SV=1	Histone H2A OS=Trypanosoma cruzi OX=5693...	A0A2V2VIK3	Found	MATPK	No						C3747_259g100	16 kDa	1	0.26	Missing Value	Missing Value	Missing Value	Missing Value	Missing Value	Missing Value	Missing Value	Missing Value	Missing Value	2930	1870	3020	Missing Value	Missing Value	Missing Value	19100	22500	26600	Missing Value	Missing Value	Missing Value	25500	29400	35800	Missing Value	Missing Value	Missing Value	Missing Value	Missing Value	Missing Value	Missing Value
104.3	1	Orange	Trypanosoma cruzi	Histone H2A OS=Trypanosoma cruzi OX=5693 GN=C3747_259g108 PE=3 SV=1	Histone H2A OS=Trypanosoma cruzi OX=5693...	A0A2V2VL29	Found	MATPK	No						C3747_259g108	16 kDa	1	0.26	Missing Value	Missing Value	Missing Value	Missing Value	Missing Value	Missing Value	Missing Value	Missing Value	Missing Value	2930	1870	3020	Missing Value	Missing Value	Missing Value	19100	22500	26600	Missing Value	Missing Value	Missing Value	25500	29400	35800	Missing Value	Missing Value	Missing Value	Missing Value	Missing Value	Missing Value	Missing Value
104.4	1	Orange	Trypanosoma cruzi	Histone H2A OS=Trypanosoma cruzi OX=5693 GN=C3747_259g110 PE=3 SV=1	Histone H2A OS=Trypanosoma cruzi OX=5693...	A0A2V2VIH6	Found	MATPK	No						C3747_259g110	16 kDa	1	0.26	Missing Value	Missing Value	Missing Value	Missing Value	Missing Value	Missing Value	Missing Value	Missing Value	Missing Value	2930	1870	3020	Missing Value	Missing Value	Missing Value	19100	22500	26600	Missing Value	Missing Value	Missing Value	25500	29400	35800	Missing Value	Missing Value	Missing Value	Missing Value	Missing Value	Missing Value	Missing Value
278	1	Orange	Trypanosoma cruzi	Ubiquitin-ribosomal protein eL40 fusion protein OS=Trypanosoma cruzi OX=5693 GN=C3747_35g261 PE=3 SV=1	Ubiquitin-ribosomal protein eL40 fusion ...	A0A2V2X706	Found	MQIFV	No						C3747_35g261	17 kDa	1	0.69	2620	3190	3980	Missing Value	Missing Value	Missing Value	Missing Value	Missing Value	Missing Value	Missing Value	Missing Value	Missing Value	Missing Value	Missing Value	Missing Value	Missing Value	Missing Value	Missing Value	Missing Value	Missing Value	Missing Value	Missing Value	Missing Value	Missing Value	2010	4510	4430	Missing Value	Missing Value	Missing Value	Missing Value
104	1	Orange	Trypanosoma cruzi	Group of Histone H2A OS=Trypanosoma cruzi OX=5693 GN=C3747_22g519c PE=3 SV=1+3	Group of Histone H2A OS=Trypanosoma cruz...	A0A2V2VIH6 (+3)	Not Found								C3747_259g110 (+3)		1	0.26	Missing Value	Missing Value	Missing Value	Missing Value	Missing Value	Missing Value	Missing Value	Missing Value	Missing Value	11700	7470	12100	Missing Value	Missing Value	Missing Value	76500	89900	106000	Missing Value	Missing Value	Missing Value	102000	118000	143000	Missing Value	Missing Value	Missing Value	Missing Value	Missing Value	Missing Value	Missing Value
240.1	1	Orange	Trypanosoma cruzi	Cytochrome c peroxidase, mitochondrial OS=Trypanosoma cruzi (strain CL Brener) OX=353153 GN=Tc00.1047053503745.30 PE=3 SV=1	Cytochrome c peroxidase, mitochondrial O...	Q4CRX7	Found	MAFCF	No						Tc00.1047053503745.30	37 kDa	1	0.42	4740	Missing Value	Missing Value	Missing Value	Missing Value	Missing Value	Missing Value	Missing Value	Missing Value	8030	Missing Value	4910	Missing Value	Missing Value	Missing Value	Missing Value	Missing Value	Missing Value	Missing Value	Missing Value	Missing Value	Missing Value	Missing Value	Missing Value	6930	Missing Value	0.67	Missing Value	Missing Value	Missing Value	Missing Value
240.2	1	Orange	Trypanosoma cruzi	Cytochrome c peroxidase, mitochondrial OS=Trypanosoma cruzi OX=5693 GN=ECC02_005213 PE=3 SV=1	Cytochrome c peroxidase, mitochondrial O...	A0A7J6Y5C0	Found	MAFCF	No						ECC02_005213	37 kDa	1	0.42	4740	Missing Value	Missing Value	Missing Value	Missing Value	Missing Value	Missing Value	Missing Value	Missing Value	8030	Missing Value	4910	Missing Value	Missing Value	Missing Value	Missing Value	Missing Value	Missing Value	Missing Value	Missing Value	Missing Value	Missing Value	Missing Value	Missing Value	6930	Missing Value	0.67	Missing Value	Missing Value	Missing Value	Missing Value
240	1	Orange	Trypanosoma cruzi	Group of Cytochrome c peroxidase, mitochondrial OS=Trypanosoma cruzi (strain CL Brener) OX=353153 GN=Tc00.1047053503745.30 PE=3 SV=1+1	Group of Cytochrome c peroxidase, mitoch...	A0A7J6Y5C0 (+1)	Not Found								Tc00.1047053503745.30 (+1)		1	0.42	9470	Missing Value	Missing Value	Missing Value	Missing Value	Missing Value	Missing Value	Missing Value	Missing Value	16100	Missing Value	9810	Missing Value	Missing Value	Missing Value	Missing Value	Missing Value	Missing Value	Missing Value	Missing Value	Missing Value	Missing Value	Missing Value	Missing Value	13900	Missing Value	1.34	Missing Value	Missing Value	Missing Value	Missing Value
217	1	Orange	Trypanosoma cruzi	Cysteine dioxygenase OS=Trypanosoma cruzi OX=5693 GN=C4B63_30g280 PE=4 SV=1	Cysteine dioxygenase OS=Trypanosoma cruz...	A0A2V2VGW5	Found	MMLNF	No						C4B63_30g280	29 kDa	0.5	0.65	10300	12100	10100	Missing Value	Missing Value	Missing Value	Missing Value	Missing Value	Missing Value	Missing Value	Missing Value	Missing Value	Missing Value	Missing Value	Missing Value	Missing Value	Missing Value	Missing Value	Missing Value	Missing Value	Missing Value	Missing Value	Missing Value	Missing Value	11400	7140	15800	Missing Value	Missing Value	Missing Value	Missing Value
197	1	Orange	Trypanosoma cruzi	Surface glycoprotein, putative OS=Trypanosoma cruzi (strain CL Brener) OX=353153 GN=Tc00.1047053510129.20 PE=4 SV=1	Surface glycoprotein, putative OS=Trypan...	Q4CP33	Found	MDGGI	No						Tc00.1047053510129.20	50 kDa	0	0.64	8800	14200	15700	Missing Value	Missing Value	Missing Value	Missing Value	Missing Value	Missing Value	Missing Value	Missing Value	Missing Value	Missing Value	Missing Value	Missing Value	Missing Value	Missing Value	Missing Value	Missing Value	Missing Value	Missing Value	Missing Value	Missing Value	Missing Value	13800	14400	17000	Missing Value	Missing Value	Missing Value	Missing Value
277	1	Orange	Trypanosoma cruzi	Nuclear transcription factor, putative OS=Trypanosoma cruzi (strain CL Brener) OX=353153 GN=Tc00.1047053510645.20 PE=3 SV=1	Nuclear transcription factor, putative O...	Q4CXJ4	Found	METET	No						Tc00.1047053510645.20	59 kDa	1	0.62	3170	1340	2950	Missing Value	Missing Value	Missing Value	Missing Value	Missing Value	Missing Value	Missing Value	Missing Value	Missing Value	Missing Value	Missing Value	Missing Value	Missing Value	Missing Value	Missing Value	Missing Value	Missing Value	Missing Value	Missing Value	Missing Value	Missing Value	1600	2550	Missing Value	Missing Value	Missing Value	Missing Value	Missing Value
285	1	Orange	Trypanosoma cruzi	CHORD domain-containing protein OS=Trypanosoma cruzi marinkellei OX=85056 GN=MOQ_007282 PE=4 SV=1	CHORD domain-containing protein OS=Trypa...	K2MTE6	Found	MKVYF	No						MOQ_007282	34 kDa	1	0.44	4820	Missing Value	5560	Missing Value	Missing Value	Missing Value	Missing Value	Missing Value	Missing Value	Missing Value	Missing Value	Missing Value	Missing Value	Missing Value	Missing Value	Missing Value	Missing Value	Missing Value	Missing Value	Missing Value	Missing Value	Missing Value	Missing Value	Missing Value	2570	Missing Value	3990	Missing Value	Missing Value	Missing Value	Missing Value
103	1	Orange	Trypanosoma cruzi	Nucleoside diphosphate kinase OS=Trypanosoma cruzi OX=5693 GN=C3747_234g48 PE=3 SV=1	Nucleoside diphosphate kinase OS=Trypano...	A0A2V2WVR0	Found	MTSER	No						C3747_234g48	17 kDa	1	0.78	Missing Value	Missing Value	Missing Value	Missing Value	1230	1360	15700	20000	20300	Missing Value	Missing Value	Missing Value	Missing Value	Missing Value	Missing Value	Missing Value	Missing Value	Missing Value	Missing Value	Missing Value	Missing Value	Missing Value	Missing Value	Missing Value	Missing Value	Missing Value	Missing Value	73.3	Missing Value	Missing Value	6180
212.1	1	Orange	Trypanosoma cruzi	Putative RNA-binding protein 6 OS=Trypanosoma cruzi OX=5693 GN=C3747_13g429 PE=4 SV=1	Putative RNA-binding protein 6 OS=Trypan...	A0A2V2XC56	Found	MYYHS	No						C3747_13g429	30 kDa	1	0.79	15900	Missing Value	27400	Missing Value	Missing Value	Missing Value	Missing Value	Missing Value	Missing Value	Missing Value	Missing Value	Missing Value	33900	9850	81500	Missing Value	Missing Value	Missing Value	Missing Value	Missing Value	Missing Value	Missing Value	Missing Value	Missing Value	24600	Missing Value	17600	Missing Value	Missing Value	Missing Value	Missing Value
212.2	1	Orange	Trypanosoma cruzi	Putative RNA-binding protein 6 OS=Trypanosoma cruzi OX=5693 GN=C4B63_23g237 PE=4 SV=1	Putative RNA-binding protein 6 OS=Trypan...	A0A2V2VHP4	Found	MYYHS	No						C4B63_23g237	29 kDa	1	0.79	15900	Missing Value	27400	Missing Value	Missing Value	Missing Value	Missing Value	Missing Value	Missing Value	Missing Value	Missing Value	Missing Value	33900	9850	81500	Missing Value	Missing Value	Missing Value	Missing Value	Missing Value	Missing Value	Missing Value	Missing Value	Missing Value	24600	Missing Value	17600	Missing Value	Missing Value	Missing Value	Missing Value
212.3	1	Orange	Trypanosoma cruzi	RNA-binding protein 6, putative OS=Trypanosoma cruzi (strain CL Brener) OX=353153 GN=Tc00.1047053506693.30 PE=4 SV=1	RNA-binding protein 6, putative OS=Trypa...	Q4CV65	Found	MVLYK	No						Tc00.1047053506693.30	28 kDa	1	0.79	15900	Missing Value	27400	Missing Value	Missing Value	Missing Value	Missing Value	Missing Value	Missing Value	Missing Value	Missing Value	Missing Value	33900	9850	81500	Missing Value	Missing Value	Missing Value	Missing Value	Missing Value	Missing Value	Missing Value	Missing Value	Missing Value	24600	Missing Value	17600	Missing Value	Missing Value	Missing Value	Missing Value
212.4	1	Orange	Trypanosoma cruzi	RNA-binding protein 6, putative OS=Trypanosoma cruzi (strain CL Brener) OX=353153 GN=Tc00.1047053508153.680 PE=4 SV=1	RNA-binding protein 6, putative OS=Trypa...	Q4E625	Found	MYYHS	No						Tc00.1047053508153.680	29 kDa	1	0.79	15900	Missing Value	27400	Missing Value	Missing Value	Missing Value	Missing Value	Missing Value	Missing Value	Missing Value	Missing Value	Missing Value	33900	9850	81500	Missing Value	Missing Value	Missing Value	Missing Value	Missing Value	Missing Value	Missing Value	Missing Value	Missing Value	24600	Missing Value	17600	Missing Value	Missing Value	Missing Value	Missing Value
198	1	Orange	Trypanosoma cruzi	Group of Enoyl reductase (ER) domain-containing protein OS=Trypanosoma cruzi OX=5693 GN=ECC02_003111 PE=4 SV=1+1	Group of Enoyl reductase (ER) domain-con...	A0A2V2WT73 (+1)	Not Found								C3747_59g5 (+1)		1	0.74	Missing Value	Missing Value	12900	Missing Value	Missing Value	Missing Value	7050	6050	7690	Missing Value	Missing Value	Missing Value	Missing Value	Missing Value	Missing Value	Missing Value	Missing Value	Missing Value	Missing Value	Missing Value	Missing Value	Missing Value	Missing Value	Missing Value	Missing Value	Missing Value	11600	Missing Value	Missing Value	Missing Value	6370
212	1	Orange	Trypanosoma cruzi	Group of Putative RNA-binding protein 6 OS=Trypanosoma cruzi OX=5693 GN=C3747_13g429 PE=4 SV=1+3	Group of Putative RNA-binding protein 6 ...	A0A2V2VHP4 (+3)	Not Found								Tc00.1047053506693.30 (+3)		1	0.79	63500	Missing Value	110000	Missing Value	Missing Value	Missing Value	Missing Value	Missing Value	Missing Value	Missing Value	Missing Value	Missing Value	135000	39400	326000	Missing Value	Missing Value	Missing Value	Missing Value	Missing Value	Missing Value	Missing Value	Missing Value	Missing Value	98300	Missing Value	70400	Missing Value	Missing Value	Missing Value	Missing Value
198.1	1	Orange	Trypanosoma cruzi	Enoyl reductase (ER) domain-containing protein OS=Trypanosoma cruzi OX=5693 GN=ECC02_003111 PE=4 SV=1	Enoyl reductase (ER) domain-containing p...	A0A7J6YBL2	Found	MGAVN	Yes	myristoylated	0.991144	0.00885404	25	0	ECC02_003111	49 kDa	1	0.74	Missing Value	Missing Value	6470	Missing Value	Missing Value	Missing Value	3530	3030	3840	Missing Value	Missing Value	Missing Value	Missing Value	Missing Value	Missing Value	Missing Value	Missing Value	Missing Value	Missing Value	Missing Value	Missing Value	Missing Value	Missing Value	Missing Value	Missing Value	Missing Value	5800	Missing Value	Missing Value	Missing Value	3190
198.2	1	Orange	Trypanosoma cruzi	Putative oxidoreductase OS=Trypanosoma cruzi OX=5693 GN=C3747_59g5 PE=4 SV=1	Putative oxidoreductase OS=Trypanosoma c...	A0A2V2WT73	Found	MGAVN	Yes	myristoylated	0.991144	0.00885404	25	0	C3747_59g5	49 kDa	1	0.74	Missing Value	Missing Value	6470	Missing Value	Missing Value	Missing Value	3530	3030	3840	Missing Value	Missing Value	Missing Value	Missing Value	Missing Value	Missing Value	Missing Value	Missing Value	Missing Value	Missing Value	Missing Value	Missing Value	Missing Value	Missing Value	Missing Value	Missing Value	Missing Value	5800	Missing Value	Missing Value	Missing Value	3190
87.1	1	Blue	Homo sapiens	Apolipoprotein B OS=Homo sapiens OX=9606 GN=APOB PE=4 SV=1	Apolipoprotein B OS=Homo sapiens OX=9606...	A0AAG2UUW0	Found	MDPPR	No						APOB	516 kDa	1	0.58	150000	114000	95200	Missing Value	Missing Value	Missing Value	26100	23400	31600	Missing Value	Missing Value	Missing Value	1180000	668000	Missing Value	Missing Value	Missing Value	Missing Value	Missing Value	Missing Value	Missing Value	Missing Value	Missing Value	Missing Value	24800	18400	21300	Missing Value	Missing Value	Missing Value	Missing Value
87.2	1	Blue	Homo sapiens	Apolipoprotein B-100 OS=Homo sapiens OX=9606 GN=APOB PE=1 SV=3	Apolipoprotein B-100 OS=Homo sapiens OX=...	P04114	Found	MDPPR	No						APOB	516 kDa	1	0.58	150000	114000	95200	Missing Value	Missing Value	Missing Value	26100	23400	31600	Missing Value	Missing Value	Missing Value	1180000	668000	Missing Value	Missing Value	Missing Value	Missing Value	Missing Value	Missing Value	Missing Value	Missing Value	Missing Value	Missing Value	24800	18400	21300	Missing Value	Missing Value	Missing Value	Missing Value
251	1	Orange	Trypanosoma cruzi	Universal minicircle sequence binding protein (UMSBP), putative OS=Trypanosoma cruzi (strain CL Brener) OX=353153 GN=Tc00.1047053503781.90 PE=4 SV=1	Universal minicircle sequence binding pr...	Q4D8U5	Found	MADEI	No						Tc00.1047053503781.90	20 kDa	1	0.58	3970	2920	466	Missing Value	Missing Value	Missing Value	Missing Value	Missing Value	Missing Value	Missing Value	Missing Value	Missing Value	Missing Value	Missing Value	Missing Value	Missing Value	Missing Value	Missing Value	Missing Value	Missing Value	Missing Value	Missing Value	Missing Value	Missing Value	Missing Value	2930	2510	Missing Value	Missing Value	Missing Value	Missing Value
87	1	Blue	Homo sapiens	Group of Apolipoprotein B OS=Homo sapiens OX=9606 GN=APOB PE=4 SV=1+1	Group of Apolipoprotein B OS=Homo sapien...	A0AAG2UUW0 (+1)	Not Found								APOB		1	0.58	299000	228000	190000	Missing Value	Missing Value	Missing Value	52200	46700	63200	Missing Value	Missing Value	Missing Value	2350000	1340000	Missing Value	Missing Value	Missing Value	Missing Value	Missing Value	Missing Value	Missing Value	Missing Value	Missing Value	Missing Value	49600	36800	42500	Missing Value	Missing Value	Missing Value	Missing Value
204	1	Orange	Trypanosoma cruzi	Uncharacterized protein OS=Trypanosoma cruzi marinkellei OX=85056 GN=MOQ_000276 PE=4 SV=1	Uncharacterized protein OS=Trypanosoma c...	K2NJC6	Found	MAPTE	No						MOQ_000276	296 kDa	1	0.72	Missing Value	Missing Value	Missing Value	Missing Value	Missing Value	Missing Value	Missing Value	Missing Value	Missing Value	Missing Value	Missing Value	Missing Value	922000	480000	998000	Missing Value	Missing Value	108000	Missing Value	Missing Value	Missing Value	Missing Value	Missing Value	Missing Value	Missing Value	Missing Value	Missing Value	Missing Value	Missing Value	Missing Value	Missing Value
274	1	Blue	Homo sapiens	Isocitrate dehydrogenase [NADP], mitochondrial OS=Homo sapiens OX=9606 GN=IDH2 PE=1 SV=2	Isocitrate dehydrogenase [NADP], mitocho...	P48735	Found	MAGYL	No						IDH2	51 kDa	0	0.56	2360	1150	Missing Value	Missing Value	Missing Value	Missing Value	Missing Value	Missing Value	Missing Value	Missing Value	Missing Value	Missing Value	Missing Value	Missing Value	Missing Value	Missing Value	Missing Value	Missing Value	Missing Value	Missing Value	Missing Value	Missing Value	Missing Value	Missing Value	5210	4830	5610	Missing Value	Missing Value	Missing Value	Missing Value
287.1	1	Orange	Trypanosoma cruzi	t-SNARE coiled-coil homology domain-containing protein OS=Trypanosoma cruzi (strain CL Brener) OX=353153 GN=Tc00.1047053511287.100 PE=4 SV=1	t-SNARE coiled-coil homology domain-cont...	Q4DJ01	Found	MAEYL	No						Tc00.1047053511287.100	37 kDa	1	0.43	13700	Missing Value	12600	Missing Value	Missing Value	Missing Value	Missing Value	Missing Value	Missing Value	Missing Value	Missing Value	Missing Value	Missing Value	Missing Value	Missing Value	Missing Value	Missing Value	Missing Value	Missing Value	Missing Value	Missing Value	Missing Value	Missing Value	Missing Value	6890	Missing Value	2970	Missing Value	Missing Value	Missing Value	Missing Value
287.2	1	Orange	Trypanosoma cruzi	t-SNARE coiled-coil homology domain-containing protein OS=Trypanosoma cruzi Dm28c OX=1416333 GN=TCDM_00494 PE=4 SV=1	t-SNARE coiled-coil homology domain-cont...	V5BS89	Found	MAEYL	No						TCDM_00494	37 kDa	1	0.43	13700	Missing Value	12600	Missing Value	Missing Value	Missing Value	Missing Value	Missing Value	Missing Value	Missing Value	Missing Value	Missing Value	Missing Value	Missing Value	Missing Value	Missing Value	Missing Value	Missing Value	Missing Value	Missing Value	Missing Value	Missing Value	Missing Value	Missing Value	6890	Missing Value	2970	Missing Value	Missing Value	Missing Value	Missing Value
287.3	1	Orange	Trypanosoma cruzi	t-SNARE coiled-coil homology domain-containing protein OS=Trypanosoma cruzi OX=5693 GN=C3747_2g482 PE=4 SV=1	t-SNARE coiled-coil homology domain-cont...	A0A2V2XM41	Found	MAEYL	No						C3747_2g482	37 kDa	1	0.43	13700	Missing Value	12600	Missing Value	Missing Value	Missing Value	Missing Value	Missing Value	Missing Value	Missing Value	Missing Value	Missing Value	Missing Value	Missing Value	Missing Value	Missing Value	Missing Value	Missing Value	Missing Value	Missing Value	Missing Value	Missing Value	Missing Value	Missing Value	6890	Missing Value	2970	Missing Value	Missing Value	Missing Value	Missing Value
287.4	1	Orange	Trypanosoma cruzi	t-SNARE coiled-coil homology domain-containing protein OS=Trypanosoma cruzi OX=5693 GN=C4B63_207g8 PE=4 SV=1	t-SNARE coiled-coil homology domain-cont...	A0A2V2UKW2	Found	MAEYL	No						C4B63_207g8	37 kDa	1	0.43	13700	Missing Value	12600	Missing Value	Missing Value	Missing Value	Missing Value	Missing Value	Missing Value	Missing Value	Missing Value	Missing Value	Missing Value	Missing Value	Missing Value	Missing Value	Missing Value	Missing Value	Missing Value	Missing Value	Missing Value	Missing Value	Missing Value	Missing Value	6890	Missing Value	2970	Missing Value	Missing Value	Missing Value	Missing Value
287.5	1	Orange	Trypanosoma cruzi	t-SNARE coiled-coil homology domain-containing protein OS=Trypanosoma cruzi OX=5693 GN=ECC02_001013 PE=4 SV=1	t-SNARE coiled-coil homology domain-cont...	A0A7J6YG55	Found	MAEYL	No						ECC02_001013	37 kDa	1	0.43	13700	Missing Value	12600	Missing Value	Missing Value	Missing Value	Missing Value	Missing Value	Missing Value	Missing Value	Missing Value	Missing Value	Missing Value	Missing Value	Missing Value	Missing Value	Missing Value	Missing Value	Missing Value	Missing Value	Missing Value	Missing Value	Missing Value	Missing Value	6890	Missing Value	2970	Missing Value	Missing Value	Missing Value	Missing Value
34.1	1	Blue	Homo sapiens	Tubulin beta chain OS=Homo sapiens OX=9606 GN=TUBB PE=1 SV=1	Tubulin beta chain OS=Homo sapiens OX=96...	Q5ST81	Found	MDSVR	No						TUBB	42 kDa	0.67	0.79	11600	11300	14500	Missing Value	13500	11600	26500	29200	19800	Missing Value	Missing Value	Missing Value	Missing Value	Missing Value	Missing Value	Missing Value	Missing Value	Missing Value	Missing Value	Missing Value	Missing Value	Missing Value	Missing Value	Missing Value	40300	41800	42600	34000	25800	31000	51700
34.2	1	Blue	Homo sapiens	Tubulin beta chain OS=Homo sapiens OX=9606 GN=TUBB PE=1 SV=1	Tubulin beta chain OS=Homo sapiens OX=96...	Q5JP53	Found	MFWEV	No						TUBB	48 kDa	0.67	0.79	11600	11300	14500	Missing Value	13500	11600	26500	29200	19800	Missing Value	Missing Value	Missing Value	Missing Value	Missing Value	Missing Value	Missing Value	Missing Value	Missing Value	Missing Value	Missing Value	Missing Value	Missing Value	Missing Value	Missing Value	40300	41800	42600	34000	25800	31000	51700
34.3	1	Blue	Homo sapiens	Tubulin beta chain OS=Homo sapiens OX=9606 GN=TUBB PE=1 SV=2	Tubulin beta chain OS=Homo sapiens OX=96...	P07437	Found	MREIV	No						TUBB	50 kDa	0.67	0.79	11600	11300	14500	Missing Value	13500	11600	26500	29200	19800	Missing Value	Missing Value	Missing Value	Missing Value	Missing Value	Missing Value	Missing Value	Missing Value	Missing Value	Missing Value	Missing Value	Missing Value	Missing Value	Missing Value	Missing Value	40300	41800	42600	34000	25800	31000	51700
34.4	1	Blue	Homo sapiens	Tubulin beta-2A chain OS=Homo sapiens OX=9606 GN=TUBB2A PE=1 SV=1	Tubulin beta-2A chain OS=Homo sapiens OX...	Q13885	Found	MREIV	No						TUBB2A	50 kDa	0.67	0.79	11600	11300	14500	Missing Value	13500	11600	26500	29200	19800	Missing Value	Missing Value	Missing Value	Missing Value	Missing Value	Missing Value	Missing Value	Missing Value	Missing Value	Missing Value	Missing Value	Missing Value	Missing Value	Missing Value	Missing Value	40300	41800	42600	34000	25800	31000	51700
34.5	1	Blue	Homo sapiens	Tubulin beta-2B chain OS=Homo sapiens OX=9606 GN=TUBB2B PE=1 SV=1	Tubulin beta-2B chain OS=Homo sapiens OX...	Q9BVA1	Found	MREIV	No						TUBB2B	50 kDa	0.67	0.79	11600	11300	14500	Missing Value	13500	11600	26500	29200	19800	Missing Value	Missing Value	Missing Value	Missing Value	Missing Value	Missing Value	Missing Value	Missing Value	Missing Value	Missing Value	Missing Value	Missing Value	Missing Value	Missing Value	Missing Value	40300	41800	42600	34000	25800	31000	51700
34.6	1	Blue	Homo sapiens	Tubulin beta-4B chain OS=Homo sapiens OX=9606 GN=TUBB4B PE=1 SV=1	Tubulin beta-4B chain OS=Homo sapiens OX...	P68371	Found	MREIV	No						TUBB4B	50 kDa	0.67	0.79	11600	11300	14500	Missing Value	13500	11600	26500	29200	19800	Missing Value	Missing Value	Missing Value	Missing Value	Missing Value	Missing Value	Missing Value	Missing Value	Missing Value	Missing Value	Missing Value	Missing Value	Missing Value	Missing Value	Missing Value	40300	41800	42600	34000	25800	31000	51700
34	1	Blue	Homo sapiens	Group of Tubulin beta chain OS=Homo sapiens OX=9606 GN=TUBB PE=1 SV=1+5	Group of Tubulin beta chain OS=Homo sapi...	P07437 (+5)	Not Found								TUBB2B (+3)		0.67	0.79	69500	67700	87200	Missing Value	81000	69700	159000	175000	119000	Missing Value	Missing Value	Missing Value	Missing Value	Missing Value	Missing Value	Missing Value	Missing Value	Missing Value	Missing Value	Missing Value	Missing Value	Missing Value	Missing Value	Missing Value	242000	251000	256000	204000	155000	186000	310000
287	1	Orange	Trypanosoma cruzi	Group of t-SNARE coiled-coil homology domain-containing protein OS=Trypanosoma cruzi (strain CL Brener) OX=353153 GN=Tc00.1047053511287.100 PE=4 SV=1+4	Group of t-SNARE coiled-coil homology do...	A0A2V2UKW2 (+4)	Not Found								TCDM_00494 (+4)		1	0.43	68300	Missing Value	62800	Missing Value	Missing Value	Missing Value	Missing Value	Missing Value	Missing Value	Missing Value	Missing Value	Missing Value	Missing Value	Missing Value	Missing Value	Missing Value	Missing Value	Missing Value	Missing Value	Missing Value	Missing Value	Missing Value	Missing Value	Missing Value	34500	Missing Value	14900	Missing Value	Missing Value	Missing Value	Missing Value
237	1	Blue	Homo sapiens	Thioredoxin OS=Homo sapiens OX=9606 GN=TXN PE=1 SV=3	Thioredoxin OS=Homo sapiens OX=9606 GN=T...	P10599	Found	MVKQI	No						TXN	12 kDa	1	0.6	Missing Value	Missing Value	Missing Value	Missing Value	Missing Value	Missing Value	Missing Value	Missing Value	Missing Value	Missing Value	Missing Value	2800	2810	Missing Value	3360	Missing Value	Missing Value	Missing Value	Missing Value	Missing Value	Missing Value	Missing Value	Missing Value	Missing Value	Missing Value	Missing Value	Missing Value	Missing Value	Missing Value	Missing Value	Missing Value
115	1	Blue	Homo sapiens	Keratin, type II cytoskeletal 4 OS=Homo sapiens OX=9606 GN=KRT4 PE=1 SV=5	Keratin, type II cytoskeletal 4 OS=Homo ...	P19013	Found	MIARQ	No						KRT4	56 kDa	0.33	0.87	185000	166000	248000	Missing Value	67500	Missing Value	61800	Missing Value	Missing Value	Missing Value	Missing Value	Missing Value	Missing Value	Missing Value	Missing Value	Missing Value	Missing Value	Missing Value	Missing Value	Missing Value	Missing Value	Missing Value	Missing Value	Missing Value	344000	193000	128000	Missing Value	114000	Missing Value	147000
9	1	Blue	Homo sapiens	Keratin, type II cytoskeletal 2 epidermal OS=Homo sapiens OX=9606 GN=KRT2 PE=1 SV=2	Keratin, type II cytoskeletal 2 epiderma...	P35908	Found	MSCQI	No						KRT2	65 kDa	0.74	< 0.0001	129000	116000	164000	30400	25800	32800	34200	34600	40800	88500	109000	111000	311000	335000	382000	71800	78200	107000	86400	88900	136000	1270000	Missing Value	Missing Value	218000	128000	88500	55700	49700	68600	117000
160	1	Blue	Homo sapiens	Group of Elongation factor 1-alpha 1 OS=Homo sapiens OX=9606 GN=EEF1A1 PE=1 SV=1+3	Group of Elongation factor 1-alpha 1 OS=...	A0A087WVQ9 (+3)	Not Found								EEF1A1 (+1)		0.5	0.46	Missing Value	Missing Value	Missing Value	Missing Value	Missing Value	Missing Value	Missing Value	22600	26500	Missing Value	Missing Value	Missing Value	Missing Value	Missing Value	Missing Value	Missing Value	Missing Value	Missing Value	Missing Value	Missing Value	Missing Value	Missing Value	Missing Value	Missing Value	Missing Value	Missing Value	Missing Value	Missing Value	Missing Value	Missing Value	Missing Value
160.1	1	Blue	Homo sapiens	Elongation factor 1-alpha 1 OS=Homo sapiens OX=9606 GN=EEF1A1 PE=1 SV=1	Elongation factor 1-alpha 1 OS=Homo sapi...	P68104	Found	MGKEK	Yes	non-myristoylated	0.0109188	0.989124	0	25	EEF1A1	50 kDa	0.5	0.46	Missing Value	Missing Value	Missing Value	Missing Value	Missing Value	Missing Value	Missing Value	5660	6640	Missing Value	Missing Value	Missing Value	Missing Value	Missing Value	Missing Value	Missing Value	Missing Value	Missing Value	Missing Value	Missing Value	Missing Value	Missing Value	Missing Value	Missing Value	Missing Value	Missing Value	Missing Value	Missing Value	Missing Value	Missing Value	Missing Value
160.2	1	Blue	Homo sapiens	Elongation factor 1-alpha OS=Homo sapiens OX=9606 GN=EEF1A1 PE=1 SV=1	Elongation factor 1-alpha OS=Homo sapien...	A0A7I2V659	Found	MGKEK	Yes	non-myristoylated	0.0109188	0.989124	0	25	EEF1A1	50 kDa	0.5	0.46	Missing Value	Missing Value	Missing Value	Missing Value	Missing Value	Missing Value	Missing Value	5660	6640	Missing Value	Missing Value	Missing Value	Missing Value	Missing Value	Missing Value	Missing Value	Missing Value	Missing Value	Missing Value	Missing Value	Missing Value	Missing Value	Missing Value	Missing Value	Missing Value	Missing Value	Missing Value	Missing Value	Missing Value	Missing Value	Missing Value
160.3	1	Blue	Homo sapiens	Elongation factor 1-alpha OS=Homo sapiens OX=9606 GN=EEF1A1 PE=1 SV=2	Elongation factor 1-alpha OS=Homo sapien...	A0A087WVQ9	Found	MGKEK	Yes	non-myristoylated	0.0109188	0.989124	0	25	EEF1A1	50 kDa	0.5	0.46	Missing Value	Missing Value	Missing Value	Missing Value	Missing Value	Missing Value	Missing Value	5660	6640	Missing Value	Missing Value	Missing Value	Missing Value	Missing Value	Missing Value	Missing Value	Missing Value	Missing Value	Missing Value	Missing Value	Missing Value	Missing Value	Missing Value	Missing Value	Missing Value	Missing Value	Missing Value	Missing Value	Missing Value	Missing Value	Missing Value
160.4	1	Blue	Homo sapiens	Putative elongation factor 1-alpha-like 3 OS=Homo sapiens OX=9606 GN=EEF1A1P5 PE=5 SV=1	Putative elongation factor 1-alpha-like ...	Q5VTE0	Found	MGKEK	Yes	non-myristoylated	0.0109188	0.989124	0	25	EEF1A1P5	50 kDa	0.5	0.46	Missing Value	Missing Value	Missing Value	Missing Value	Missing Value	Missing Value	Missing Value	5660	6640	Missing Value	Missing Value	Missing Value	Missing Value	Missing Value	Missing Value	Missing Value	Missing Value	Missing Value	Missing Value	Missing Value	Missing Value	Missing Value	Missing Value	Missing Value	Missing Value	Missing Value	Missing Value	Missing Value	Missing Value	Missing Value	Missing Value
129	1	Orange	Trypanosoma cruzi	Tryparedoxin peroxidase OS=Trypanosoma cruzi Dm28c OX=1416333 GN=TCDM_10705 PE=4 SV=1	Tryparedoxin peroxidase OS=Trypanosoma c...	V5ALW5	Found	MTFKL	No						TCDM_10705	38 kDa	1	0.98	Missing Value	Missing Value	Missing Value	Missing Value	2480	Missing Value	Missing Value	Missing Value	Missing Value	Missing Value	Missing Value	Missing Value	Missing Value	Missing Value	Missing Value	Missing Value	Missing Value	Missing Value	Missing Value	Missing Value	Missing Value	Missing Value	Missing Value	Missing Value	Missing Value	Missing Value	Missing Value	Missing Value	2480	Missing Value	0.847
141	1	Orange	Trypanosoma cruzi	Putative heat shock protein 70 (Hsp70) OS=Trypanosoma cruzi OX=5693 GN=C3747_788g5 PE=4 SV=1	Putative heat shock protein 70 (Hsp70) O...	A0A2V2ULK8	Found	MTSLI	No						C3747_788g5	27 kDa	0.2	0.66	3950	Missing Value	4520	Missing Value	Missing Value	Missing Value	Missing Value	Missing Value	Missing Value	12200	12300	14000	6060	Missing Value	1700	Missing Value	Missing Value	Missing Value	Missing Value	Missing Value	Missing Value	Missing Value	Missing Value	Missing Value	3770	Missing Value	1430	Missing Value	Missing Value	Missing Value	Missing Value
20	1	Orange	Trypanosoma cruzi	Group of Trans-sialidase, Group II OS=Trypanosoma cruzi OX=5693 GN=ECC02_007499 PE=4 SV=1+1	Group of Trans-sialidase, Group II OS=Tr...	A0A7J6XZZ1 (+1)	Not Found								ECC02_007501 (+1)		0.91	< 0.0001	Missing Value	33400	108000	3830	5970	9200	10300	1980	6710	Missing Value	Missing Value	3.23	0.02	7.75e-05	Missing Value	Missing Value	Missing Value	Missing Value	9650	Missing Value	Missing Value	Missing Value	Missing Value	Missing Value	87300	18900	Missing Value	Missing Value	6940	4860	5540
280.1	1	Orange	Trypanosoma cruzi	MsrB domain-containing protein OS=Trypanosoma cruzi (strain CL Brener) OX=353153 GN=Tc00.1047053511211.49 PE=3 SV=1	MsrB domain-containing protein OS=Trypan...	Q4DTP1	Found	MRRGR	No						Tc00.1047053511211.49	20 kDa	1	0.59	Missing Value	29200	25300	Missing Value	Missing Value	Missing Value	Missing Value	Missing Value	Missing Value	Missing Value	Missing Value	Missing Value	Missing Value	Missing Value	Missing Value	Missing Value	Missing Value	Missing Value	Missing Value	Missing Value	Missing Value	Missing Value	Missing Value	Missing Value	Missing Value	8820	8770	Missing Value	Missing Value	Missing Value	Missing Value
280.2	1	Orange	Trypanosoma cruzi	MsrB domain-containing protein OS=Trypanosoma cruzi Dm28c OX=1416333 GN=TCDM_06423 PE=3 SV=1	MsrB domain-containing protein OS=Trypan...	V5BL87	Found	MRRGR	No						TCDM_06423	21 kDa	1	0.59	Missing Value	29200	25300	Missing Value	Missing Value	Missing Value	Missing Value	Missing Value	Missing Value	Missing Value	Missing Value	Missing Value	Missing Value	Missing Value	Missing Value	Missing Value	Missing Value	Missing Value	Missing Value	Missing Value	Missing Value	Missing Value	Missing Value	Missing Value	Missing Value	8820	8770	Missing Value	Missing Value	Missing Value	Missing Value
20.1	1	Orange	Trypanosoma cruzi	Trans-sialidase, Group II OS=Trypanosoma cruzi OX=5693 GN=ECC02_007499 PE=4 SV=1	Trans-sialidase, Group II OS=Trypanosoma...	A0A7J6Y0B7	Found	MHSRV	No						ECC02_007499	79 kDa	0.91	< 0.0001	Missing Value	16700	54000	1910	2980	4600	5140	992	3360	Missing Value	Missing Value	1.61	0.00998	3.88e-05	Missing Value	Missing Value	Missing Value	Missing Value	4820	Missing Value	Missing Value	Missing Value	Missing Value	Missing Value	43700	9470	Missing Value	Missing Value	3470	2430	2770
20.2	1	Orange	Trypanosoma cruzi	Trans-sialidase, Group II OS=Trypanosoma cruzi OX=5693 GN=ECC02_007501 PE=4 SV=1	Trans-sialidase, Group II OS=Trypanosoma...	A0A7J6XZZ1	Found	MHSRV	No						ECC02_007501	79 kDa	0.91	< 0.0001	Missing Value	16700	54000	1910	2980	4600	5140	992	3360	Missing Value	Missing Value	1.61	0.00998	3.88e-05	Missing Value	Missing Value	Missing Value	Missing Value	4820	Missing Value	Missing Value	Missing Value	Missing Value	Missing Value	43700	9470	Missing Value	Missing Value	3470	2430	2770
280	1	Orange	Trypanosoma cruzi	Group of MsrB domain-containing protein OS=Trypanosoma cruzi (strain CL Brener) OX=353153 GN=Tc00.1047053511211.49 PE=3 SV=1+1	Group of MsrB domain-containing protein ...	Q4DTP1 (+1)	Not Found								TCDM_06423 (+1)		1	0.59	Missing Value	58500	50600	Missing Value	Missing Value	Missing Value	Missing Value	Missing Value	Missing Value	Missing Value	Missing Value	Missing Value	Missing Value	Missing Value	Missing Value	Missing Value	Missing Value	Missing Value	Missing Value	Missing Value	Missing Value	Missing Value	Missing Value	Missing Value	Missing Value	17600	17500	Missing Value	Missing Value	Missing Value	Missing Value
185	1	Orange	Trypanosoma cruzi	Group of Peroxisome targeting signal 1 receptor OS=Trypanosoma cruzi Dm28c OX=1416333 GN=TCDM_08436 PE=1 SV=1+1	Group of Peroxisome targeting signal 1 r...	Q4D9G7 (+1)	Not Found								Tc00.1047053508299.70 (+1)		1	0.7	4610	2780	6660	Missing Value	Missing Value	Missing Value	Missing Value	Missing Value	Missing Value	Missing Value	Missing Value	4130	Missing Value	Missing Value	Missing Value	Missing Value	Missing Value	Missing Value	Missing Value	Missing Value	Missing Value	Missing Value	Missing Value	Missing Value	Missing Value	4920	Missing Value	Missing Value	Missing Value	Missing Value	Missing Value
185.1	1	Orange	Trypanosoma cruzi	Peroxisome targeting signal 1 receptor OS=Trypanosoma cruzi Dm28c OX=1416333 GN=TCDM_08436 PE=1 SV=1	Peroxisome targeting signal 1 receptor O...	V5B7T1	Found	MDCST	No						TCDM_08436	74 kDa	1	0.7	2310	1390	3330	Missing Value	Missing Value	Missing Value	Missing Value	Missing Value	Missing Value	Missing Value	Missing Value	2060	Missing Value	Missing Value	Missing Value	Missing Value	Missing Value	Missing Value	Missing Value	Missing Value	Missing Value	Missing Value	Missing Value	Missing Value	Missing Value	2460	Missing Value	Missing Value	Missing Value	Missing Value	Missing Value
185.2	1	Orange	Trypanosoma cruzi	Peroxisome targeting signal 1 receptor, putative OS=Trypanosoma cruzi (strain CL Brener) OX=353153 GN=Tc00.1047053508299.70 PE=3 SV=1	Peroxisome targeting signal 1 receptor, ...	Q4D9G7	Found	MDCST	No						Tc00.1047053508299.70	75 kDa	1	0.7	2310	1390	3330	Missing Value	Missing Value	Missing Value	Missing Value	Missing Value	Missing Value	Missing Value	Missing Value	2060	Missing Value	Missing Value	Missing Value	Missing Value	Missing Value	Missing Value	Missing Value	Missing Value	Missing Value	Missing Value	Missing Value	Missing Value	Missing Value	2460	Missing Value	Missing Value	Missing Value	Missing Value	Missing Value
272	1	Orange	Trypanosoma cruzi	Group of Putative small glutamine-rich tetratricopeptide repeat protein OS=Trypanosoma cruzi OX=5693 GN=C3747_104g77 PE=4 SV=1+3	Group of Putative small glutamine-rich t...	A0A2V2VN71 (+3)	Not Found								C3747_104g77 (+3)		1	0.5	9940	13500	8010	Missing Value	Missing Value	Missing Value	Missing Value	Missing Value	Missing Value	Missing Value	Missing Value	Missing Value	Missing Value	Missing Value	Missing Value	Missing Value	Missing Value	Missing Value	Missing Value	Missing Value	Missing Value	Missing Value	Missing Value	Missing Value	Missing Value	Missing Value	Missing Value	Missing Value	Missing Value	Missing Value	Missing Value
279	1	Orange	Trypanosoma cruzi	Uncharacterized protein OS=Trypanosoma cruzi marinkellei OX=85056 GN=MOQ_010339 PE=4 SV=1	Uncharacterized protein OS=Trypanosoma c...	K2MJX5	Found	MSATA	No						MOQ_010339	42 kDa	1	0.26	5030	3750	7520	Missing Value	Missing Value	Missing Value	Missing Value	Missing Value	Missing Value	Missing Value	Missing Value	Missing Value	Missing Value	Missing Value	Missing Value	Missing Value	Missing Value	Missing Value	Missing Value	Missing Value	Missing Value	Missing Value	Missing Value	Missing Value	Missing Value	919	Missing Value	Missing Value	Missing Value	Missing Value	Missing Value
272.1	1	Orange	Trypanosoma cruzi	Putative small glutamine-rich tetratricopeptide repeat protein OS=Trypanosoma cruzi OX=5693 GN=C3747_104g77 PE=4 SV=1	Putative small glutamine-rich tetratrico...	A0A2V2WG49	Found	MMSDT	No						C3747_104g77	46 kDa	1	0.5	2490	3380	2000	Missing Value	Missing Value	Missing Value	Missing Value	Missing Value	Missing Value	Missing Value	Missing Value	Missing Value	Missing Value	Missing Value	Missing Value	Missing Value	Missing Value	Missing Value	Missing Value	Missing Value	Missing Value	Missing Value	Missing Value	Missing Value	Missing Value	Missing Value	Missing Value	Missing Value	Missing Value	Missing Value	Missing Value
272.2	1	Orange	Trypanosoma cruzi	Putative small glutamine-rich tetratricopeptide repeat protein OS=Trypanosoma cruzi OX=5693 GN=C3747_28g67 PE=4 SV=1	Putative small glutamine-rich tetratrico...	A0A2V2X481	Found	MMSDT	No						C3747_28g67	46 kDa	1	0.5	2490	3380	2000	Missing Value	Missing Value	Missing Value	Missing Value	Missing Value	Missing Value	Missing Value	Missing Value	Missing Value	Missing Value	Missing Value	Missing Value	Missing Value	Missing Value	Missing Value	Missing Value	Missing Value	Missing Value	Missing Value	Missing Value	Missing Value	Missing Value	Missing Value	Missing Value	Missing Value	Missing Value	Missing Value	Missing Value
272.3	1	Orange	Trypanosoma cruzi	Putative small glutamine-rich tetratricopeptide repeat protein OS=Trypanosoma cruzi OX=5693 GN=C4B63_18g260 PE=4 SV=1	Putative small glutamine-rich tetratrico...	A0A2V2VN71	Found	MMSDT	No						C4B63_18g260	44 kDa	1	0.5	2490	3380	2000	Missing Value	Missing Value	Missing Value	Missing Value	Missing Value	Missing Value	Missing Value	Missing Value	Missing Value	Missing Value	Missing Value	Missing Value	Missing Value	Missing Value	Missing Value	Missing Value	Missing Value	Missing Value	Missing Value	Missing Value	Missing Value	Missing Value	Missing Value	Missing Value	Missing Value	Missing Value	Missing Value	Missing Value
272.4	1	Orange	Trypanosoma cruzi	Uncharacterized protein (Fragment) OS=Trypanosoma cruzi (strain CL Brener) OX=353153 GN=Tc00.1047053511519.9 PE=4 SV=1	Uncharacterized protein (Fragment) OS=Tr...	Q4CLR4	Found	MMSDT	No						Tc00.1047053511519.9	46 kDa	1	0.5	2490	3380	2000	Missing Value	Missing Value	Missing Value	Missing Value	Missing Value	Missing Value	Missing Value	Missing Value	Missing Value	Missing Value	Missing Value	Missing Value	Missing Value	Missing Value	Missing Value	Missing Value	Missing Value	Missing Value	Missing Value	Missing Value	Missing Value	Missing Value	Missing Value	Missing Value	Missing Value	Missing Value	Missing Value	Missing Value
124	1	Orange	Trypanosoma cruzi	Uncharacterized protein OS=Trypanosoma cruzi OX=5693 GN=C3747_19g161 PE=4 SV=1	Uncharacterized protein OS=Trypanosoma c...	A0A2V2X9Z0	Found	MGGGS	Yes	myristoylated	0.987392	0.0125589	25	0	C3747_19g161	33 kDa	0.33	0.35	Missing Value	2580	4160	Missing Value	Missing Value	Missing Value	Missing Value	Missing Value	Missing Value	Missing Value	Missing Value	Missing Value	Missing Value	3850	7540	Missing Value	Missing Value	Missing Value	Missing Value	Missing Value	Missing Value	Missing Value	Missing Value	Missing Value	Missing Value	3190	2860	Missing Value	Missing Value	Missing Value	Missing Value
260	1	Orange	Trypanosoma cruzi	Proteasome subunit beta OS=Trypanosoma cruzi Dm28c OX=1416333 GN=TCDM_00108 PE=3 SV=1	Proteasome subunit beta OS=Trypanosoma c...	V5BCU3	Found	MCVVS	No						TCDM_00108	32 kDa	1	0.74	10000	16000	18100	Missing Value	Missing Value	Missing Value	Missing Value	Missing Value	Missing Value	Missing Value	Missing Value	Missing Value	Missing Value	Missing Value	Missing Value	Missing Value	Missing Value	Missing Value	Missing Value	Missing Value	Missing Value	Missing Value	Missing Value	Missing Value	9610	8500	6370	Missing Value	Missing Value	Missing Value	Missing Value
60	1	Orange	Trypanosoma cruzi	Histone H3, putative OS=Trypanosoma cruzi (strain CL Brener) OX=353153 GN=Tc00.1047053509471.59 PE=3 SV=1	Histone H3, putative OS=Trypanosoma cruz...	Q4CZH3	Found	MRTAY	No						Tc00.1047053509471.59	22 kDa	1	0.17	Missing Value	Missing Value	Missing Value	Missing Value	Missing Value	Missing Value	42700	46200	59200	Missing Value	56200	Missing Value	32300	34000	30600	24400	25500	128000	Missing Value	Missing Value	Missing Value	Missing Value	Missing Value	Missing Value	Missing Value	Missing Value	Missing Value	Missing Value	Missing Value	Missing Value	60300
273.1	1	Orange	Trypanosoma cruzi	Putative trans-sialidase, Group II OS=Trypanosoma cruzi OX=5693 GN=C3747_3g938 PE=4 SV=1	Putative trans-sialidase, Group II OS=Tr...	A0A2V2XKQ2	Found	MVMLC	No						C3747_3g938	90 kDa	1	0.7	9350	22400	22700	Missing Value	Missing Value	Missing Value	Missing Value	Missing Value	Missing Value	Missing Value	Missing Value	Missing Value	Missing Value	Missing Value	Missing Value	Missing Value	Missing Value	Missing Value	Missing Value	Missing Value	Missing Value	Missing Value	Missing Value	Missing Value	2400	2640	3860	Missing Value	Missing Value	Missing Value	Missing Value
273.2	1	Orange	Trypanosoma cruzi	Putative trans-sialidase, Group II OS=Trypanosoma cruzi OX=5693 GN=C3747_838g8 PE=4 SV=1	Putative trans-sialidase, Group II OS=Tr...	A0A2V2UHR3	Found	MLSRV	No						C3747_838g8	84 kDa	1	0.7	9350	22400	22700	Missing Value	Missing Value	Missing Value	Missing Value	Missing Value	Missing Value	Missing Value	Missing Value	Missing Value	Missing Value	Missing Value	Missing Value	Missing Value	Missing Value	Missing Value	Missing Value	Missing Value	Missing Value	Missing Value	Missing Value	Missing Value	2400	2640	3860	Missing Value	Missing Value	Missing Value	Missing Value
273	1	Orange	Trypanosoma cruzi	Group of Putative trans-sialidase, Group II OS=Trypanosoma cruzi OX=5693 GN=C3747_3g938 PE=4 SV=1+1	Group of Putative trans-sialidase, Group...	A0A2V2UHR3 (+1)	Not Found								C3747_838g8 (+1)		1	0.7	18700	44900	45400	Missing Value	Missing Value	Missing Value	Missing Value	Missing Value	Missing Value	Missing Value	Missing Value	Missing Value	Missing Value	Missing Value	Missing Value	Missing Value	Missing Value	Missing Value	Missing Value	Missing Value	Missing Value	Missing Value	Missing Value	Missing Value	4800	5290	7720	Missing Value	Missing Value	Missing Value	Missing Value
118	1	Orange	Trypanosoma cruzi	C2 domain-containing protein OS=Trypanosoma cruzi (strain CL Brener) OX=353153 GN=Tc00.1047053508265.100 PE=4 SV=1	C2 domain-containing protein OS=Trypanos...	Q4D770	Found	MSIFG	No						Tc00.1047053508265.100	133 kDa	0.12	0.24	66200	33700	83900	Missing Value	Missing Value	Missing Value	Missing Value	Missing Value	Missing Value	Missing Value	Missing Value	61400	Missing Value	12100	13000	Missing Value	Missing Value	Missing Value	Missing Value	Missing Value	Missing Value	Missing Value	Missing Value	Missing Value	25300	17500	Missing Value	Missing Value	Missing Value	Missing Value	1.73
140.1	1	Orange	Trypanosoma cruzi	Glucose-regulated protein 78 OS=Trypanosoma cruzi Dm28c OX=1416333 GN=TCDM_08367 PE=3 SV=1	Glucose-regulated protein 78 OS=Trypanos...	V5BCB8	Found	MLLQA	No						TCDM_08367	71 kDa	1	0.85	Missing Value	Missing Value	Missing Value	Missing Value	Missing Value	Missing Value	1230	2450	5310	5410	9560	6590	Missing Value	Missing Value	Missing Value	Missing Value	Missing Value	Missing Value	Missing Value	Missing Value	Missing Value	Missing Value	Missing Value	Missing Value	Missing Value	Missing Value	Missing Value	Missing Value	Missing Value	Missing Value	36100
140.2	1	Orange	Trypanosoma cruzi	Glucose-regulated protein 78, putative OS=Trypanosoma cruzi marinkellei OX=85056 GN=MOQ_006525 PE=3 SV=1	Glucose-regulated protein 78, putative O...	K2NLB6	Found	MFLQV	No						MOQ_006525	71 kDa	1	0.85	Missing Value	Missing Value	Missing Value	Missing Value	Missing Value	Missing Value	1230	2450	5310	5410	9560	6590	Missing Value	Missing Value	Missing Value	Missing Value	Missing Value	Missing Value	Missing Value	Missing Value	Missing Value	Missing Value	Missing Value	Missing Value	Missing Value	Missing Value	Missing Value	Missing Value	Missing Value	Missing Value	36100
140.3	1	Orange	Trypanosoma cruzi	Putative heat shock protein 70 (Hsp70) OS=Trypanosoma cruzi OX=5693 GN=C3747_10g461 PE=3 SV=1	Putative heat shock protein 70 (Hsp70) O...	A0A2V2XES3	Found	MLLQA	No						C3747_10g461	71 kDa	1	0.85	Missing Value	Missing Value	Missing Value	Missing Value	Missing Value	Missing Value	1230	2450	5310	5410	9560	6590	Missing Value	Missing Value	Missing Value	Missing Value	Missing Value	Missing Value	Missing Value	Missing Value	Missing Value	Missing Value	Missing Value	Missing Value	Missing Value	Missing Value	Missing Value	Missing Value	Missing Value	Missing Value	36100
140.4	1	Orange	Trypanosoma cruzi	Putative heat shock protein 70 (Hsp70) OS=Trypanosoma cruzi OX=5693 GN=C3747_123g115 PE=3 SV=1	Putative heat shock protein 70 (Hsp70) O...	A0A2V2WC93	Found	MLLQA	No						C3747_123g115	71 kDa	1	0.85	Missing Value	Missing Value	Missing Value	Missing Value	Missing Value	Missing Value	1230	2450	5310	5410	9560	6590	Missing Value	Missing Value	Missing Value	Missing Value	Missing Value	Missing Value	Missing Value	Missing Value	Missing Value	Missing Value	Missing Value	Missing Value	Missing Value	Missing Value	Missing Value	Missing Value	Missing Value	Missing Value	36100
140	1	Orange	Trypanosoma cruzi	Group of Glucose-regulated protein 78 OS=Trypanosoma cruzi Dm28c OX=1416333 GN=TCDM_08367 PE=3 SV=1+3	Group of Glucose-regulated protein 78 OS...	A0A2V2WC93 (+3)	Not Found								C3747_10g461 (+3)		1	0.85	Missing Value	Missing Value	Missing Value	Missing Value	Missing Value	Missing Value	4930	9810	21200	21600	38200	26400	Missing Value	Missing Value	Missing Value	Missing Value	Missing Value	Missing Value	Missing Value	Missing Value	Missing Value	Missing Value	Missing Value	Missing Value	Missing Value	Missing Value	Missing Value	Missing Value	Missing Value	Missing Value	144000
219.1	1	Orange	Trypanosoma cruzi	Phosphoinositide phospholipase C OS=Trypanosoma cruzi (strain CL Brener) OX=353153 GN=Tc00.1047053504149.160 PE=4 SV=1	Phosphoinositide phospholipase C OS=Tryp...	Q4DUP6	Found	MGLCT	Yes	myristoylated	0.665525	0.33361	19	6	Tc00.1047053504149.160	81 kDa	1	0.64	Missing Value	3410	2680	Missing Value	Missing Value	Missing Value	Missing Value	Missing Value	Missing Value	Missing Value	Missing Value	Missing Value	Missing Value	Missing Value	Missing Value	Missing Value	Missing Value	Missing Value	Missing Value	Missing Value	Missing Value	Missing Value	Missing Value	Missing Value	0.0541	0.000336	0.145	Missing Value	Missing Value	Missing Value	Missing Value
219.2	1	Orange	Trypanosoma cruzi	Phosphoinositide phospholipase C OS=Trypanosoma cruzi OX=5693 GN=C3747_547g11 PE=4 SV=1	Phosphoinositide phospholipase C OS=Tryp...	A0A2V2UT55	Found	MGLCT	Yes	myristoylated	0.773567	0.225955	21	4	C3747_547g11	87 kDa	1	0.64	Missing Value	3410	2680	Missing Value	Missing Value	Missing Value	Missing Value	Missing Value	Missing Value	Missing Value	Missing Value	Missing Value	Missing Value	Missing Value	Missing Value	Missing Value	Missing Value	Missing Value	Missing Value	Missing Value	Missing Value	Missing Value	Missing Value	Missing Value	0.0541	0.000336	0.145	Missing Value	Missing Value	Missing Value	Missing Value
219.3	1	Orange	Trypanosoma cruzi	Phosphoinositide phospholipase C OS=Trypanosoma cruzi OX=5693 GN=C4B63_120g44 PE=4 SV=1	Phosphoinositide phospholipase C OS=Tryp...	A0A2V2UR19	Found	MGLCT	Yes	myristoylated	0.665525	0.33361	19	6	C4B63_120g44	81 kDa	1	0.64	Missing Value	3410	2680	Missing Value	Missing Value	Missing Value	Missing Value	Missing Value	Missing Value	Missing Value	Missing Value	Missing Value	Missing Value	Missing Value	Missing Value	Missing Value	Missing Value	Missing Value	Missing Value	Missing Value	Missing Value	Missing Value	Missing Value	Missing Value	0.0541	0.000336	0.145	Missing Value	Missing Value	Missing Value	Missing Value
219.4	1	Orange	Trypanosoma cruzi	Phosphoinositide phospholipase C OS=Trypanosoma cruzi OX=5693 GN=C4B63_12g259 PE=4 SV=1	Phosphoinositide phospholipase C OS=Tryp...	A0A2V2VQL0	Found	MGLCT	Yes	myristoylated	0.707528	0.291725	20	5	C4B63_12g259	81 kDa	1	0.64	Missing Value	3410	2680	Missing Value	Missing Value	Missing Value	Missing Value	Missing Value	Missing Value	Missing Value	Missing Value	Missing Value	Missing Value	Missing Value	Missing Value	Missing Value	Missing Value	Missing Value	Missing Value	Missing Value	Missing Value	Missing Value	Missing Value	Missing Value	0.0541	0.000336	0.145	Missing Value	Missing Value	Missing Value	Missing Value
219.5	1	Orange	Trypanosoma cruzi	Phosphoinositide phospholipase C OS=Trypanosoma cruzi OX=5693 GN=ECC02_002978 PE=4 SV=1	Phosphoinositide phospholipase C OS=Tryp...	A0A7J6YC23	Found	MGLCT	Yes	myristoylated	0.665525	0.33361	19	6	ECC02_002978	82 kDa	1	0.64	Missing Value	3410	2680	Missing Value	Missing Value	Missing Value	Missing Value	Missing Value	Missing Value	Missing Value	Missing Value	Missing Value	Missing Value	Missing Value	Missing Value	Missing Value	Missing Value	Missing Value	Missing Value	Missing Value	Missing Value	Missing Value	Missing Value	Missing Value	0.0541	0.000336	0.145	Missing Value	Missing Value	Missing Value	Missing Value
219.6	1	Orange	Trypanosoma cruzi	Phosphoinositide phospholipase C OS=Trypanosoma cruzi OX=5693 PE=4 SV=1	Phosphoinositide phospholipase C OS=Tryp...	O96101	Found	MGLCT	Yes	myristoylated	0.665525	0.33361	19	6		82 kDa	1	0.64	Missing Value	3410	2680	Missing Value	Missing Value	Missing Value	Missing Value	Missing Value	Missing Value	Missing Value	Missing Value	Missing Value	Missing Value	Missing Value	Missing Value	Missing Value	Missing Value	Missing Value	Missing Value	Missing Value	Missing Value	Missing Value	Missing Value	Missing Value	0.0541	0.000336	0.145	Missing Value	Missing Value	Missing Value	Missing Value
219	1	Orange	Trypanosoma cruzi	Group of Phosphoinositide phospholipase C OS=Trypanosoma cruzi (strain CL Brener) OX=353153 GN=Tc00.1047053504149.160 PE=4 SV=1+5	Group of Phosphoinositide phospholipase ...	A0A2V2UR19 (+5)	Not Found								C3747_547g11 (+4)		1	0.64	Missing Value	20500	16100	Missing Value	Missing Value	Missing Value	Missing Value	Missing Value	Missing Value	Missing Value	Missing Value	Missing Value	Missing Value	Missing Value	Missing Value	Missing Value	Missing Value	Missing Value	Missing Value	Missing Value	Missing Value	Missing Value	Missing Value	Missing Value	0.325	0.00202	0.868	Missing Value	Missing Value	Missing Value	Missing Value
153	1	Blue	Homo sapiens	Peptidyl-prolyl cis-trans isomerase A OS=Homo sapiens OX=9606 GN=PPIA PE=1 SV=2	Peptidyl-prolyl cis-trans isomerase A OS...	P62937	Found	MVNPT	No						PPIA	18 kDa	1	0.72	Missing Value	Missing Value	Missing Value	Missing Value	Missing Value	25700	Missing Value	Missing Value	Missing Value	4420	5140	Missing Value	Missing Value	Missing Value	Missing Value	Missing Value	Missing Value	Missing Value	Missing Value	Missing Value	Missing Value	Missing Value	Missing Value	Missing Value	Missing Value	Missing Value	Missing Value	Missing Value	Missing Value	101000	Missing Value
110	1	Orange	Trypanosoma cruzi	Flagellum attachment zone protein 14 OS=Trypanosoma cruzi OX=5693 GN=C3747_49g149 PE=4 SV=1	Flagellum attachment zone protein 14 OS=...	A0A2V2X1U0	Found	MENFH	No						C3747_49g149	83 kDa	1	0.56	4620	6090	8030	Missing Value	Missing Value	Missing Value	Missing Value	5840	7670	4490	Missing Value	Missing Value	3030	Missing Value	3800	Missing Value	Missing Value	Missing Value	Missing Value	Missing Value	Missing Value	Missing Value	Missing Value	Missing Value	14700	6510	3870	Missing Value	Missing Value	Missing Value	Missing Value
180	1	Blue	Homo sapiens	Alpha-enolase OS=Homo sapiens OX=9606 GN=ENO1 PE=1 SV=2	Alpha-enolase OS=Homo sapiens OX=9606 GN...	P06733	Found	MSILK	No						ENO1	47 kDa	1	0.44	15800	Missing Value	Missing Value	Missing Value	Missing Value	Missing Value	Missing Value	Missing Value	Missing Value	17900	Missing Value	20400	Missing Value	Missing Value	Missing Value	Missing Value	Missing Value	Missing Value	Missing Value	Missing Value	Missing Value	Missing Value	Missing Value	Missing Value	76400	Missing Value	Missing Value	Missing Value	29900	Missing Value	Missing Value
210	1	Blue	Homo sapiens	MARCKS-related protein OS=Homo sapiens OX=9606 GN=MARCKSL1 PE=1 SV=2	MARCKS-related protein OS=Homo sapiens O...	P49006	Found	MGSQS	Yes	myristoylated	0.994391	0.00558734	25	0	MARCKSL1	20 kDa	0	0.83	Missing Value	Missing Value	Missing Value	Missing Value	Missing Value	Missing Value	5610	3900	6700	Missing Value	Missing Value	Missing Value	Missing Value	Missing Value	Missing Value	Missing Value	Missing Value	Missing Value	Missing Value	Missing Value	Missing Value	Missing Value	Missing Value	Missing Value	Missing Value	Missing Value	Missing Value	Missing Value	Missing Value	Missing Value	51400
220	1	Orange	Trypanosoma cruzi	tRNA ligase phosphodiesterase domain-containing protein OS=Trypanosoma cruzi OX=5693 GN=C3747_152g93 PE=4 SV=1	tRNA ligase phosphodiesterase domain-con...	A0A2V2W6W7	Found	MARAT	No						C3747_152g93	89 kDa	1	0.59	5830	6820	4070	Missing Value	Missing Value	Missing Value	Missing Value	4980	Missing Value	Missing Value	Missing Value	Missing Value	Missing Value	Missing Value	Missing Value	Missing Value	Missing Value	Missing Value	Missing Value	Missing Value	Missing Value	Missing Value	Missing Value	Missing Value	Missing Value	Missing Value	Missing Value	Missing Value	Missing Value	Missing Value	Missing Value
161.1	1	Orange	Trypanosoma cruzi	Transmembrane protein OS=Trypanosoma cruzi OX=5693 GN=C3747_161g15 PE=4 SV=1	Transmembrane protein OS=Trypanosoma cru...	A0A2V2W609	Found	MGQSN	Yes	non-myristoylated	0.0188968	0.98092	0	25	C3747_161g15	21 kDa	1	0.7	Missing Value	Missing Value	Missing Value	Missing Value	Missing Value	Missing Value	1820	4850	2640	Missing Value	Missing Value	Missing Value	Missing Value	Missing Value	Missing Value	Missing Value	Missing Value	Missing Value	Missing Value	Missing Value	Missing Value	Missing Value	Missing Value	Missing Value	Missing Value	Missing Value	Missing Value	Missing Value	Missing Value	Missing Value	4430
161.2	1	Orange	Trypanosoma cruzi	Transmembrane protein OS=Trypanosoma cruzi OX=5693 GN=C3747_3g48 PE=4 SV=1	Transmembrane protein OS=Trypanosoma cru...	A0A2V2XKN6	Found	MGQSN	Yes	non-myristoylated	0.037844	0.961251	0	25	C3747_3g48	21 kDa	1	0.7	Missing Value	Missing Value	Missing Value	Missing Value	Missing Value	Missing Value	1820	4850	2640	Missing Value	Missing Value	Missing Value	Missing Value	Missing Value	Missing Value	Missing Value	Missing Value	Missing Value	Missing Value	Missing Value	Missing Value	Missing Value	Missing Value	Missing Value	Missing Value	Missing Value	Missing Value	Missing Value	Missing Value	Missing Value	4430
161	1	Orange	Trypanosoma cruzi	Group of Transmembrane protein OS=Trypanosoma cruzi OX=5693 GN=C3747_161g15 PE=4 SV=1+1	Group of Transmembrane protein OS=Trypan...	A0A2V2W609 (+1)	Not Found								C3747_3g48 (+1)		1	0.7	Missing Value	Missing Value	Missing Value	Missing Value	Missing Value	Missing Value	3640	9710	5270	Missing Value	Missing Value	Missing Value	Missing Value	Missing Value	Missing Value	Missing Value	Missing Value	Missing Value	Missing Value	Missing Value	Missing Value	Missing Value	Missing Value	Missing Value	Missing Value	Missing Value	Missing Value	Missing Value	Missing Value	Missing Value	8860
75	1	Orange	Trypanosoma cruzi	PPM-type phosphatase domain-containing protein OS=Trypanosoma cruzi OX=5693 GN=C3747_89g76 PE=4 SV=1	PPM-type phosphatase domain-containing p...	A0A2V2WIY1	Found	MGSML	Yes	myristoylated	0.966158	0.0335111	25	0	C3747_89g76	41 kDa	1	0.15	12700	16000	18100	Missing Value	Missing Value	Missing Value	16200	13200	3760	Missing Value	Missing Value	Missing Value	31100	5770	Missing Value	Missing Value	Missing Value	Missing Value	Missing Value	Missing Value	Missing Value	Missing Value	Missing Value	Missing Value	17600	16200	9170	Missing Value	Missing Value	Missing Value	14000
66	1	Blue	Homo sapiens	Keratin, type II cytoskeletal 3 OS=Homo sapiens OX=9606 GN=KRT3 PE=1 SV=3	Keratin, type II cytoskeletal 3 OS=Homo ...	P12035	Found	MSRQA	No						KRT3	64 kDa	0.4	0.87	103000	99200	97100	16600	16500	22200	Missing Value	Missing Value	Missing Value	Missing Value	Missing Value	8360	310000	172000	258000	Missing Value	Missing Value	Missing Value	Missing Value	Missing Value	Missing Value	Missing Value	Missing Value	Missing Value	95600	76500	73800	31800	23200	40000	Missing Value
232.1	1	Orange	Trypanosoma cruzi	Metacaspase, putative OS=Trypanosoma cruzi (strain CL Brener) OX=353153 GN=Tc00.1047053506531.50 PE=3 SV=1	Metacaspase, putative OS=Trypanosoma cru...	Q4D982	Found	MGFDF	Yes	non-myristoylated	0.0305412	0.969254	0	25	Tc00.1047053506531.50	39 kDa	1	0.69	6110	8680	6440	Missing Value	Missing Value	Missing Value	Missing Value	Missing Value	Missing Value	Missing Value	Missing Value	Missing Value	Missing Value	Missing Value	Missing Value	Missing Value	Missing Value	Missing Value	Missing Value	Missing Value	Missing Value	Missing Value	Missing Value	Missing Value	5590	6890	10500	Missing Value	Missing Value	Missing Value	Missing Value
232.2	1	Orange	Trypanosoma cruzi	Metacaspase, putative OS=Trypanosoma cruzi (strain CL Brener) OX=353153 GN=Tc00.1047053509399.20 PE=3 SV=1	Metacaspase, putative OS=Trypanosoma cru...	Q4DUN5	Found	MGFDF	Yes	non-myristoylated	0.0343468	0.965179	0	25	Tc00.1047053509399.20	39 kDa	1	0.69	6110	8680	6440	Missing Value	Missing Value	Missing Value	Missing Value	Missing Value	Missing Value	Missing Value	Missing Value	Missing Value	Missing Value	Missing Value	Missing Value	Missing Value	Missing Value	Missing Value	Missing Value	Missing Value	Missing Value	Missing Value	Missing Value	Missing Value	5590	6890	10500	Missing Value	Missing Value	Missing Value	Missing Value
232.3	1	Orange	Trypanosoma cruzi	Peptidase C14 caspase domain-containing protein OS=Trypanosoma cruzi OX=5693 GN=ECC02_002415 PE=3 SV=1	Peptidase C14 caspase domain-containing ...	A0A7J6YD16	Found	MGFDF	Yes	non-myristoylated	0.0305412	0.969254	0	25	ECC02_002415	39 kDa	1	0.69	6110	8680	6440	Missing Value	Missing Value	Missing Value	Missing Value	Missing Value	Missing Value	Missing Value	Missing Value	Missing Value	Missing Value	Missing Value	Missing Value	Missing Value	Missing Value	Missing Value	Missing Value	Missing Value	Missing Value	Missing Value	Missing Value	Missing Value	5590	6890	10500	Missing Value	Missing Value	Missing Value	Missing Value
232.4	1	Orange	Trypanosoma cruzi	Putative metacaspase OS=Trypanosoma cruzi OX=5693 GN=C4B63_224g23 PE=3 SV=1	Putative metacaspase OS=Trypanosoma cruz...	A0A2V2UKA7	Found	MGFDF	Yes	non-myristoylated	0.0377348	0.961782	0	25	C4B63_224g23	39 kDa	1	0.69	6110	8680	6440	Missing Value	Missing Value	Missing Value	Missing Value	Missing Value	Missing Value	Missing Value	Missing Value	Missing Value	Missing Value	Missing Value	Missing Value	Missing Value	Missing Value	Missing Value	Missing Value	Missing Value	Missing Value	Missing Value	Missing Value	Missing Value	5590	6890	10500	Missing Value	Missing Value	Missing Value	Missing Value
232	1	Orange	Trypanosoma cruzi	Group of Metacaspase, putative OS=Trypanosoma cruzi (strain CL Brener) OX=353153 GN=Tc00.1047053506531.50 PE=3 SV=1+3	Group of Metacaspase, putative OS=Trypan...	A0A2V2UKA7 (+3)	Not Found								ECC02_002415 (+3)		1	0.69	24400	34700	25800	Missing Value	Missing Value	Missing Value	Missing Value	Missing Value	Missing Value	Missing Value	Missing Value	Missing Value	Missing Value	Missing Value	Missing Value	Missing Value	Missing Value	Missing Value	Missing Value	Missing Value	Missing Value	Missing Value	Missing Value	Missing Value	22400	27600	41800	Missing Value	Missing Value	Missing Value	Missing Value
114	1	Orange	Trypanosoma cruzi	Uncharacterized protein OS=Trypanosoma cruzi OX=5693 GN=C3747_140g93 PE=4 SV=1	Uncharacterized protein OS=Trypanosoma c...	A0A2V2W8P0	Found	MGQKQ	Yes	non-myristoylated	0.495487	0.504418	12	13	C3747_140g93	23 kDa	1	0.042	13500	17800	7820	Missing Value	Missing Value	Missing Value	Missing Value	Missing Value	Missing Value	Missing Value	Missing Value	Missing Value	Missing Value	14900	10500	Missing Value	Missing Value	Missing Value	Missing Value	74.3	375	Missing Value	Missing Value	Missing Value	7520	10300	5010	Missing Value	Missing Value	Missing Value	0.732
167.1	1	Orange	Trypanosoma cruzi	EF-hand domain-containing protein OS=Trypanosoma cruzi (strain CL Brener) OX=353153 GN=Tc00.1047053511261.90 PE=3 SV=1	EF-hand domain-containing protein OS=Try...	Q4DL22	Found	MGQGF	Yes	myristoylated	0.994088	0.00591356	25	0	Tc00.1047053511261.90	26 kDa	1	0.94	4180	17000	24200	Missing Value	Missing Value	Missing Value	10100	Missing Value	11500	Missing Value	Missing Value	Missing Value	Missing Value	Missing Value	Missing Value	Missing Value	Missing Value	Missing Value	Missing Value	Missing Value	Missing Value	Missing Value	Missing Value	Missing Value	4280	7070	5850	Missing Value	Missing Value	Missing Value	14700
167.2	1	Orange	Trypanosoma cruzi	EF-hand domain-containing protein OS=Trypanosoma cruzi OX=5693 GN=C3747_2g679 PE=3 SV=1	EF-hand domain-containing protein OS=Try...	A0A2V2XLD6	Found	MGQGF	Yes	myristoylated	0.994088	0.00591356	25	0	C3747_2g679	26 kDa	1	0.94	4180	17000	24200	Missing Value	Missing Value	Missing Value	10100	Missing Value	11500	Missing Value	Missing Value	Missing Value	Missing Value	Missing Value	Missing Value	Missing Value	Missing Value	Missing Value	Missing Value	Missing Value	Missing Value	Missing Value	Missing Value	Missing Value	4280	7070	5850	Missing Value	Missing Value	Missing Value	14700
7	1	Orange	Trypanosoma cruzi	Putative I/6 autoantigen OS=Trypanosoma cruzi OX=5693 GN=C3747_22g230 PE=4 SV=1	Putative I/6 autoantigen OS=Trypanosoma ...	A0A2V2X784	Found	MPISP	No						C3747_22g230	23 kDa	0.1	0.00048	8440	8540	11200	1500	Missing Value	5530	29400	29100	26700	70800	89900	88100	59700	79900	37500	Missing Value	Missing Value	Missing Value	Missing Value	Missing Value	Missing Value	Missing Value	Missing Value	Missing Value	7340	6320	9400	4410	4280	4320	19600
167	1	Orange	Trypanosoma cruzi	Group of EF-hand domain-containing protein OS=Trypanosoma cruzi (strain CL Brener) OX=353153 GN=Tc00.1047053511261.90 PE=3 SV=1+1	Group of EF-hand domain-containing prote...	A0A2V2XLD6 (+1)	Not Found								Tc00.1047053511261.90 (+1)		1	0.94	8360	34000	48500	Missing Value	Missing Value	Missing Value	20200	Missing Value	23000	Missing Value	Missing Value	Missing Value	Missing Value	Missing Value	Missing Value	Missing Value	Missing Value	Missing Value	Missing Value	Missing Value	Missing Value	Missing Value	Missing Value	Missing Value	8560	14100	11700	Missing Value	Missing Value	Missing Value	29500
53.1	1	Blue	Homo sapiens	Immunoglobulin lambda like polypeptide 5 OS=Homo sapiens OX=9606 GN=IGLL5 PE=1 SV=1	Immunoglobulin lambda like polypeptide 5...	A0A0B4J231	Found	MRPKT	No						IGLL5	23 kDa	0.75	0.76	559000	364000	624000	Missing Value	Missing Value	Missing Value	121000	111000	147000	Missing Value	Missing Value	Missing Value	8290000	4800000	9190000	Missing Value	Missing Value	Missing Value	Missing Value	Missing Value	Missing Value	Missing Value	Missing Value	Missing Value	247000	259000	187000	Missing Value	Missing Value	Missing Value	17200
53.2	1	Blue	Homo sapiens	Immunoglobulin lambda-like polypeptide 5 OS=Homo sapiens OX=9606 GN=IGLL5 PE=1 SV=2	Immunoglobulin lambda-like polypeptide 5...	B9A064	Found	MRPKT	No						IGLL5	23 kDa	0.75	0.76	559000	364000	624000	Missing Value	Missing Value	Missing Value	121000	111000	147000	Missing Value	Missing Value	Missing Value	8290000	4800000	9190000	Missing Value	Missing Value	Missing Value	Missing Value	Missing Value	Missing Value	Missing Value	Missing Value	Missing Value	247000	259000	187000	Missing Value	Missing Value	Missing Value	17200
53	1	Blue	Homo sapiens	Group of Immunoglobulin lambda like polypeptide 5 OS=Homo sapiens OX=9606 GN=IGLL5 PE=1 SV=1+1	Group of Immunoglobulin lambda like poly...	A0A0B4J231 (+1)	Not Found								IGLL5		0.75	0.76	1120000	728000	1250000	Missing Value	Missing Value	Missing Value	243000	222000	293000	Missing Value	Missing Value	Missing Value	16600000	9590000	18400000	Missing Value	Missing Value	Missing Value	Missing Value	Missing Value	Missing Value	Missing Value	Missing Value	Missing Value	494000	518000	374000	Missing Value	Missing Value	Missing Value	34300
239	1	Orange	Trypanosoma cruzi	Putative trans-sialidase, Group II OS=Trypanosoma cruzi OX=5693 GN=C3747_189g84 PE=4 SV=1	Putative trans-sialidase, Group II OS=Tr...	A0A2V2W3A8	Found	MLTGH	No						C3747_189g84	96 kDa	0	0.71	Missing Value	Missing Value	Missing Value	Missing Value	Missing Value	Missing Value	Missing Value	Missing Value	Missing Value	4950	5140	5770	Missing Value	Missing Value	Missing Value	Missing Value	Missing Value	Missing Value	Missing Value	Missing Value	Missing Value	Missing Value	Missing Value	Missing Value	Missing Value	Missing Value	Missing Value	Missing Value	Missing Value	Missing Value	Missing Value
261	1	Orange	Trypanosoma cruzi	Serine/threonine-protein phosphatase OS=Trypanosoma cruzi OX=5693 GN=TcC31.31 PE=3 SV=1	Serine/threonine-protein phosphatase OS=...	Q8I728	Found	MGCTN	Yes	myristoylated	0.974051	0.025698	25	0	TcC31.31	105 kDa	1	0.56	1810	Missing Value	1510	Missing Value	Missing Value	Missing Value	Missing Value	Missing Value	Missing Value	Missing Value	Missing Value	Missing Value	Missing Value	Missing Value	Missing Value	Missing Value	Missing Value	Missing Value	Missing Value	Missing Value	Missing Value	Missing Value	Missing Value	Missing Value	3470	2320	1560	Missing Value	Missing Value	Missing Value	Missing Value
12	1	Orange	Trypanosoma cruzi	Putative cytoskeleton-associated protein CAP5.5 OS=Trypanosoma cruzi OX=5693 GN=C3747_81g57 PE=4 SV=1	Putative cytoskeleton-associated protein...	A0A2V2WKS6	Found	MGCCA	Yes	myristoylated	0.994589	0.00542019	25	0	C3747_81g57	90 kDa	0	0.13	155000	49400	28500	Missing Value	Missing Value	41300	22800	16200	12000	25100	33000	32600	Missing Value	114000	102000	163000	170000	Missing Value	Missing Value	Missing Value	381000	289000	264000	191000	158000	28200	14600	Missing Value	Missing Value	Missing Value	22800
289	1	Orange	Trypanosoma cruzi	Group of 40S ribosomal protein S13 OS=Trypanosoma cruzi Dm28c OX=1416333 GN=TCDM_13834 PE=3 SV=1+2	Group of 40S ribosomal protein S13 OS=Tr...	A0A2V2UMQ3 (+2)	Not Found								Tc00.1047053511291.90 (+2)		1	0.6	Missing Value	25800	20600	Missing Value	Missing Value	Missing Value	Missing Value	Missing Value	Missing Value	Missing Value	Missing Value	Missing Value	Missing Value	Missing Value	Missing Value	Missing Value	Missing Value	Missing Value	Missing Value	Missing Value	Missing Value	Missing Value	Missing Value	Missing Value	Missing Value	14700	11100	Missing Value	Missing Value	Missing Value	Missing Value
18	1	Orange	Trypanosoma cruzi	Cytoskeleton-associated protein CAP5.5, putative OS=Trypanosoma cruzi (strain CL Brener) OX=353153 GN=Tc00.1047053508555.60 PE=4 SV=1	Cytoskeleton-associated protein CAP5.5, ...	Q4D609	Found	MGCCA	Yes	myristoylated	0.994589	0.00542019	25	0	Tc00.1047053508555.60	90 kDa	0.08	0.24	160000	51000	29400	Missing Value	Missing Value	Missing Value	22800	12900	7000	26800	34000	33700	Missing Value	118000	105000	168000	175000	Missing Value	Missing Value	Missing Value	393000	298000	272000	197000	163000	29100	15100	Missing Value	Missing Value	Missing Value	32700
289.1	1	Orange	Trypanosoma cruzi	40S ribosomal protein S13 OS=Trypanosoma cruzi Dm28c OX=1416333 GN=TCDM_13834 PE=3 SV=1	40S ribosomal protein S13 OS=Trypanosoma...	V5BSE4	Found	MVRMQ	No						TCDM_13834	17 kDa	1	0.6	Missing Value	8610	6860	Missing Value	Missing Value	Missing Value	Missing Value	Missing Value	Missing Value	Missing Value	Missing Value	Missing Value	Missing Value	Missing Value	Missing Value	Missing Value	Missing Value	Missing Value	Missing Value	Missing Value	Missing Value	Missing Value	Missing Value	Missing Value	Missing Value	4910	3690	Missing Value	Missing Value	Missing Value	Missing Value
289.2	1	Orange	Trypanosoma cruzi	40S ribosomal protein S13, putative OS=Trypanosoma cruzi (strain CL Brener) OX=353153 GN=Tc00.1047053511291.90 PE=1 SV=1	40S ribosomal protein S13, putative OS=T...	Q4DC38	Found	MVRMQ	No						Tc00.1047053511291.90	17 kDa	1	0.6	Missing Value	8610	6860	Missing Value	Missing Value	Missing Value	Missing Value	Missing Value	Missing Value	Missing Value	Missing Value	Missing Value	Missing Value	Missing Value	Missing Value	Missing Value	Missing Value	Missing Value	Missing Value	Missing Value	Missing Value	Missing Value	Missing Value	Missing Value	Missing Value	4910	3690	Missing Value	Missing Value	Missing Value	Missing Value
289.3	1	Orange	Trypanosoma cruzi	Putative 40S ribosomal protein S13 OS=Trypanosoma cruzi OX=5693 GN=C4B63_304g8 PE=3 SV=1	Putative 40S ribosomal protein S13 OS=Tr...	A0A2V2UMQ3	Found	MVRMQ	No						C4B63_304g8	17 kDa	1	0.6	Missing Value	8610	6860	Missing Value	Missing Value	Missing Value	Missing Value	Missing Value	Missing Value	Missing Value	Missing Value	Missing Value	Missing Value	Missing Value	Missing Value	Missing Value	Missing Value	Missing Value	Missing Value	Missing Value	Missing Value	Missing Value	Missing Value	Missing Value	Missing Value	4910	3690	Missing Value	Missing Value	Missing Value	Missing Value
166	1	Orange	Trypanosoma cruzi	Group of PDZ domain-containing protein OS=Trypanosoma cruzi (strain CL Brener) OX=353153 GN=Tc00.1047053507019.80 PE=4 SV=1+2	Group of PDZ domain-containing protein O...	A0A7J6YIP0 (+2)	Not Found								ECC02_000125 (+2)		1	0.66	80000	69300	95700	Missing Value	Missing Value	Missing Value	Missing Value	Missing Value	Missing Value	Missing Value	Missing Value	Missing Value	Missing Value	Missing Value	Missing Value	Missing Value	Missing Value	Missing Value	Missing Value	Missing Value	Missing Value	Missing Value	Missing Value	Missing Value	83100	72200	71200	Missing Value	Missing Value	Missing Value	Missing Value
245	1	Orange	Trypanosoma cruzi	alanine transaminase OS=Trypanosoma cruzi marinkellei OX=85056 GN=MOQ_005687 PE=3 SV=1	alanine transaminase OS=Trypanosoma cruz...	K2MTS8	Found	MSGPR	No						MOQ_005687	54 kDa	1	0.081	Missing Value	Missing Value	Missing Value	Missing Value	Missing Value	Missing Value	2670	Missing Value	Missing Value	Missing Value	Missing Value	Missing Value	Missing Value	Missing Value	Missing Value	Missing Value	Missing Value	Missing Value	Missing Value	Missing Value	Missing Value	Missing Value	Missing Value	Missing Value	Missing Value	Missing Value	Missing Value	Missing Value	Missing Value	Missing Value	Missing Value
98	1	Orange	Trypanosoma cruzi	Putative trans-sialidase OS=Trypanosoma cruzi OX=5693 GN=C3747_297g1 PE=4 SV=1	Putative trans-sialidase OS=Trypanosoma ...	A0A2V2X2B0	Found	MLSRV	No						C3747_297g1	78 kDa	0.33	0.048	Missing Value	Missing Value	Missing Value	Missing Value	Missing Value	Missing Value	15800	9890	13800	6580	9920	9100	Missing Value	Missing Value	Missing Value	Missing Value	Missing Value	Missing Value	Missing Value	511	Missing Value	Missing Value	Missing Value	Missing Value	Missing Value	Missing Value	Missing Value	Missing Value	Missing Value	Missing Value	10200
91	1	Blue	Homo sapiens	Group of Heat shock 70 kDa protein 1B OS=Homo sapiens OX=9606 GN=HSPA1B PE=1 SV=1+1	Group of Heat shock 70 kDa protein 1B OS...	A0A0G2JIW1 (+1)	Not Found								HSPA1B		0	0.88	213000	133000	144000	Missing Value	Missing Value	Missing Value	14700	13300	30500	Missing Value	Missing Value	Missing Value	10500	12800	13600	Missing Value	Missing Value	Missing Value	Missing Value	Missing Value	Missing Value	Missing Value	Missing Value	Missing Value	97800	149000	68700	Missing Value	Missing Value	Missing Value	118000
91.1	1	Blue	Homo sapiens	Heat shock 70 kDa protein 1B OS=Homo sapiens OX=9606 GN=HSPA1B PE=1 SV=1	Heat shock 70 kDa protein 1B OS=Homo sap...	P0DMV9	Found	MAKAA	No						HSPA1B	70 kDa	0	0.88	107000	66600	72100	Missing Value	Missing Value	Missing Value	7360	6670	15200	Missing Value	Missing Value	Missing Value	5260	6420	6790	Missing Value	Missing Value	Missing Value	Missing Value	Missing Value	Missing Value	Missing Value	Missing Value	Missing Value	48900	74300	34400	Missing Value	Missing Value	Missing Value	58900
91.2	1	Blue	Homo sapiens	Heat shock protein family A (Hsp70) member 1B OS=Homo sapiens OX=9606 GN=HSPA1B PE=1 SV=1	Heat shock protein family A (Hsp70) memb...	A0A0G2JIW1	Found	GMAKA	No						HSPA1B	70 kDa	0	0.88	107000	66600	72100	Missing Value	Missing Value	Missing Value	7360	6670	15200	Missing Value	Missing Value	Missing Value	5260	6420	6790	Missing Value	Missing Value	Missing Value	Missing Value	Missing Value	Missing Value	Missing Value	Missing Value	Missing Value	48900	74300	34400	Missing Value	Missing Value	Missing Value	58900
166.1	1	Orange	Trypanosoma cruzi	PDZ domain-containing protein OS=Trypanosoma cruzi (strain CL Brener) OX=353153 GN=Tc00.1047053507019.80 PE=4 SV=1	PDZ domain-containing protein OS=Trypano...	Q4DA50	Found	MVYSS	No						Tc00.1047053507019.80	80 kDa	1	0.66	26700	23100	31900	Missing Value	Missing Value	Missing Value	Missing Value	Missing Value	Missing Value	Missing Value	Missing Value	Missing Value	Missing Value	Missing Value	Missing Value	Missing Value	Missing Value	Missing Value	Missing Value	Missing Value	Missing Value	Missing Value	Missing Value	Missing Value	27700	24100	23700	Missing Value	Missing Value	Missing Value	Missing Value
166.2	1	Orange	Trypanosoma cruzi	PDZ domain-containing protein OS=Trypanosoma cruzi OX=5693 GN=ECC02_000125 PE=4 SV=1	PDZ domain-containing protein OS=Trypano...	A0A7J6YIP0	Found	MVYSS	No						ECC02_000125	80 kDa	1	0.66	26700	23100	31900	Missing Value	Missing Value	Missing Value	Missing Value	Missing Value	Missing Value	Missing Value	Missing Value	Missing Value	Missing Value	Missing Value	Missing Value	Missing Value	Missing Value	Missing Value	Missing Value	Missing Value	Missing Value	Missing Value	Missing Value	Missing Value	27700	24100	23700	Missing Value	Missing Value	Missing Value	Missing Value
166.3	1	Orange	Trypanosoma cruzi	PDZ domain-containing protein OS=Trypanosoma cruzi marinkellei OX=85056 GN=MOQ_001842 PE=4 SV=1	PDZ domain-containing protein OS=Trypano...	K2MRN3	Found	MVYFS	No						MOQ_001842	80 kDa	1	0.66	26700	23100	31900	Missing Value	Missing Value	Missing Value	Missing Value	Missing Value	Missing Value	Missing Value	Missing Value	Missing Value	Missing Value	Missing Value	Missing Value	Missing Value	Missing Value	Missing Value	Missing Value	Missing Value	Missing Value	Missing Value	Missing Value	Missing Value	27700	24100	23700	Missing Value	Missing Value	Missing Value	Missing Value
57.1	1	Blue	Homo sapiens	Vimentin OS=Homo sapiens OX=9606 GN=VIM PE=1 SV=1	Vimentin OS=Homo sapiens OX=9606 GN=VIM ...	B0YJC4	Found	MSTRS	No						VIM	50 kDa	0.92	0.79	36200	48700	36900	Missing Value	Missing Value	Missing Value	31100	40500	24800	Missing Value	Missing Value	Missing Value	411000	227000	342000	Missing Value	Missing Value	Missing Value	Missing Value	Missing Value	Missing Value	Missing Value	Missing Value	Missing Value	412000	249000	192000	Missing Value	Missing Value	Missing Value	363000
57.2	1	Blue	Homo sapiens	Vimentin OS=Homo sapiens OX=9606 GN=VIM PE=1 SV=4	Vimentin OS=Homo sapiens OX=9606 GN=VIM ...	P08670	Found	MSTRS	No						VIM	54 kDa	0.92	0.79	36200	48700	36900	Missing Value	Missing Value	Missing Value	31100	40500	24800	Missing Value	Missing Value	Missing Value	411000	227000	342000	Missing Value	Missing Value	Missing Value	Missing Value	Missing Value	Missing Value	Missing Value	Missing Value	Missing Value	412000	249000	192000	Missing Value	Missing Value	Missing Value	363000
57	1	Blue	Homo sapiens	Group of Vimentin OS=Homo sapiens OX=9606 GN=VIM PE=1 SV=1+1	Group of Vimentin OS=Homo sapiens OX=960...	B0YJC4 (+1)	Not Found								VIM		0.92	0.79	72400	97400	73800	Missing Value	Missing Value	Missing Value	62200	81000	49600	Missing Value	Missing Value	Missing Value	821000	455000	684000	Missing Value	Missing Value	Missing Value	Missing Value	Missing Value	Missing Value	Missing Value	Missing Value	Missing Value	824000	497000	384000	Missing Value	Missing Value	Missing Value	725000
13.1	1	Orange	Trypanosoma cruzi	Cytoskeleton-associated protein CAP5.5, putative OS=Trypanosoma cruzi (strain CL Brener) OX=353153 GN=Tc00.1047053509237.130 PE=4 SV=1	Cytoskeleton-associated protein CAP5.5, ...	Q4DJS7	Found	MGCCA	Yes	myristoylated	0.99511	0.00488129	25	0	Tc00.1047053509237.130	89 kDa	0.17	0.17	168000	49100	22000	Missing Value	Missing Value	37500	20600	14700	10900	22800	29900	29600	Missing Value	117000	114000	148000	154000	Missing Value	Missing Value	Missing Value	346000	262000	239000	173000	175000	30000	13700	Missing Value	Missing Value	Missing Value	20600
13.2	1	Orange	Trypanosoma cruzi	Putative cytoskeleton-associated protein CAP5.5 OS=Trypanosoma cruzi OX=5693 GN=C3747_98g132 PE=4 SV=1	Putative cytoskeleton-associated protein...	A0A2V2WHD2	Found	MGCCA	Yes	myristoylated	0.99511	0.00488129	25	0	C3747_98g132	89 kDa	0.17	0.17	168000	49100	22000	Missing Value	Missing Value	37500	20600	14700	10900	22800	29900	29600	Missing Value	117000	114000	148000	154000	Missing Value	Missing Value	Missing Value	346000	262000	239000	173000	175000	30000	13700	Missing Value	Missing Value	Missing Value	20600
13	1	Orange	Trypanosoma cruzi	Group of Cytoskeleton-associated protein CAP5.5, putative OS=Trypanosoma cruzi (strain CL Brener) OX=353153 GN=Tc00.1047053509237.130 PE=4 SV=1+1	Group of Cytoskeleton-associated protein...	A0A2V2WHD2 (+1)	Not Found								C3747_98g132 (+1)		0.17	0.17	336000	98200	44000	Missing Value	Missing Value	74900	41200	29400	21800	45500	59800	59200	Missing Value	234000	227000	295000	308000	Missing Value	Missing Value	Missing Value	691000	524000	478000	345000	351000	60000	27300	Missing Value	Missing Value	Missing Value	41300
177	1	Orange	Trypanosoma cruzi	Group of Protein phosphatase OS=Trypanosoma cruzi Dm28c OX=1416333 GN=TCDM_04007 PE=3 SV=1+1	Group of Protein phosphatase OS=Trypanos...	A0A2V2X7Z3 (+1)	Not Found								TCDM_04007 (+1)		1	0.88	Missing Value	7110	13900	Missing Value	Missing Value	Missing Value	3390	11000	7920	Missing Value	Missing Value	3720	Missing Value	Missing Value	Missing Value	Missing Value	Missing Value	Missing Value	Missing Value	Missing Value	Missing Value	Missing Value	Missing Value	Missing Value	Missing Value	5170	10800	Missing Value	Missing Value	Missing Value	13800
284	1	Orange	Trypanosoma cruzi	Uncharacterized protein OS=Trypanosoma cruzi OX=5693 GN=C3747_42g171 PE=4 SV=1	Uncharacterized protein OS=Trypanosoma c...	A0A2V2WYI1	Found	MPSKK	No						C3747_42g171	27 kDa	0.5	0.25	11500	9110	Missing Value	Missing Value	Missing Value	Missing Value	Missing Value	Missing Value	Missing Value	Missing Value	Missing Value	Missing Value	Missing Value	Missing Value	Missing Value	Missing Value	Missing Value	Missing Value	Missing Value	Missing Value	Missing Value	Missing Value	Missing Value	Missing Value	6930	4950	Missing Value	Missing Value	Missing Value	Missing Value	Missing Value
177.1	1	Orange	Trypanosoma cruzi	Protein phosphatase OS=Trypanosoma cruzi Dm28c OX=1416333 GN=TCDM_04007 PE=3 SV=1	Protein phosphatase OS=Trypanosoma cruzi...	V5BMI3	Found	MPTAT	No						TCDM_04007	48 kDa	1	0.88	Missing Value	3560	6970	Missing Value	Missing Value	Missing Value	1700	5520	3960	Missing Value	Missing Value	1860	Missing Value	Missing Value	Missing Value	Missing Value	Missing Value	Missing Value	Missing Value	Missing Value	Missing Value	Missing Value	Missing Value	Missing Value	Missing Value	2590	5380	Missing Value	Missing Value	Missing Value	6900
177.2	1	Orange	Trypanosoma cruzi	Protein phosphatase OS=Trypanosoma cruzi OX=5693 GN=C3747_20g14 PE=3 SV=1	Protein phosphatase OS=Trypanosoma cruzi...	A0A2V2X7Z3	Found	MGIWQ	Yes	non-myristoylated	0.142055	0.857681	2	23	C3747_20g14	40 kDa	1	0.88	Missing Value	3560	6970	Missing Value	Missing Value	Missing Value	1700	5520	3960	Missing Value	Missing Value	1860	Missing Value	Missing Value	Missing Value	Missing Value	Missing Value	Missing Value	Missing Value	Missing Value	Missing Value	Missing Value	Missing Value	Missing Value	Missing Value	2590	5380	Missing Value	Missing Value	Missing Value	6900
136	1	Blue	Homo sapiens	Immunoglobulin heavy constant gamma 4 OS=Homo sapiens OX=9606 GN=IGHG4 PE=1 SV=2	Immunoglobulin heavy constant gamma 4 OS...	P01861	Found	ASTKG	No						IGHG4	44 kDa	0.5	0.39	Missing Value	Missing Value	Missing Value	Missing Value	Missing Value	Missing Value	25800	Missing Value	26400	10800	Missing Value	17200	14700	149	21600	Missing Value	Missing Value	Missing Value	Missing Value	Missing Value	Missing Value	Missing Value	Missing Value	Missing Value	Missing Value	Missing Value	Missing Value	Missing Value	Missing Value	Missing Value	Missing Value
79	1	Orange	Trypanosoma cruzi	Group of Putative 5'-AMP-activated protein kinase subunit beta OS=Trypanosoma cruzi OX=5693 GN=C3747_21g56 PE=3 SV=1+2	Group of Putative 5'-AMP-activated prote...	A0A2V2VNA8 (+2)	Not Found								C4B63_16g11 (+2)		1	0.053	47800	42400	52800	21600	23400	49300	Missing Value	Missing Value	Missing Value	40000	4240	3440	Missing Value	Missing Value	Missing Value	Missing Value	Missing Value	Missing Value	Missing Value	Missing Value	Missing Value	Missing Value	Missing Value	Missing Value	46700	42300	45900	22300	23100	39300	Missing Value
233	1	Orange	Trypanosoma cruzi	Isocitrate dehydrogenase [NADP] OS=Trypanosoma cruzi OX=5693 GN=C3747_9g229 PE=3 SV=1	Isocitrate dehydrogenase [NADP] OS=Trypa...	A0A2V2XGR5	Found	MTQKI	No						C3747_9g229	47 kDa	0.5	0.77	14900	10100	14200	Missing Value	Missing Value	Missing Value	Missing Value	Missing Value	Missing Value	Missing Value	Missing Value	Missing Value	Missing Value	Missing Value	Missing Value	Missing Value	Missing Value	Missing Value	Missing Value	Missing Value	Missing Value	Missing Value	Missing Value	Missing Value	18700	15200	16200	Missing Value	Missing Value	Missing Value	Missing Value
79.1	1	Orange	Trypanosoma cruzi	Putative 5'-AMP-activated protein kinase subunit beta OS=Trypanosoma cruzi OX=5693 GN=C3747_21g56 PE=3 SV=1	Putative 5'-AMP-activated protein kinase...	A0A2V2XDC9	Found	MGQQN	Yes	non-myristoylated	0.0112426	0.98879	0	25	C3747_21g56	34 kDa	1	0.053	15900	14100	17600	7180	7800	16400	Missing Value	Missing Value	Missing Value	13300	1410	1150	Missing Value	Missing Value	Missing Value	Missing Value	Missing Value	Missing Value	Missing Value	Missing Value	Missing Value	Missing Value	Missing Value	Missing Value	15600	14100	15300	7430	7700	13100	Missing Value
79.2	1	Orange	Trypanosoma cruzi	Putative 5'-AMP-activated protein kinase subunit beta OS=Trypanosoma cruzi OX=5693 GN=C3747_53g15 PE=3 SV=1	Putative 5'-AMP-activated protein kinase...	A0A2V2X065	Found	MGQQN	Yes	non-myristoylated	0.0112426	0.98879	0	25	C3747_53g15	34 kDa	1	0.053	15900	14100	17600	7180	7800	16400	Missing Value	Missing Value	Missing Value	13300	1410	1150	Missing Value	Missing Value	Missing Value	Missing Value	Missing Value	Missing Value	Missing Value	Missing Value	Missing Value	Missing Value	Missing Value	Missing Value	15600	14100	15300	7430	7700	13100	Missing Value
79.3	1	Orange	Trypanosoma cruzi	Putative 5'-AMP-activated protein kinase subunit beta OS=Trypanosoma cruzi OX=5693 GN=C4B63_16g11 PE=3 SV=1	Putative 5'-AMP-activated protein kinase...	A0A2V2VNA8	Found	MGQQN	Yes	non-myristoylated	0.0112426	0.98879	0	25	C4B63_16g11	34 kDa	1	0.053	15900	14100	17600	7180	7800	16400	Missing Value	Missing Value	Missing Value	13300	1410	1150	Missing Value	Missing Value	Missing Value	Missing Value	Missing Value	Missing Value	Missing Value	Missing Value	Missing Value	Missing Value	Missing Value	Missing Value	15600	14100	15300	7430	7700	13100	Missing Value
30	1	Blue	Homo sapiens	Keratin, type II cytoskeletal 6B OS=Homo sapiens OX=9606 GN=KRT6B PE=1 SV=5	Keratin, type II cytoskeletal 6B OS=Homo...	P04259	Found	MASTS	No						KRT6B	60 kDa	0.25	0.78	159000	143000	198000	37400	76000	44000	133000	142000	138000	Missing Value	Missing Value	Missing Value	698000	387000	581000	Missing Value	Missing Value	Missing Value	Missing Value	Missing Value	Missing Value	Missing Value	Missing Value	Missing Value	266000	158000	110000	71600	52400	84100	135000
218	1	Orange	Trypanosoma cruzi	Putative fatty acyl CoA syntetase 1 OS=Trypanosoma cruzi OX=5693 GN=C4B63_85g51 PE=3 SV=1	Putative fatty acyl CoA syntetase 1 OS=T...	A0A2V2UYA5	Found	MGVCL	Yes	non-myristoylated	0.0473848	0.951686	1	24	C4B63_85g51	78 kDa	1	0.72	31000	21500	32500	Missing Value	Missing Value	Missing Value	Missing Value	Missing Value	Missing Value	Missing Value	Missing Value	Missing Value	Missing Value	Missing Value	Missing Value	Missing Value	Missing Value	Missing Value	Missing Value	Missing Value	Missing Value	Missing Value	Missing Value	Missing Value	25700	11700	14500	Missing Value	Missing Value	Missing Value	Missing Value
259	1	Orange	Trypanosoma cruzi	Uncharacterized protein OS=Trypanosoma cruzi (strain CL Brener) OX=353153 GN=Tc00.1047053511389.70 PE=4 SV=1	Uncharacterized protein OS=Trypanosoma c...	Q4DIU5	Found	MGAAP	Yes	myristoylated	0.896944	0.10247	23	2	Tc00.1047053511389.70	82 kDa	1	0.65	5750	1350	4720	Missing Value	Missing Value	Missing Value	Missing Value	Missing Value	Missing Value	Missing Value	Missing Value	Missing Value	Missing Value	Missing Value	Missing Value	Missing Value	Missing Value	Missing Value	Missing Value	Missing Value	Missing Value	Missing Value	Missing Value	Missing Value	3870	2810	3090	Missing Value	Missing Value	Missing Value	Missing Value
39.1	1	Orange	Trypanosoma cruzi	Flagellar calcium-binding 24 kDa protein OS=Trypanosoma cruzi OX=5693 GN=C3747_6g511 PE=3 SV=1	Flagellar calcium-binding 24 kDa protein...	A0A2V2XIY3	Found	MGACG	Yes	myristoylated	0.994569	0.00540074	25	0	C3747_6g511	24 kDa	1	0.25	Missing Value	112000	222000	Missing Value	Missing Value	Missing Value	5970	3460	9990	10700	13400	13900	75100	40300	60500	Missing Value	Missing Value	Missing Value	Missing Value	Missing Value	Missing Value	Missing Value	Missing Value	Missing Value	Missing Value	6.19e-10	Missing Value	Missing Value	Missing Value	Missing Value	0.597
39.2	1	Orange	Trypanosoma cruzi	Flagellar calcium-binding protein, putative OS=Trypanosoma cruzi (strain CL Brener) OX=353153 GN=Tc00.1047053507891.47 PE=3 SV=1	Flagellar calcium-binding protein, putat...	Q4CTX0	Found	MGACG	Yes	myristoylated	0.994569	0.00540074	25	0	Tc00.1047053507891.47	24 kDa	1	0.25	Missing Value	112000	222000	Missing Value	Missing Value	Missing Value	5970	3460	9990	10700	13400	13900	75100	40300	60500	Missing Value	Missing Value	Missing Value	Missing Value	Missing Value	Missing Value	Missing Value	Missing Value	Missing Value	Missing Value	6.19e-10	Missing Value	Missing Value	Missing Value	Missing Value	0.597
39	1	Orange	Trypanosoma cruzi	Group of Flagellar calcium-binding 24 kDa protein OS=Trypanosoma cruzi OX=5693 GN=C3747_6g511 PE=3 SV=1+1	Group of Flagellar calcium-binding 24 kD...	A0A2V2XIY3 (+1)	Not Found								C3747_6g511 (+1)		1	0.25	Missing Value	224000	444000	Missing Value	Missing Value	Missing Value	11900	6920	20000	21400	26700	27700	150000	80600	121000	Missing Value	Missing Value	Missing Value	Missing Value	Missing Value	Missing Value	Missing Value	Missing Value	Missing Value	Missing Value	1.24e-09	Missing Value	Missing Value	Missing Value	Missing Value	1.19
282	1	Blue	Homo sapiens	Annexin A1 OS=Homo sapiens OX=9606 GN=ANXA1 PE=1 SV=2	Annexin A1 OS=Homo sapiens OX=9606 GN=AN...	P04083	Found	MAMVS	No						ANXA1	39 kDa	1	0.94	2660	Missing Value	Missing Value	Missing Value	Missing Value	Missing Value	Missing Value	Missing Value	Missing Value	Missing Value	Missing Value	Missing Value	Missing Value	Missing Value	Missing Value	Missing Value	Missing Value	Missing Value	Missing Value	Missing Value	Missing Value	Missing Value	Missing Value	Missing Value	8840	6550	Missing Value	Missing Value	Missing Value	Missing Value	Missing Value
292.1	1	Orange	Trypanosoma cruzi	Putative U2 splicing auxiliary factor OS=Trypanosoma cruzi OX=5693 GN=C4B63_206g13 PE=4 SV=1	Putative U2 splicing auxiliary factor OS...	A0A2V2V5R4	Found	MYQDR	No						C4B63_206g13	27 kDa	1	0.52	Missing Value	1360	1810	Missing Value	Missing Value	Missing Value	Missing Value	Missing Value	Missing Value	Missing Value	Missing Value	Missing Value	Missing Value	Missing Value	Missing Value	Missing Value	Missing Value	Missing Value	Missing Value	Missing Value	Missing Value	Missing Value	Missing Value	Missing Value	Missing Value	2410	3800	Missing Value	Missing Value	Missing Value	Missing Value
292.2	1	Orange	Trypanosoma cruzi	U2 splicing auxiliary factor OS=Trypanosoma cruzi OX=5693 GN=u2af26 PE=2 SV=1	U2 splicing auxiliary factor OS=Trypanos...	Q8MV42	Found	MYQDR	No						u2af26	27 kDa	1	0.52	Missing Value	1360	1810	Missing Value	Missing Value	Missing Value	Missing Value	Missing Value	Missing Value	Missing Value	Missing Value	Missing Value	Missing Value	Missing Value	Missing Value	Missing Value	Missing Value	Missing Value	Missing Value	Missing Value	Missing Value	Missing Value	Missing Value	Missing Value	Missing Value	2410	3800	Missing Value	Missing Value	Missing Value	Missing Value
292.3	1	Orange	Trypanosoma cruzi	U2 splicing auxiliary factor, putative OS=Trypanosoma cruzi (strain CL Brener) OX=353153 GN=Tc00.1047053503577.20 PE=4 SV=1	U2 splicing auxiliary factor, putative O...	Q4CM27	Found	MYQDR	No						Tc00.1047053503577.20	27 kDa	1	0.52	Missing Value	1360	1810	Missing Value	Missing Value	Missing Value	Missing Value	Missing Value	Missing Value	Missing Value	Missing Value	Missing Value	Missing Value	Missing Value	Missing Value	Missing Value	Missing Value	Missing Value	Missing Value	Missing Value	Missing Value	Missing Value	Missing Value	Missing Value	Missing Value	2410	3800	Missing Value	Missing Value	Missing Value	Missing Value
256.1	1	Blue	Homo sapiens	Zinc transporter SLC39A7 (Fragment) OS=Homo sapiens OX=9606 GN=SLC39A7 PE=1 SV=1	Zinc transporter SLC39A7 (Fragment) OS=H...	A2AAT0	Found	MDSSL	No						SLC39A7	24 kDa	1	0.57	15000	8560	Missing Value	Missing Value	Missing Value	Missing Value	Missing Value	Missing Value	Missing Value	Missing Value	Missing Value	Missing Value	Missing Value	Missing Value	Missing Value	Missing Value	Missing Value	Missing Value	Missing Value	Missing Value	Missing Value	Missing Value	Missing Value	Missing Value	116000	92100	Missing Value	Missing Value	Missing Value	Missing Value	Missing Value
256.2	1	Blue	Homo sapiens	Zinc transporter SLC39A7 OS=Homo sapiens OX=9606 GN=SLC39A7 PE=1 SV=1	Zinc transporter SLC39A7 OS=Homo sapiens...	A0A8V8TNV9	Found	MARGL	No						SLC39A7	42 kDa	1	0.57	15000	8560	Missing Value	Missing Value	Missing Value	Missing Value	Missing Value	Missing Value	Missing Value	Missing Value	Missing Value	Missing Value	Missing Value	Missing Value	Missing Value	Missing Value	Missing Value	Missing Value	Missing Value	Missing Value	Missing Value	Missing Value	Missing Value	Missing Value	116000	92100	Missing Value	Missing Value	Missing Value	Missing Value	Missing Value
256.3	1	Blue	Homo sapiens	Zinc transporter SLC39A7 OS=Homo sapiens OX=9606 GN=SLC39A7 PE=1 SV=1	Zinc transporter SLC39A7 OS=Homo sapiens...	A0A8V8TM21	Found	MARGL	No						SLC39A7	48 kDa	1	0.57	15000	8560	Missing Value	Missing Value	Missing Value	Missing Value	Missing Value	Missing Value	Missing Value	Missing Value	Missing Value	Missing Value	Missing Value	Missing Value	Missing Value	Missing Value	Missing Value	Missing Value	Missing Value	Missing Value	Missing Value	Missing Value	Missing Value	Missing Value	116000	92100	Missing Value	Missing Value	Missing Value	Missing Value	Missing Value
256.4	1	Blue	Homo sapiens	Zinc transporter SLC39A7 OS=Homo sapiens OX=9606 GN=SLC39A7 PE=1 SV=2	Zinc transporter SLC39A7 OS=Homo sapiens...	Q92504	Found	MARGL	No						SLC39A7	50 kDa	1	0.57	15000	8560	Missing Value	Missing Value	Missing Value	Missing Value	Missing Value	Missing Value	Missing Value	Missing Value	Missing Value	Missing Value	Missing Value	Missing Value	Missing Value	Missing Value	Missing Value	Missing Value	Missing Value	Missing Value	Missing Value	Missing Value	Missing Value	Missing Value	116000	92100	Missing Value	Missing Value	Missing Value	Missing Value	Missing Value
256	1	Blue	Homo sapiens	Group of Zinc transporter SLC39A7 (Fragment) OS=Homo sapiens OX=9606 GN=SLC39A7 PE=1 SV=1+3	Group of Zinc transporter SLC39A7 (Fragm...	A0A8V8TM21 (+3)	Not Found								SLC39A7		1	0.57	59900	34300	Missing Value	Missing Value	Missing Value	Missing Value	Missing Value	Missing Value	Missing Value	Missing Value	Missing Value	Missing Value	Missing Value	Missing Value	Missing Value	Missing Value	Missing Value	Missing Value	Missing Value	Missing Value	Missing Value	Missing Value	Missing Value	Missing Value	462000	368000	Missing Value	Missing Value	Missing Value	Missing Value	Missing Value
292	1	Orange	Trypanosoma cruzi	Group of Putative U2 splicing auxiliary factor OS=Trypanosoma cruzi OX=5693 GN=C4B63_206g13 PE=4 SV=1+2	Group of Putative U2 splicing auxiliary ...	A0A2V2V5R4 (+2)	Not Found								u2af26 (+2)		1	0.52	Missing Value	4090	5430	Missing Value	Missing Value	Missing Value	Missing Value	Missing Value	Missing Value	Missing Value	Missing Value	Missing Value	Missing Value	Missing Value	Missing Value	Missing Value	Missing Value	Missing Value	Missing Value	Missing Value	Missing Value	Missing Value	Missing Value	Missing Value	Missing Value	7220	11400	Missing Value	Missing Value	Missing Value	Missing Value
175	1	Blue	Homo sapiens	Large ribosomal subunit protein eL6 OS=Homo sapiens OX=9606 GN=RPL6 PE=1 SV=3	Large ribosomal subunit protein eL6 OS=H...	Q02878	Found	MAGEK	No						RPL6	33 kDa	1	0.3	13900	9150	8760	Missing Value	Missing Value	Missing Value	Missing Value	Missing Value	Missing Value	Missing Value	Missing Value	Missing Value	29300	Missing Value	Missing Value	Missing Value	Missing Value	Missing Value	Missing Value	Missing Value	Missing Value	29200	30900	26400	16400	19200	13700	Missing Value	Missing Value	Missing Value	Missing Value
61	1	Blue	Homo sapiens	Group of Immunoglobulin heavy constant gamma 3 (G3m marker) (Fragment) OS=Homo sapiens OX=9606 GN=IGHG3 PE=1 SV=1+2	Group of Immunoglobulin heavy constant g...	A0A9H3ZR93 (+2)	Not Found								IGHG3		0.5	0.005	Missing Value	Missing Value	Missing Value	Missing Value	Missing Value	Missing Value	382000	Missing Value	392000	160000	Missing Value	Missing Value	46600	217	70100	Missing Value	Missing Value	Missing Value	Missing Value	Missing Value	Missing Value	Missing Value	Missing Value	Missing Value	Missing Value	Missing Value	Missing Value	Missing Value	Missing Value	Missing Value	Missing Value
61.1	1	Blue	Homo sapiens	Immunoglobulin heavy constant gamma 3 (G3m marker) (Fragment) OS=Homo sapiens OX=9606 GN=IGHG3 PE=1 SV=1	Immunoglobulin heavy constant gamma 3 (G...	A0A9H4DHQ2	Found	XSTKG	No						IGHG3	49 kDa	0.5	0.005	Missing Value	Missing Value	Missing Value	Missing Value	Missing Value	Missing Value	127000	Missing Value	131000	53400	Missing Value	Missing Value	15500	72.2	23400	Missing Value	Missing Value	Missing Value	Missing Value	Missing Value	Missing Value	Missing Value	Missing Value	Missing Value	Missing Value	Missing Value	Missing Value	Missing Value	Missing Value	Missing Value	Missing Value
61.2	1	Blue	Homo sapiens	Immunoglobulin heavy constant gamma 3 (G3m marker) (Fragment) OS=Homo sapiens OX=9606 GN=IGHG3 PE=1 SV=1	Immunoglobulin heavy constant gamma 3 (G...	A0A9H3ZR93	Found	XSTKG	No						IGHG3	41 kDa	0.5	0.005	Missing Value	Missing Value	Missing Value	Missing Value	Missing Value	Missing Value	127000	Missing Value	131000	53400	Missing Value	Missing Value	15500	72.2	23400	Missing Value	Missing Value	Missing Value	Missing Value	Missing Value	Missing Value	Missing Value	Missing Value	Missing Value	Missing Value	Missing Value	Missing Value	Missing Value	Missing Value	Missing Value	Missing Value
61.3	1	Blue	Homo sapiens	Immunoglobulin heavy constant gamma 3 OS=Homo sapiens OX=9606 GN=IGHG3 PE=1 SV=3	Immunoglobulin heavy constant gamma 3 OS...	P01860	Found	ASTKG	No						IGHG3	49 kDa	0.5	0.005	Missing Value	Missing Value	Missing Value	Missing Value	Missing Value	Missing Value	127000	Missing Value	131000	53400	Missing Value	Missing Value	15500	72.2	23400	Missing Value	Missing Value	Missing Value	Missing Value	Missing Value	Missing Value	Missing Value	Missing Value	Missing Value	Missing Value	Missing Value	Missing Value	Missing Value	Missing Value	Missing Value	Missing Value
85	1	Orange	Trypanosoma cruzi	Glycosomal membrane protein, putative OS=Trypanosoma cruzi (strain CL Brener) OX=353153 GN=Tc00.1047053511017.50 PE=4 SV=1	Glycosomal membrane protein, putative OS...	Q4D418	Found	MSDFD	No						Tc00.1047053511017.50	24 kDa	1	0.11	Missing Value	Missing Value	Missing Value	Missing Value	Missing Value	Missing Value	1920	1630	2590	Missing Value	Missing Value	Missing Value	Missing Value	Missing Value	Missing Value	24.6	Missing Value	Missing Value	Missing Value	Missing Value	Missing Value	Missing Value	Missing Value	Missing Value	Missing Value	Missing Value	Missing Value	Missing Value	Missing Value	Missing Value	1870
294	1	Orange	Trypanosoma cruzi	Putative calpain-like cysteine peptidase OS=Trypanosoma cruzi OX=5693 GN=C4B63_19g228 PE=4 SV=1	Putative calpain-like cysteine peptidase...	A0A2V2VIM2	Found	MPMDV	No						C4B63_19g228	96 kDa	1	0.59	Missing Value	98800	171000	Missing Value	Missing Value	Missing Value	Missing Value	Missing Value	Missing Value	Missing Value	Missing Value	Missing Value	Missing Value	Missing Value	Missing Value	Missing Value	Missing Value	Missing Value	Missing Value	Missing Value	Missing Value	Missing Value	Missing Value	Missing Value	Missing Value	7290	4090	Missing Value	Missing Value	Missing Value	Missing Value
95	1	Blue	Homo sapiens	Immunoglobulin heavy constant gamma 2 OS=Homo sapiens OX=9606 GN=IGHG2 PE=1 SV=3	Immunoglobulin heavy constant gamma 2 OS...	P01859	Found	ASTKG	No						IGHG2	44 kDa	0.5	0.0051	Missing Value	Missing Value	Missing Value	Missing Value	Missing Value	Missing Value	34400	Missing Value	35300	14400	Missing Value	Missing Value	16700	1680	24900	Missing Value	Missing Value	Missing Value	Missing Value	Missing Value	Missing Value	Missing Value	Missing Value	Missing Value	Missing Value	Missing Value	Missing Value	Missing Value	Missing Value	Missing Value	Missing Value
77	1	Orange	Trypanosoma cruzi	Microtubule-associated protein, putative (Fragment) OS=Trypanosoma cruzi (strain CL Brener) OX=353153 GN=Tc00.1047053511633.79 PE=4 SV=1	Microtubule-associated protein, putative...	Q4D5A7	Found	SVPCR	No						Tc00.1047053511633.79	126 kDa	1	0.96	243000	253000	242000	Missing Value	Missing Value	60900	Missing Value	67500	77400	Missing Value	Missing Value	Missing Value	Missing Value	Missing Value	Missing Value	Missing Value	Missing Value	Missing Value	Missing Value	Missing Value	Missing Value	Missing Value	Missing Value	Missing Value	44600	30600	32300	Missing Value	Missing Value	62000	Missing Value
216	1	Orange	Trypanosoma cruzi	Group of Heat shock protein 70 (Hsp70) OS=Trypanosoma cruzi OX=5693 GN=ECC02_004662 PE=3 SV=1+2	Group of Heat shock protein 70 (Hsp70) O...	A0A2V2WVA1 (+2)	Not Found								C3747_4g59 (+2)		0.5	0.74	53900	35500	37300	Missing Value	Missing Value	Missing Value	Missing Value	Missing Value	Missing Value	Missing Value	Missing Value	Missing Value	Missing Value	Missing Value	Missing Value	Missing Value	Missing Value	Missing Value	Missing Value	Missing Value	Missing Value	Missing Value	Missing Value	Missing Value	19700	39600	17400	Missing Value	Missing Value	Missing Value	Missing Value
235	1	Orange	Trypanosoma cruzi	Cysteine dioxygenase OS=Trypanosoma cruzi OX=5693 GN=ECC02_008657 PE=4 SV=1	Cysteine dioxygenase OS=Trypanosoma cruz...	A0A7J6XW18	Found	MLNFK	No						ECC02_008657	29 kDa	0.5	0.69	18000	9120	9350	Missing Value	Missing Value	Missing Value	Missing Value	Missing Value	Missing Value	Missing Value	Missing Value	Missing Value	Missing Value	Missing Value	Missing Value	Missing Value	Missing Value	Missing Value	Missing Value	Missing Value	Missing Value	Missing Value	Missing Value	Missing Value	18000	17500	20500	Missing Value	Missing Value	Missing Value	Missing Value
216.1	1	Orange	Trypanosoma cruzi	Heat shock protein 70 (Hsp70) OS=Trypanosoma cruzi OX=5693 GN=ECC02_004662 PE=3 SV=1	Heat shock protein 70 (Hsp70) OS=Trypano...	A0A7J6Y6J9	Found	MSTAI	No						ECC02_004662	71 kDa	0.5	0.74	18000	11800	12400	Missing Value	Missing Value	Missing Value	Missing Value	Missing Value	Missing Value	Missing Value	Missing Value	Missing Value	Missing Value	Missing Value	Missing Value	Missing Value	Missing Value	Missing Value	Missing Value	Missing Value	Missing Value	Missing Value	Missing Value	Missing Value	6550	13200	5810	Missing Value	Missing Value	Missing Value	Missing Value
216.2	1	Orange	Trypanosoma cruzi	Putative heat shock protein 70 (Hsp70) OS=Trypanosoma cruzi OX=5693 GN=C3747_4g59 PE=3 SV=1	Putative heat shock protein 70 (Hsp70) O...	A0A2V2XQW2	Found	MSTAI	No						C3747_4g59	71 kDa	0.5	0.74	18000	11800	12400	Missing Value	Missing Value	Missing Value	Missing Value	Missing Value	Missing Value	Missing Value	Missing Value	Missing Value	Missing Value	Missing Value	Missing Value	Missing Value	Missing Value	Missing Value	Missing Value	Missing Value	Missing Value	Missing Value	Missing Value	Missing Value	6550	13200	5810	Missing Value	Missing Value	Missing Value	Missing Value
216.3	1	Orange	Trypanosoma cruzi	Putative heat shock protein 70 (Hsp70) OS=Trypanosoma cruzi OX=5693 GN=C3747_56g28 PE=3 SV=1	Putative heat shock protein 70 (Hsp70) O...	A0A2V2WVA1	Found	MSTAI	No						C3747_56g28	71 kDa	0.5	0.74	18000	11800	12400	Missing Value	Missing Value	Missing Value	Missing Value	Missing Value	Missing Value	Missing Value	Missing Value	Missing Value	Missing Value	Missing Value	Missing Value	Missing Value	Missing Value	Missing Value	Missing Value	Missing Value	Missing Value	Missing Value	Missing Value	Missing Value	6550	13200	5810	Missing Value	Missing Value	Missing Value	Missing Value
146	1	Orange	Trypanosoma cruzi	Malate dehydrogenase OS=Trypanosoma cruzi OX=5693 GN=C3747_335g15 PE=3 SV=1	Malate dehydrogenase OS=Trypanosoma cruz...	A0A2V2VB61	Found	MMHNS	No						C3747_335g15	33 kDa	1	0.25	Missing Value	Missing Value	Missing Value	Missing Value	Missing Value	Missing Value	Missing Value	4630	11200	8420	5660	Missing Value	1700	Missing Value	Missing Value	Missing Value	Missing Value	Missing Value	Missing Value	Missing Value	Missing Value	Missing Value	Missing Value	Missing Value	Missing Value	Missing Value	Missing Value	Missing Value	Missing Value	Missing Value	8740
86	1	Orange	Trypanosoma cruzi	Tryparedoxin peroxidase, putative OS=Trypanosoma cruzi (strain CL Brener) OX=353153 GN=Tc00.1047053487507.10 PE=3 SV=1	Tryparedoxin peroxidase, putative OS=Try...	Q4CVR5	Found	MSCGD	No						Tc00.1047053487507.10	22 kDa	0.8	0.0019	8550	5730	5750	7500	7390	Missing Value	Missing Value	Missing Value	Missing Value	Missing Value	Missing Value	Missing Value	1300	Missing Value	Missing Value	Missing Value	1.39	Missing Value	Missing Value	Missing Value	Missing Value	Missing Value	Missing Value	Missing Value	4170	4910	3870	Missing Value	Missing Value	Missing Value	Missing Value
254	1	Orange	Trypanosoma cruzi	Group of RING-type E3 ubiquitin transferase (Fragment) OS=Trypanosoma cruzi (strain CL Brener) OX=353153 GN=Tc00.1047053472833.10 PE=4 SV=1+1	Group of RING-type E3 ubiquitin transfer...	A0A2V2XFK9 (+1)	Not Found								C3747_9g68 (+1)		1	0.11	2130	Missing Value	6150	Missing Value	Missing Value	Missing Value	Missing Value	Missing Value	5280	Missing Value	Missing Value	Missing Value	Missing Value	Missing Value	Missing Value	Missing Value	Missing Value	Missing Value	Missing Value	Missing Value	Missing Value	Missing Value	Missing Value	Missing Value	3230	Missing Value	Missing Value	Missing Value	Missing Value	Missing Value	Missing Value
23	1	Orange	Trypanosoma cruzi	Putative trans-sialidase, Group II OS=Trypanosoma cruzi OX=5693 GN=C3747_6g714 PE=4 SV=1	Putative trans-sialidase, Group II OS=Tr...	A0A2V2XHQ4	Found	MLSRV	No						C3747_6g714	81 kDa	0.6	< 0.0001	58400	56100	78300	7160	Missing Value	2360	8540	9550	11800	40500	41500	38000	11400	Missing Value	23900	15200	21600	10400	Missing Value	Missing Value	Missing Value	Missing Value	Missing Value	Missing Value	32200	30400	Missing Value	12700	4700	3350	10200
254.1	1	Orange	Trypanosoma cruzi	RING-type E3 ubiquitin transferase (Fragment) OS=Trypanosoma cruzi (strain CL Brener) OX=353153 GN=Tc00.1047053472833.10 PE=4 SV=1	RING-type E3 ubiquitin transferase (Frag...	Q4CKK6	Found	VNGEC	No						Tc00.1047053472833.10	25 kDa	1	0.11	1060	Missing Value	3070	Missing Value	Missing Value	Missing Value	Missing Value	Missing Value	2640	Missing Value	Missing Value	Missing Value	Missing Value	Missing Value	Missing Value	Missing Value	Missing Value	Missing Value	Missing Value	Missing Value	Missing Value	Missing Value	Missing Value	Missing Value	1620	Missing Value	Missing Value	Missing Value	Missing Value	Missing Value	Missing Value
254.2	1	Orange	Trypanosoma cruzi	RING-type E3 ubiquitin transferase OS=Trypanosoma cruzi OX=5693 GN=C3747_9g68 PE=4 SV=1	RING-type E3 ubiquitin transferase OS=Tr...	A0A2V2XFK9	Found	MSCQM	No						C3747_9g68	37 kDa	1	0.11	1060	Missing Value	3070	Missing Value	Missing Value	Missing Value	Missing Value	Missing Value	2640	Missing Value	Missing Value	Missing Value	Missing Value	Missing Value	Missing Value	Missing Value	Missing Value	Missing Value	Missing Value	Missing Value	Missing Value	Missing Value	Missing Value	Missing Value	1620	Missing Value	Missing Value	Missing Value	Missing Value	Missing Value	Missing Value
267	1	Orange	Trypanosoma cruzi	Group of Putative RNA-binding protein OS=Trypanosoma cruzi OX=5693 GN=C3747_18g285 PE=4 SV=1+1	Group of Putative RNA-binding protein OS...	A0A2V2XBY2 (+1)	Not Found								C3747_18g285 (+1)		1	0.97	Missing Value	Missing Value	Missing Value	Missing Value	Missing Value	Missing Value	Missing Value	Missing Value	Missing Value	8680	Missing Value	4710	Missing Value	Missing Value	Missing Value	Missing Value	Missing Value	Missing Value	Missing Value	Missing Value	Missing Value	Missing Value	Missing Value	Missing Value	Missing Value	Missing Value	Missing Value	Missing Value	Missing Value	Missing Value	Missing Value
137	1	Blue	Homo sapiens	Tubulin polymerization-promoting protein family member 3 OS=Homo sapiens OX=9606 GN=TPPP3 PE=1 SV=1	Tubulin polymerization-promoting protein...	Q9BW30	Found	MAAST	No						TPPP3	19 kDa	0.5	0.72	Missing Value	Missing Value	Missing Value	Missing Value	Missing Value	Missing Value	12500	7810	10900	4810	8870	11300	Missing Value	Missing Value	Missing Value	Missing Value	Missing Value	Missing Value	Missing Value	Missing Value	Missing Value	Missing Value	Missing Value	Missing Value	Missing Value	Missing Value	Missing Value	Missing Value	Missing Value	Missing Value	8030
267.1	1	Orange	Trypanosoma cruzi	Putative RNA-binding protein OS=Trypanosoma cruzi OX=5693 GN=C3747_18g285 PE=4 SV=1	Putative RNA-binding protein OS=Trypanos...	A0A2V2XBY2	Found	MSGVR	No						C3747_18g285	31 kDa	1	0.97	Missing Value	Missing Value	Missing Value	Missing Value	Missing Value	Missing Value	Missing Value	Missing Value	Missing Value	4340	Missing Value	2360	Missing Value	Missing Value	Missing Value	Missing Value	Missing Value	Missing Value	Missing Value	Missing Value	Missing Value	Missing Value	Missing Value	Missing Value	Missing Value	Missing Value	Missing Value	Missing Value	Missing Value	Missing Value	Missing Value
267.2	1	Orange	Trypanosoma cruzi	RNA-binding protein OS=Trypanosoma cruzi Dm28c OX=1416333 GN=TCDM_00519 PE=4 SV=1	RNA-binding protein OS=Trypanosoma cruzi...	V5BWY8	Found	MSGVR	No						TCDM_00519	31 kDa	1	0.97	Missing Value	Missing Value	Missing Value	Missing Value	Missing Value	Missing Value	Missing Value	Missing Value	Missing Value	4340	Missing Value	2360	Missing Value	Missing Value	Missing Value	Missing Value	Missing Value	Missing Value	Missing Value	Missing Value	Missing Value	Missing Value	Missing Value	Missing Value	Missing Value	Missing Value	Missing Value	Missing Value	Missing Value	Missing Value	Missing Value
164	1	Orange	Trypanosoma cruzi	Uncharacterized protein OS=Trypanosoma cruzi marinkellei OX=85056 GN=MOQ_009809 PE=4 SV=1	Uncharacterized protein OS=Trypanosoma c...	K2NBS0	Found	METDC	No						MOQ_009809	23 kDa	1	0.91	3380	Missing Value	Missing Value	Missing Value	Missing Value	Missing Value	11200	Missing Value	9030	6260	6110	3680	Missing Value	Missing Value	Missing Value	Missing Value	Missing Value	Missing Value	Missing Value	Missing Value	Missing Value	Missing Value	Missing Value	Missing Value	2730	Missing Value	Missing Value	Missing Value	Missing Value	Missing Value	7330
286	1	Orange	Trypanosoma cruzi	Group of Fungal lipase-like domain-containing protein OS=Trypanosoma cruzi Dm28c OX=1416333 GN=TCDM_06491 PE=4 SV=1+2	Group of Fungal lipase-like domain-conta...	A0A2V2V530 (+2)	Not Found								C3747_357g14 (+2)		1	0.41	9850	Missing Value	11300	Missing Value	Missing Value	Missing Value	Missing Value	Missing Value	Missing Value	Missing Value	Missing Value	Missing Value	Missing Value	Missing Value	Missing Value	Missing Value	Missing Value	Missing Value	Missing Value	Missing Value	Missing Value	Missing Value	Missing Value	Missing Value	7960	Missing Value	7720	Missing Value	Missing Value	Missing Value	Missing Value
286.1	1	Orange	Trypanosoma cruzi	Fungal lipase-like domain-containing protein OS=Trypanosoma cruzi Dm28c OX=1416333 GN=TCDM_06491 PE=4 SV=1	Fungal lipase-like domain-containing pro...	V5AWH0	Found	MGFHH	Yes	myristoylated	0.963519	0.0354417	25	0	TCDM_06491	51 kDa	1	0.41	3280	Missing Value	3770	Missing Value	Missing Value	Missing Value	Missing Value	Missing Value	Missing Value	Missing Value	Missing Value	Missing Value	Missing Value	Missing Value	Missing Value	Missing Value	Missing Value	Missing Value	Missing Value	Missing Value	Missing Value	Missing Value	Missing Value	Missing Value	2650	Missing Value	2570	Missing Value	Missing Value	Missing Value	Missing Value
286.2	1	Orange	Trypanosoma cruzi	Fungal lipase-like domain-containing protein OS=Trypanosoma cruzi OX=5693 GN=C3747_13g149 PE=4 SV=1	Fungal lipase-like domain-containing pro...	A0A2V2XCM6	Found	MGFHH	Yes	myristoylated	0.963519	0.0354417	25	0	C3747_13g149	51 kDa	1	0.41	3280	Missing Value	3770	Missing Value	Missing Value	Missing Value	Missing Value	Missing Value	Missing Value	Missing Value	Missing Value	Missing Value	Missing Value	Missing Value	Missing Value	Missing Value	Missing Value	Missing Value	Missing Value	Missing Value	Missing Value	Missing Value	Missing Value	Missing Value	2650	Missing Value	2570	Missing Value	Missing Value	Missing Value	Missing Value
286.3	1	Orange	Trypanosoma cruzi	Fungal lipase-like domain-containing protein OS=Trypanosoma cruzi OX=5693 GN=C3747_357g14 PE=4 SV=1	Fungal lipase-like domain-containing pro...	A0A2V2V530	Found	MGFHH	Yes	myristoylated	0.963519	0.0354417	25	0	C3747_357g14	51 kDa	1	0.41	3280	Missing Value	3770	Missing Value	Missing Value	Missing Value	Missing Value	Missing Value	Missing Value	Missing Value	Missing Value	Missing Value	Missing Value	Missing Value	Missing Value	Missing Value	Missing Value	Missing Value	Missing Value	Missing Value	Missing Value	Missing Value	Missing Value	Missing Value	2650	Missing Value	2570	Missing Value	Missing Value	Missing Value	Missing Value
244.1	1	Orange	Trypanosoma cruzi	serine--tRNA ligase OS=Trypanosoma cruzi (strain CL Brener) OX=353153 GN=Tc00.1047053506777.80 PE=4 SV=1	serine--tRNA ligase OS=Trypanosoma cruzi...	Q4DC68	Found	MGLDV	Yes	non-myristoylated	0.0749243	0.924662	1	24	Tc00.1047053506777.80	53 kDa	1	0.098	Missing Value	Missing Value	Missing Value	Missing Value	Missing Value	Missing Value	Missing Value	1820	Missing Value	Missing Value	Missing Value	Missing Value	Missing Value	Missing Value	Missing Value	Missing Value	Missing Value	Missing Value	Missing Value	Missing Value	Missing Value	Missing Value	Missing Value	Missing Value	Missing Value	Missing Value	Missing Value	Missing Value	Missing Value	Missing Value	3570
244.2	1	Orange	Trypanosoma cruzi	serine--tRNA ligase OS=Trypanosoma cruzi OX=5693 GN=C3747_43g46 PE=4 SV=1	serine--tRNA ligase OS=Trypanosoma cruzi...	A0A2V2WY67	Found	MGLDV	Yes	non-myristoylated	0.0749243	0.924662	1	24	C3747_43g46	53 kDa	1	0.098	Missing Value	Missing Value	Missing Value	Missing Value	Missing Value	Missing Value	Missing Value	1820	Missing Value	Missing Value	Missing Value	Missing Value	Missing Value	Missing Value	Missing Value	Missing Value	Missing Value	Missing Value	Missing Value	Missing Value	Missing Value	Missing Value	Missing Value	Missing Value	Missing Value	Missing Value	Missing Value	Missing Value	Missing Value	Missing Value	3570
244.3	1	Orange	Trypanosoma cruzi	serine--tRNA ligase OS=Trypanosoma cruzi OX=5693 GN=C3747_44g12 PE=4 SV=1	serine--tRNA ligase OS=Trypanosoma cruzi...	A0A2V2WYE3	Found	MGLDV	Yes	non-myristoylated	0.0749243	0.924662	1	24	C3747_44g12	53 kDa	1	0.098	Missing Value	Missing Value	Missing Value	Missing Value	Missing Value	Missing Value	Missing Value	1820	Missing Value	Missing Value	Missing Value	Missing Value	Missing Value	Missing Value	Missing Value	Missing Value	Missing Value	Missing Value	Missing Value	Missing Value	Missing Value	Missing Value	Missing Value	Missing Value	Missing Value	Missing Value	Missing Value	Missing Value	Missing Value	Missing Value	3570
244.4	1	Orange	Trypanosoma cruzi	serine--tRNA ligase OS=Trypanosoma cruzi OX=5693 GN=C4B63_70g63 PE=4 SV=1	serine--tRNA ligase OS=Trypanosoma cruzi...	A0A2V2V2L4	Found	MGLDV	Yes	non-myristoylated	0.0749243	0.924662	1	24	C4B63_70g63	53 kDa	1	0.098	Missing Value	Missing Value	Missing Value	Missing Value	Missing Value	Missing Value	Missing Value	1820	Missing Value	Missing Value	Missing Value	Missing Value	Missing Value	Missing Value	Missing Value	Missing Value	Missing Value	Missing Value	Missing Value	Missing Value	Missing Value	Missing Value	Missing Value	Missing Value	Missing Value	Missing Value	Missing Value	Missing Value	Missing Value	Missing Value	3570
244	1	Orange	Trypanosoma cruzi	Group of serine--tRNA ligase OS=Trypanosoma cruzi (strain CL Brener) OX=353153 GN=Tc00.1047053506777.80 PE=4 SV=1+3	Group of serine--tRNA ligase OS=Trypanos...	A0A2V2V2L4 (+3)	Not Found								C3747_43g46 (+3)		1	0.098	Missing Value	Missing Value	Missing Value	Missing Value	Missing Value	Missing Value	Missing Value	7280	Missing Value	Missing Value	Missing Value	Missing Value	Missing Value	Missing Value	Missing Value	Missing Value	Missing Value	Missing Value	Missing Value	Missing Value	Missing Value	Missing Value	Missing Value	Missing Value	Missing Value	Missing Value	Missing Value	Missing Value	Missing Value	Missing Value	14300
121.2	1	Orange	Trypanosoma cruzi	Putative cytoskeleton associated protein OS=Trypanosoma cruzi OX=5693 GN=C4B63_52g170 PE=4 SV=1	Putative cytoskeleton associated protein...	A0A2V2V3V9	Found	MSIFG	No						C4B63_52g170	139 kDa	0.25	0.26	111000	53400	110000	Missing Value	Missing Value	Missing Value	Missing Value	Missing Value	15.3	Missing Value	Missing Value	99200	Missing Value	19600	21000	Missing Value	Missing Value	Missing Value	Missing Value	Missing Value	Missing Value	Missing Value	Missing Value	Missing Value	41200	27700	Missing Value	Missing Value	Missing Value	Missing Value	2.28
257.1	1	Orange	Trypanosoma cruzi	Cytochrome C oxidase subunit IV, putative OS=Trypanosoma cruzi (strain CL Brener) OX=353153 GN=Tc00.1047053506529.360 PE=4 SV=1	Cytochrome C oxidase subunit IV, putativ...	Q4E5P5	Found	MLSRR	No						Tc00.1047053506529.360	39 kDa	1	0.7	2920	2230	2920	Missing Value	Missing Value	Missing Value	Missing Value	Missing Value	Missing Value	10100	Missing Value	Missing Value	Missing Value	Missing Value	Missing Value	Missing Value	Missing Value	Missing Value	Missing Value	Missing Value	Missing Value	Missing Value	Missing Value	Missing Value	5660	8140	7290	Missing Value	Missing Value	Missing Value	Missing Value
257.2	1	Orange	Trypanosoma cruzi	Cytochrome C oxidase subunit IV, putative OS=Trypanosoma cruzi (strain CL Brener) OX=353153 GN=Tc00.1047053510889.50 PE=4 SV=1	Cytochrome C oxidase subunit IV, putativ...	Q4E2P2	Found	MLSRR	No						Tc00.1047053510889.50	39 kDa	1	0.7	2920	2230	2920	Missing Value	Missing Value	Missing Value	Missing Value	Missing Value	Missing Value	10100	Missing Value	Missing Value	Missing Value	Missing Value	Missing Value	Missing Value	Missing Value	Missing Value	Missing Value	Missing Value	Missing Value	Missing Value	Missing Value	Missing Value	5660	8140	7290	Missing Value	Missing Value	Missing Value	Missing Value
257.3	1	Orange	Trypanosoma cruzi	Cytochrome c oxidase subunit IV OS=Trypanosoma cruzi Dm28c OX=1416333 GN=TCDM_05015 PE=4 SV=1	Cytochrome c oxidase subunit IV OS=Trypa...	V5BF65	Found	MLSRR	No						TCDM_05015	39 kDa	1	0.7	2920	2230	2920	Missing Value	Missing Value	Missing Value	Missing Value	Missing Value	Missing Value	10100	Missing Value	Missing Value	Missing Value	Missing Value	Missing Value	Missing Value	Missing Value	Missing Value	Missing Value	Missing Value	Missing Value	Missing Value	Missing Value	Missing Value	5660	8140	7290	Missing Value	Missing Value	Missing Value	Missing Value
257.4	1	Orange	Trypanosoma cruzi	Cytochrome c oxidase subunit IV OS=Trypanosoma cruzi OX=5693 GN=ECC02_002455 PE=4 SV=1	Cytochrome c oxidase subunit IV OS=Trypa...	A0A7J6YD61	Found	MLSRR	No						ECC02_002455	39 kDa	1	0.7	2920	2230	2920	Missing Value	Missing Value	Missing Value	Missing Value	Missing Value	Missing Value	10100	Missing Value	Missing Value	Missing Value	Missing Value	Missing Value	Missing Value	Missing Value	Missing Value	Missing Value	Missing Value	Missing Value	Missing Value	Missing Value	Missing Value	5660	8140	7290	Missing Value	Missing Value	Missing Value	Missing Value
119	1	Orange	Trypanosoma cruzi	C2 domain-containing protein OS=Trypanosoma cruzi OX=5693 GN=ECC02_005089 PE=4 SV=1	C2 domain-containing protein OS=Trypanos...	A0A7J6Y5H1	Found	MSIFG	No						ECC02_005089	105 kDa	0.14	0.34	46500	25800	Missing Value	Missing Value	Missing Value	Missing Value	Missing Value	Missing Value	Missing Value	Missing Value	Missing Value	47700	Missing Value	9440	10100	Missing Value	Missing Value	Missing Value	Missing Value	Missing Value	Missing Value	Missing Value	Missing Value	Missing Value	18100	14000	Missing Value	Missing Value	Missing Value	Missing Value	1.34
224	1	Orange	Trypanosoma cruzi	Group of 60S ribosomal protein L34, putative OS=Trypanosoma cruzi (strain CL Brener) OX=353153 GN=Tc00.1047053511233.20 PE=3 SV=1+2	Group of 60S ribosomal protein L34, puta...	A0A2V2VQ53 (+2)	Not Found								C3747_228g17 (+2)		1	0.42	Missing Value	Missing Value	Missing Value	Missing Value	Missing Value	Missing Value	Missing Value	Missing Value	Missing Value	Missing Value	Missing Value	Missing Value	Missing Value	Missing Value	Missing Value	Missing Value	Missing Value	Missing Value	Missing Value	Missing Value	Missing Value	Missing Value	Missing Value	Missing Value	Missing Value	Missing Value	Missing Value	Missing Value	Missing Value	Missing Value	Missing Value
128	1	Blue	Homo sapiens	Beta-2-glycoprotein 1 OS=Homo sapiens OX=9606 GN=APOH PE=1 SV=3	Beta-2-glycoprotein 1 OS=Homo sapiens OX...	P02749	Found	MISPV	No						APOH	38 kDa	1	0.4	Missing Value	Missing Value	Missing Value	Missing Value	Missing Value	466	Missing Value	Missing Value	Missing Value	Missing Value	Missing Value	Missing Value	Missing Value	Missing Value	Missing Value	Missing Value	Missing Value	Missing Value	Missing Value	Missing Value	Missing Value	Missing Value	Missing Value	Missing Value	Missing Value	Missing Value	Missing Value	4390	4520	3020	Missing Value
257	1	Orange	Trypanosoma cruzi	Group of Cytochrome C oxidase subunit IV, putative OS=Trypanosoma cruzi (strain CL Brener) OX=353153 GN=Tc00.1047053506529.360 PE=4 SV=1+3	Group of Cytochrome C oxidase subunit IV...	A0A7J6YD61 (+3)	Not Found								ECC02_002455 (+3)		1	0.7	11700	8920	11700	Missing Value	Missing Value	Missing Value	Missing Value	Missing Value	Missing Value	40600	Missing Value	Missing Value	Missing Value	Missing Value	Missing Value	Missing Value	Missing Value	Missing Value	Missing Value	Missing Value	Missing Value	Missing Value	Missing Value	Missing Value	22600	32500	29200	Missing Value	Missing Value	Missing Value	Missing Value
121	1	Orange	Trypanosoma cruzi	Group of C2 domain-containing protein OS=Trypanosoma cruzi Dm28c OX=1416333 GN=TCDM_06709 PE=4 SV=1+1	Group of C2 domain-containing protein OS...	A0A2V2V3V9 (+1)	Not Found								C4B63_52g170 (+1)		0.25	0.26	148000	74000	150000	Missing Value	Missing Value	Missing Value	Missing Value	Missing Value	21	Missing Value	Missing Value	136000	Missing Value	27000	28800	Missing Value	Missing Value	Missing Value	Missing Value	Missing Value	Missing Value	Missing Value	Missing Value	Missing Value	56200	38700	Missing Value	Missing Value	Missing Value	Missing Value	3.13
89.1	1	Orange	Trypanosoma cruzi	Putative vesicle-associated membrane protein OS=Trypanosoma cruzi OX=5693 GN=C3747_190g7 PE=4 SV=1	Putative vesicle-associated membrane pro...	A0A2V2W240	Found	MPIKY	No						C3747_190g7	24 kDa	1	0.47	Missing Value	Missing Value	Missing Value	Missing Value	Missing Value	Missing Value	4990	3180	3400	Missing Value	Missing Value	Missing Value	Missing Value	Missing Value	Missing Value	Missing Value	Missing Value	Missing Value	Missing Value	319	948	Missing Value	Missing Value	Missing Value	Missing Value	Missing Value	Missing Value	Missing Value	Missing Value	Missing Value	4950
89.2	1	Orange	Trypanosoma cruzi	Putative vesicle-associated membrane protein OS=Trypanosoma cruzi OX=5693 GN=C4B63_31g54 PE=4 SV=1	Putative vesicle-associated membrane pro...	A0A2V2VEA2	Found	MPIKY	No						C4B63_31g54	24 kDa	1	0.47	Missing Value	Missing Value	Missing Value	Missing Value	Missing Value	Missing Value	4990	3180	3400	Missing Value	Missing Value	Missing Value	Missing Value	Missing Value	Missing Value	Missing Value	Missing Value	Missing Value	Missing Value	319	948	Missing Value	Missing Value	Missing Value	Missing Value	Missing Value	Missing Value	Missing Value	Missing Value	Missing Value	4950
49	1	Orange	Trypanosoma cruzi	Trans-sialidase, Group II OS=Trypanosoma cruzi OX=5693 GN=ECC02_007174 PE=4 SV=1	Trans-sialidase, Group II OS=Trypanosoma...	A0A7J6Y144	Found	MLSLV	No						ECC02_007174	79 kDa	0.22	< 0.0001	6730	4880	6440	Missing Value	Missing Value	Missing Value	Missing Value	12700	Missing Value	Missing Value	5730	4640	Missing Value	Missing Value	0.236	10.8	Missing Value	0.205	Missing Value	Missing Value	Missing Value	Missing Value	61400	Missing Value	3360	4910	6290	Missing Value	Missing Value	Missing Value	11400
89	1	Orange	Trypanosoma cruzi	Group of Putative vesicle-associated membrane protein OS=Trypanosoma cruzi OX=5693 GN=C3747_190g7 PE=4 SV=1+1	Group of Putative vesicle-associated mem...	A0A2V2VEA2 (+1)	Not Found								C4B63_31g54 (+1)		1	0.47	Missing Value	Missing Value	Missing Value	Missing Value	Missing Value	Missing Value	9980	6360	6800	Missing Value	Missing Value	Missing Value	Missing Value	Missing Value	Missing Value	Missing Value	Missing Value	Missing Value	Missing Value	638	1900	Missing Value	Missing Value	Missing Value	Missing Value	Missing Value	Missing Value	Missing Value	Missing Value	Missing Value	9890
224.1	1	Orange	Trypanosoma cruzi	60S ribosomal protein L34, putative OS=Trypanosoma cruzi (strain CL Brener) OX=353153 GN=Tc00.1047053511233.20 PE=3 SV=1	60S ribosomal protein L34, putative OS=T...	Q4DN72	Found	MACPR	No						Tc00.1047053511233.20	19 kDa	1	0.42	Missing Value	Missing Value	Missing Value	Missing Value	Missing Value	Missing Value	Missing Value	Missing Value	Missing Value	Missing Value	Missing Value	Missing Value	Missing Value	Missing Value	Missing Value	Missing Value	Missing Value	Missing Value	Missing Value	Missing Value	Missing Value	Missing Value	Missing Value	Missing Value	Missing Value	Missing Value	Missing Value	Missing Value	Missing Value	Missing Value	Missing Value
224.2	1	Orange	Trypanosoma cruzi	Putative 60S ribosomal protein L34 OS=Trypanosoma cruzi OX=5693 GN=C3747_17g579 PE=3 SV=1	Putative 60S ribosomal protein L34 OS=Tr...	A0A2V2XAX8	Found	MACPR	No						C3747_17g579	20 kDa	1	0.42	Missing Value	Missing Value	Missing Value	Missing Value	Missing Value	Missing Value	Missing Value	Missing Value	Missing Value	Missing Value	Missing Value	Missing Value	Missing Value	Missing Value	Missing Value	Missing Value	Missing Value	Missing Value	Missing Value	Missing Value	Missing Value	Missing Value	Missing Value	Missing Value	Missing Value	Missing Value	Missing Value	Missing Value	Missing Value	Missing Value	Missing Value
224.3	1	Orange	Trypanosoma cruzi	Putative 60S ribosomal protein L34 OS=Trypanosoma cruzi OX=5693 GN=C3747_228g17 PE=3 SV=1	Putative 60S ribosomal protein L34 OS=Tr...	A0A2V2VQ53	Found	MACPR	No						C3747_228g17	20 kDa	1	0.42	Missing Value	Missing Value	Missing Value	Missing Value	Missing Value	Missing Value	Missing Value	Missing Value	Missing Value	Missing Value	Missing Value	Missing Value	Missing Value	Missing Value	Missing Value	Missing Value	Missing Value	Missing Value	Missing Value	Missing Value	Missing Value	Missing Value	Missing Value	Missing Value	Missing Value	Missing Value	Missing Value	Missing Value	Missing Value	Missing Value	Missing Value
135	1	Orange	Trypanosoma cruzi	Tryparedoxin, putative OS=Trypanosoma cruzi (strain CL Brener) OX=353153 GN=Tc00.1047053509997.30 PE=4 SV=1	Tryparedoxin, putative OS=Trypanosoma cr...	Q4D1B8	Found	MSGLA	No						Tc00.1047053509997.30	16 kDa	1	0.74	Missing Value	Missing Value	Missing Value	1320	Missing Value	Missing Value	Missing Value	Missing Value	Missing Value	Missing Value	Missing Value	Missing Value	Missing Value	Missing Value	Missing Value	Missing Value	Missing Value	Missing Value	Missing Value	Missing Value	Missing Value	Missing Value	Missing Value	Missing Value	Missing Value	Missing Value	Missing Value	3130	Missing Value	Missing Value	Missing Value
228	1	Orange	Trypanosoma cruzi	Golgi reassembly stacking protein (GRASP homologue), putative OS=Trypanosoma cruzi (strain CL Brener) OX=353153 GN=Tc00.1047053506301.20 PE=4 SV=1	Golgi reassembly stacking protein (GRASP...	Q4D0L6	Found	MGQEG	Yes	myristoylated	0.990416	0.00954695	25	0	Tc00.1047053506301.20	56 kDa	1	0.83	6360	5560	8470	Missing Value	Missing Value	Missing Value	Missing Value	Missing Value	Missing Value	Missing Value	Missing Value	Missing Value	Missing Value	Missing Value	Missing Value	Missing Value	Missing Value	Missing Value	Missing Value	Missing Value	Missing Value	Missing Value	Missing Value	Missing Value	5250	4740	6300	Missing Value	Missing Value	Missing Value	Missing Value
121.1	1	Orange	Trypanosoma cruzi	C2 domain-containing protein OS=Trypanosoma cruzi Dm28c OX=1416333 GN=TCDM_06709 PE=4 SV=1	C2 domain-containing protein OS=Trypanos...	V5BG00	Found	MSIFG	No						TCDM_06709	105 kDa	0.25	0.26	35000	21700	40900	Missing Value	Missing Value	Missing Value	Missing Value	Missing Value	5.7	Missing Value	Missing Value	37100	Missing Value	7340	7850	Missing Value	Missing Value	Missing Value	Missing Value	Missing Value	Missing Value	Missing Value	Missing Value	Missing Value	14800	12300	Missing Value	Missing Value	Missing Value	Missing Value	0.851
229	1	Orange	Trypanosoma cruzi	Kinetoplast DNA-associated protein, putative OS=Trypanosoma cruzi (strain CL Brener) OX=353153 GN=Tc00.1047053511039.10 PE=4 SV=1	Kinetoplast DNA-associated protein, puta...	Q4CXF1	Found	MLRVS	No						Tc00.1047053511039.10	21 kDa	1	0.69	28600	16600	14900	Missing Value	Missing Value	Missing Value	Missing Value	Missing Value	Missing Value	Missing Value	Missing Value	Missing Value	Missing Value	Missing Value	Missing Value	Missing Value	Missing Value	Missing Value	Missing Value	Missing Value	Missing Value	Missing Value	Missing Value	Missing Value	26800	19900	16700	Missing Value	Missing Value	Missing Value	Missing Value
163	1	Orange	Trypanosoma cruzi	Uncharacterized protein OS=Trypanosoma cruzi (strain CL Brener) OX=353153 GN=Tc00.1047053507809.60 PE=4 SV=1	Uncharacterized protein OS=Trypanosoma c...	Q4DSS6	Found	MSESK	No						Tc00.1047053507809.60	25 kDa	1	0.14	6560	4110	7250	Missing Value	Missing Value	Missing Value	Missing Value	Missing Value	Missing Value	4600	9520	10100	Missing Value	0.000172	Missing Value	Missing Value	Missing Value	Missing Value	Missing Value	Missing Value	Missing Value	Missing Value	Missing Value	Missing Value	6420	5410	5270	Missing Value	Missing Value	Missing Value	Missing Value
227	1	Blue	Homo sapiens	Peroxiredoxin-2 OS=Homo sapiens OX=9606 GN=PRDX2 PE=1 SV=5	Peroxiredoxin-2 OS=Homo sapiens OX=9606 ...	P32119	Found	MASGN	No						PRDX2	22 kDa	0.5	0.64	3730	5310	Missing Value	Missing Value	Missing Value	Missing Value	Missing Value	Missing Value	Missing Value	Missing Value	Missing Value	Missing Value	Missing Value	Missing Value	Missing Value	Missing Value	Missing Value	Missing Value	Missing Value	Missing Value	Missing Value	Missing Value	Missing Value	Missing Value	6470	6140	Missing Value	Missing Value	Missing Value	Missing Value	Missing Value
44	1	Orange	Trypanosoma cruzi	Group of Putative trans-sialidase, Group II OS=Trypanosoma cruzi OX=5693 GN=C3747_39g374 PE=4 SV=1+2	Group of Putative trans-sialidase, Group...	A0A2V2WZP0 (+2)	Not Found								C3747_39g374 (+2)		0.14	0.0004	23900	19200	25200	Missing Value	Missing Value	Missing Value	8560	Missing Value	4480	Missing Value	Missing Value	Missing Value	Missing Value	Missing Value	Missing Value	42.8	Missing Value	0.811	Missing Value	Missing Value	Missing Value	52100	127000	39600	11300	13600	14000	Missing Value	Missing Value	Missing Value	24000
151	1	Orange	Trypanosoma cruzi	Leishmanolysin-like peptidase OS=Trypanosoma cruzi (strain CL Brener) OX=353153 GN=Tc00.1047053510657.200 PE=3 SV=1	Leishmanolysin-like peptidase OS=Trypano...	Q4DS21	Found	MRHTM	No						Tc00.1047053510657.200	59 kDa	1	0.95	Missing Value	Missing Value	8970	Missing Value	Missing Value	Missing Value	Missing Value	Missing Value	Missing Value	Missing Value	Missing Value	Missing Value	Missing Value	8490	12700	8600	10100	8900	10300	8720	13600	Missing Value	Missing Value	Missing Value	Missing Value	Missing Value	2680	Missing Value	Missing Value	Missing Value	Missing Value
44.1	1	Orange	Trypanosoma cruzi	Putative trans-sialidase, Group II OS=Trypanosoma cruzi OX=5693 GN=C3747_39g374 PE=4 SV=1	Putative trans-sialidase, Group II OS=Tr...	A0A2V2X219	Found	MLSRV	No						C3747_39g374	80 kDa	0.14	0.0004	7960	6400	8410	Missing Value	Missing Value	Missing Value	2850	Missing Value	1490	Missing Value	Missing Value	Missing Value	Missing Value	Missing Value	Missing Value	14.3	Missing Value	0.27	Missing Value	Missing Value	Missing Value	17400	42400	13200	3760	4540	4670	Missing Value	Missing Value	Missing Value	7990
44.2	1	Orange	Trypanosoma cruzi	Putative trans-sialidase, Group II OS=Trypanosoma cruzi OX=5693 GN=C3747_39g391 PE=4 SV=1	Putative trans-sialidase, Group II OS=Tr...	A0A2V2WZP0	Found	MLSLV	No						C3747_39g391	80 kDa	0.14	0.0004	7960	6400	8410	Missing Value	Missing Value	Missing Value	2850	Missing Value	1490	Missing Value	Missing Value	Missing Value	Missing Value	Missing Value	Missing Value	14.3	Missing Value	0.27	Missing Value	Missing Value	Missing Value	17400	42400	13200	3760	4540	4670	Missing Value	Missing Value	Missing Value	7990
44.3	1	Orange	Trypanosoma cruzi	Putative trans-sialidase, Group II OS=Trypanosoma cruzi OX=5693 GN=C3747_39g400 PE=4 SV=1	Putative trans-sialidase, Group II OS=Tr...	A0A2V2WZU3	Found	MLSRV	No						C3747_39g400	80 kDa	0.14	0.0004	7960	6400	8410	Missing Value	Missing Value	Missing Value	2850	Missing Value	1490	Missing Value	Missing Value	Missing Value	Missing Value	Missing Value	Missing Value	14.3	Missing Value	0.27	Missing Value	Missing Value	Missing Value	17400	42400	13200	3760	4540	4670	Missing Value	Missing Value	Missing Value	7990
38.1	1	Orange	Trypanosoma cruzi	Putative trans-sialidase, Group II OS=Trypanosoma cruzi OX=5693 GN=C3747_122g129 PE=4 SV=1	Putative trans-sialidase, Group II OS=Tr...	A0A2V2WGX3	Found	MLSIV	No						C3747_122g129	81 kDa	0.5	0.00079	Missing Value	40800	20400	Missing Value	2860	1780	2370	4090	9540	25400	23800	26600	35000	Missing Value	66400	12400	16000	7710	Missing Value	Missing Value	Missing Value	Missing Value	Missing Value	Missing Value	Missing Value	16600	37500	312	36.4	146	3360
38.2	1	Orange	Trypanosoma cruzi	Putative trans-sialidase, Group II OS=Trypanosoma cruzi OX=5693 GN=C3747_122g158 PE=4 SV=1	Putative trans-sialidase, Group II OS=Tr...	A0A2V2WBI3	Found	MLSIV	No						C3747_122g158	81 kDa	0.5	0.00079	Missing Value	40800	20400	Missing Value	2860	1780	2370	4090	9540	25400	23800	26600	35000	Missing Value	66400	12400	16000	7710	Missing Value	Missing Value	Missing Value	Missing Value	Missing Value	Missing Value	Missing Value	16600	37500	312	36.4	146	3360
38	1	Orange	Trypanosoma cruzi	Group of Putative trans-sialidase, Group II OS=Trypanosoma cruzi OX=5693 GN=C3747_122g129 PE=4 SV=1+1	Group of Putative trans-sialidase, Group...	A0A2V2WBI3 (+1)	Not Found								C3747_122g158 (+1)		0.5	0.00079	Missing Value	81700	40800	Missing Value	5710	3570	4750	8180	19100	50800	47500	53200	70100	Missing Value	133000	24800	31900	15400	Missing Value	Missing Value	Missing Value	Missing Value	Missing Value	Missing Value	Missing Value	33300	75100	624	72.7	292	6720
230	1	Orange	Trypanosoma cruzi	Kinesin OS=Trypanosoma cruzi Dm28c OX=1416333 GN=TCDM_02002 PE=4 SV=1	Kinesin OS=Trypanosoma cruzi Dm28c OX=14...	V5BN65	Found	MIPRG	No						TCDM_02002	37 kDa	1	0.88	2120	5230	2760	Missing Value	Missing Value	Missing Value	Missing Value	Missing Value	Missing Value	Missing Value	7700	Missing Value	Missing Value	Missing Value	Missing Value	Missing Value	Missing Value	Missing Value	Missing Value	Missing Value	Missing Value	Missing Value	Missing Value	Missing Value	2570	2290	4720	Missing Value	Missing Value	Missing Value	Missing Value
241.1	1	Orange	Trypanosoma cruzi	Aminopeptidase, putative OS=Trypanosoma cruzi (strain CL Brener) OX=353153 GN=Tc00.1047053506211.200 PE=3 SV=1	Aminopeptidase, putative OS=Trypanosoma ...	Q4DYJ8	Found	MSRNV	No						Tc00.1047053506211.200	43 kDa	1	0.76	Missing Value	Missing Value	Missing Value	Missing Value	Missing Value	Missing Value	2770	4530	Missing Value	Missing Value	Missing Value	Missing Value	Missing Value	Missing Value	Missing Value	Missing Value	Missing Value	Missing Value	Missing Value	Missing Value	Missing Value	Missing Value	Missing Value	Missing Value	Missing Value	Missing Value	Missing Value	Missing Value	Missing Value	Missing Value	2660
241.2	1	Orange	Trypanosoma cruzi	Aminopeptidase, putative OS=Trypanosoma cruzi (strain CL Brener) OX=353153 GN=Tc00.1047053511289.30 PE=3 SV=1	Aminopeptidase, putative OS=Trypanosoma ...	Q4DD17	Found	MSRNV	No						Tc00.1047053511289.30	43 kDa	1	0.76	Missing Value	Missing Value	Missing Value	Missing Value	Missing Value	Missing Value	2770	4530	Missing Value	Missing Value	Missing Value	Missing Value	Missing Value	Missing Value	Missing Value	Missing Value	Missing Value	Missing Value	Missing Value	Missing Value	Missing Value	Missing Value	Missing Value	Missing Value	Missing Value	Missing Value	Missing Value	Missing Value	Missing Value	Missing Value	2660
241.3	1	Orange	Trypanosoma cruzi	Metallo-peptidase Clan MG Family M24 OS=Trypanosoma cruzi OX=5693 GN=ECC02_001002 PE=3 SV=1	Metallo-peptidase Clan MG Family M24 OS=...	A0A7J6YH15	Found	MSRNV	No						ECC02_001002	43 kDa	1	0.76	Missing Value	Missing Value	Missing Value	Missing Value	Missing Value	Missing Value	2770	4530	Missing Value	Missing Value	Missing Value	Missing Value	Missing Value	Missing Value	Missing Value	Missing Value	Missing Value	Missing Value	Missing Value	Missing Value	Missing Value	Missing Value	Missing Value	Missing Value	Missing Value	Missing Value	Missing Value	Missing Value	Missing Value	Missing Value	2660
241	1	Orange	Trypanosoma cruzi	Group of Aminopeptidase, putative OS=Trypanosoma cruzi (strain CL Brener) OX=353153 GN=Tc00.1047053506211.200 PE=3 SV=1+2	Group of Aminopeptidase, putative OS=Try...	A0A7J6YH15 (+2)	Not Found								ECC02_001002 (+2)		1	0.76	Missing Value	Missing Value	Missing Value	Missing Value	Missing Value	Missing Value	8310	13600	Missing Value	Missing Value	Missing Value	Missing Value	Missing Value	Missing Value	Missing Value	Missing Value	Missing Value	Missing Value	Missing Value	Missing Value	Missing Value	Missing Value	Missing Value	Missing Value	Missing Value	Missing Value	Missing Value	Missing Value	Missing Value	Missing Value	7990
172	1	Orange	Trypanosoma cruzi	Citrate synthase OS=Trypanosoma cruzi (strain CL Brener) OX=353153 GN=Tc00.1047053511277.110 PE=3 SV=1	Citrate synthase OS=Trypanosoma cruzi (s...	Q4E5I4	Found	MMRFC	No						Tc00.1047053511277.110	53 kDa	1	0.98	Missing Value	Missing Value	Missing Value	Missing Value	Missing Value	Missing Value	Missing Value	5510	6890	7600	Missing Value	Missing Value	Missing Value	Missing Value	Missing Value	Missing Value	Missing Value	Missing Value	Missing Value	Missing Value	Missing Value	Missing Value	Missing Value	Missing Value	Missing Value	Missing Value	Missing Value	Missing Value	Missing Value	Missing Value	0.247
187	1	Orange	Trypanosoma cruzi	Putative kinetoplastid kinetochore protein 4 OS=Trypanosoma cruzi OX=5693 GN=C3747_122g72 PE=1 SV=1	Putative kinetoplastid kinetochore prote...	A0A2V2WCI2	Found	MEPNV	No						C3747_122g72	72 kDa	1	0.61	Missing Value	Missing Value	Missing Value	Missing Value	Missing Value	Missing Value	1780	3870	Missing Value	Missing Value	Missing Value	Missing Value	Missing Value	Missing Value	Missing Value	Missing Value	Missing Value	Missing Value	Missing Value	Missing Value	Missing Value	Missing Value	Missing Value	Missing Value	Missing Value	Missing Value	Missing Value	Missing Value	Missing Value	Missing Value	0.393
54	1	Orange	Trypanosoma cruzi	Putative trans-sialidase, Group II OS=Trypanosoma cruzi OX=5693 GN=C3747_39g383 PE=4 SV=1	Putative trans-sialidase, Group II OS=Tr...	A0A2V2X0N8	Found	MLSRV	No						C3747_39g383	80 kDa	0.14	0.00029	6540	5250	6900	Missing Value	Missing Value	Missing Value	7840	6370	6210	Missing Value	Missing Value	Missing Value	Missing Value	Missing Value	Missing Value	11.7	Missing Value	0.222	Missing Value	Missing Value	Missing Value	14300	34800	10800	3090	3730	3830	Missing Value	Missing Value	Missing Value	Missing Value
208.1	1	Orange	Trypanosoma cruzi	14-3-3 protein OS=Trypanosoma cruzi OX=5693 GN=TCF1 PE=3 SV=1	14-3-3 protein OS=Trypanosoma cruzi OX=5...	Q6B9P5	Found	MSSFT	No						TCF1	29 kDa	1	0.22	Missing Value	Missing Value	Missing Value	Missing Value	Missing Value	Missing Value	Missing Value	Missing Value	Missing Value	Missing Value	Missing Value	Missing Value	Missing Value	Missing Value	Missing Value	Missing Value	Missing Value	Missing Value	Missing Value	Missing Value	Missing Value	Missing Value	Missing Value	Missing Value	Missing Value	Missing Value	Missing Value	Missing Value	Missing Value	Missing Value	0.11
208.2	1	Orange	Trypanosoma cruzi	14-3-3 protein, putative OS=Trypanosoma cruzi (strain CL Brener) OX=353153 GN=Tc00.1047053511167.90 PE=3 SV=1	14-3-3 protein, putative OS=Trypanosoma ...	Q4DHC9	Found	MSSFT	No						Tc00.1047053511167.90	29 kDa	1	0.22	Missing Value	Missing Value	Missing Value	Missing Value	Missing Value	Missing Value	Missing Value	Missing Value	Missing Value	Missing Value	Missing Value	Missing Value	Missing Value	Missing Value	Missing Value	Missing Value	Missing Value	Missing Value	Missing Value	Missing Value	Missing Value	Missing Value	Missing Value	Missing Value	Missing Value	Missing Value	Missing Value	Missing Value	Missing Value	Missing Value	0.11
208.3	1	Orange	Trypanosoma cruzi	14-3-3 protein, putative OS=Trypanosoma cruzi marinkellei OX=85056 GN=MOQ_000542 PE=3 SV=1	14-3-3 protein, putative OS=Trypanosoma ...	K2NW21	Found	MSSFT	No						MOQ_000542	29 kDa	1	0.22	Missing Value	Missing Value	Missing Value	Missing Value	Missing Value	Missing Value	Missing Value	Missing Value	Missing Value	Missing Value	Missing Value	Missing Value	Missing Value	Missing Value	Missing Value	Missing Value	Missing Value	Missing Value	Missing Value	Missing Value	Missing Value	Missing Value	Missing Value	Missing Value	Missing Value	Missing Value	Missing Value	Missing Value	Missing Value	Missing Value	0.11
208	1	Orange	Trypanosoma cruzi	Group of 14-3-3 protein OS=Trypanosoma cruzi OX=5693 GN=TCF1 PE=3 SV=1+2	Group of 14-3-3 protein OS=Trypanosoma c...	K2NW21 (+2)	Not Found								Tc00.1047053511167.90 (+2)		1	0.22	Missing Value	Missing Value	Missing Value	Missing Value	Missing Value	Missing Value	Missing Value	Missing Value	Missing Value	Missing Value	Missing Value	Missing Value	Missing Value	Missing Value	Missing Value	Missing Value	Missing Value	Missing Value	Missing Value	Missing Value	Missing Value	Missing Value	Missing Value	Missing Value	Missing Value	Missing Value	Missing Value	Missing Value	Missing Value	Missing Value	0.33
236	1	Orange	Trypanosoma cruzi	Polyadenylate-binding protein OS=Trypanosoma cruzi marinkellei OX=85056 GN=MOQ_004370 PE=3 SV=1	Polyadenylate-binding protein OS=Trypano...	K2N1D5	Found	MSNFP	No						MOQ_004370	61 kDa	1	0.16	3120	2270	1850	Missing Value	Missing Value	Missing Value	Missing Value	Missing Value	Missing Value	Missing Value	Missing Value	Missing Value	Missing Value	Missing Value	Missing Value	Missing Value	Missing Value	Missing Value	Missing Value	Missing Value	Missing Value	Missing Value	Missing Value	Missing Value	2730	Missing Value	1950	Missing Value	Missing Value	Missing Value	Missing Value
93	1	Orange	Trypanosoma cruzi	Group of ADP-ribosylation factor-like protein, putative OS=Trypanosoma cruzi (strain CL Brener) OX=353153 GN=Tc00.1047053504147.160 PE=3 SV=1+1	Group of ADP-ribosylation factor-like pr...	A0A2V2X1Y0 (+1)	Not Found								Tc00.1047053504147.160 (+1)		1	0.3	Missing Value	Missing Value	Missing Value	2680	5910	Missing Value	9220	9000	7970	Missing Value	Missing Value	Missing Value	8070	1980	Missing Value	Missing Value	Missing Value	Missing Value	Missing Value	Missing Value	Missing Value	Missing Value	Missing Value	Missing Value	Missing Value	Missing Value	Missing Value	7580	Missing Value	Missing Value	5200
93.1	1	Orange	Trypanosoma cruzi	ADP-ribosylation factor-like protein, putative OS=Trypanosoma cruzi (strain CL Brener) OX=353153 GN=Tc00.1047053504147.160 PE=3 SV=1	ADP-ribosylation factor-like protein, pu...	Q4DZM9	Found	MGNLV	Yes	myristoylated	0.883231	0.116402	24	1	Tc00.1047053504147.160	21 kDa	1	0.3	Missing Value	Missing Value	Missing Value	1340	2960	Missing Value	4610	4500	3990	Missing Value	Missing Value	Missing Value	4030	992	Missing Value	Missing Value	Missing Value	Missing Value	Missing Value	Missing Value	Missing Value	Missing Value	Missing Value	Missing Value	Missing Value	Missing Value	Missing Value	3790	Missing Value	Missing Value	2600
93.2	1	Orange	Trypanosoma cruzi	Putative ADP-ribosylation factor-like protein OS=Trypanosoma cruzi OX=5693 GN=C3747_33g210 PE=3 SV=1	Putative ADP-ribosylation factor-like pr...	A0A2V2X1Y0	Found	MGNLV	Yes	myristoylated	0.883231	0.116402	24	1	C3747_33g210	20 kDa	1	0.3	Missing Value	Missing Value	Missing Value	1340	2960	Missing Value	4610	4500	3990	Missing Value	Missing Value	Missing Value	4030	992	Missing Value	Missing Value	Missing Value	Missing Value	Missing Value	Missing Value	Missing Value	Missing Value	Missing Value	Missing Value	Missing Value	Missing Value	Missing Value	3790	Missing Value	Missing Value	2600
194	1	Blue	Homo sapiens	ADP-ribosylation factor GTPase-activating protein 2 OS=Homo sapiens OX=9606 GN=ARFGAP2 PE=1 SV=2	ADP-ribosylation factor GTPase-activatin...	E9PN48	Found	MAAEP	No						ARFGAP2	58 kDa	1	0.32	Missing Value	Missing Value	Missing Value	Missing Value	Missing Value	Missing Value	Missing Value	Missing Value	Missing Value	Missing Value	Missing Value	Missing Value	Missing Value	Missing Value	Missing Value	Missing Value	Missing Value	Missing Value	Missing Value	Missing Value	Missing Value	Missing Value	13700	6150	Missing Value	Missing Value	Missing Value	Missing Value	Missing Value	Missing Value	Missing Value
116	1	Blue	Homo sapiens	Heat shock 70 kDa protein 6 OS=Homo sapiens OX=9606 GN=HSPA6 PE=1 SV=2	Heat shock 70 kDa protein 6 OS=Homo sapi...	P17066	Found	MQAPR	No						HSPA6	71 kDa	0.33	0.99	26600	16600	18000	Missing Value	Missing Value	Missing Value	1830	1660	3790	Missing Value	Missing Value	Missing Value	Missing Value	Missing Value	Missing Value	Missing Value	Missing Value	Missing Value	Missing Value	Missing Value	Missing Value	Missing Value	Missing Value	Missing Value	12200	18500	8560	Missing Value	Missing Value	Missing Value	14700
32.1	1	Orange	Trypanosoma cruzi	PPM-type phosphatase domain-containing protein OS=Trypanosoma cruzi OX=5693 GN=C3747_9g213 PE=3 SV=1	PPM-type phosphatase domain-containing p...	A0A2V2XGU9	Found	MGIPL	Yes	non-myristoylated	0.292847	0.70619	6	19	C3747_9g213	46 kDa	1	0.00011	18400	22600	20000	16300	17300	16800	Missing Value	Missing Value	Missing Value	46800	42100	53100	10900	5360	1370	Missing Value	51.8	81800	7740	Missing Value	Missing Value	Missing Value	Missing Value	Missing Value	23600	16800	19000	3970	Missing Value	3650	Missing Value
32.2	1	Orange	Trypanosoma cruzi	Protein phosphatase, putative OS=Trypanosoma cruzi (strain CL Brener) OX=353153 GN=Tc00.1047053506925.150 PE=3 SV=1	Protein phosphatase, putative OS=Trypano...	Q4E4N2	Found	MGIPL	Yes	non-myristoylated	0.292847	0.70619	6	19	Tc00.1047053506925.150	46 kDa	1	0.00011	18400	22600	20000	16300	17300	16800	Missing Value	Missing Value	Missing Value	46800	42100	53100	10900	5360	1370	Missing Value	51.8	81800	7740	Missing Value	Missing Value	Missing Value	Missing Value	Missing Value	23600	16800	19000	3970	Missing Value	3650	Missing Value
71	1	Blue	Homo sapiens	Ubiquitin-ribosomal protein eS31 fusion protein OS=Homo sapiens OX=9606 GN=RPS27A PE=1 SV=2	Ubiquitin-ribosomal protein eS31 fusion ...	P62979	Found	MQIFV	No						RPS27A	18 kDa	1	0.43	11600	8180	13100	Missing Value	Missing Value	Missing Value	Missing Value	Missing Value	Missing Value	Missing Value	Missing Value	Missing Value	Missing Value	Missing Value	Missing Value	Missing Value	Missing Value	Missing Value	Missing Value	Missing Value	Missing Value	21200	9830	Missing Value	48700	41000	45400	Missing Value	Missing Value	Missing Value	Missing Value
32	1	Orange	Trypanosoma cruzi	Group of PPM-type phosphatase domain-containing protein OS=Trypanosoma cruzi OX=5693 GN=C3747_9g213 PE=3 SV=1+1	Group of PPM-type phosphatase domain-con...	A0A2V2XGU9 (+1)	Not Found								C3747_9g213 (+1)		1	0.00011	36800	45200	40100	32600	34600	33700	Missing Value	Missing Value	Missing Value	93700	84200	106000	21800	10700	2730	Missing Value	104	164000	15500	Missing Value	Missing Value	Missing Value	Missing Value	Missing Value	47300	33600	38100	7950	Missing Value	7300	Missing Value
152	1	Orange	Trypanosoma cruzi	Group of 60S ribosomal protein L2, putative OS=Trypanosoma cruzi (strain CL Brener) OX=353153 GN=Tc00.1047053511181.100 PE=1 SV=1+3	Group of 60S ribosomal protein L2, putat...	A0A2V2W5B2 (+3)	Not Found								Tc00.1047053511181.100 (+3)		1	0.81	103000	95800	Missing Value	22700	Missing Value	Missing Value	Missing Value	Missing Value	Missing Value	Missing Value	Missing Value	Missing Value	Missing Value	Missing Value	Missing Value	Missing Value	Missing Value	Missing Value	68400	31200	Missing Value	Missing Value	Missing Value	Missing Value	78300	66400	Missing Value	Missing Value	Missing Value	Missing Value	Missing Value
152.1	1	Orange	Trypanosoma cruzi	60S ribosomal protein L2, putative OS=Trypanosoma cruzi (strain CL Brener) OX=353153 GN=Tc00.1047053511181.100 PE=1 SV=1	60S ribosomal protein L2, putative OS=Tr...	Q4DPQ8	Found	MGKTV	Yes	non-myristoylated	0.00772346	0.992368	0	25	Tc00.1047053511181.100	28 kDa	1	0.81	25700	24000	Missing Value	5680	Missing Value	Missing Value	Missing Value	Missing Value	Missing Value	Missing Value	Missing Value	Missing Value	Missing Value	Missing Value	Missing Value	Missing Value	Missing Value	Missing Value	17100	7810	Missing Value	Missing Value	Missing Value	Missing Value	19600	16600	Missing Value	Missing Value	Missing Value	Missing Value	Missing Value
152.2	1	Orange	Trypanosoma cruzi	60S ribosomal protein L2, putative OS=Trypanosoma cruzi marinkellei OX=85056 GN=MOQ_007971 PE=3 SV=1	60S ribosomal protein L2, putative OS=Tr...	K2N128	Found	MGKTV	Yes	non-myristoylated	0.00774302	0.992349	0	25	MOQ_007971	28 kDa	1	0.81	25700	24000	Missing Value	5680	Missing Value	Missing Value	Missing Value	Missing Value	Missing Value	Missing Value	Missing Value	Missing Value	Missing Value	Missing Value	Missing Value	Missing Value	Missing Value	Missing Value	17100	7810	Missing Value	Missing Value	Missing Value	Missing Value	19600	16600	Missing Value	Missing Value	Missing Value	Missing Value	Missing Value
152.3	1	Orange	Trypanosoma cruzi	Putative 60S ribosomal protein L8 OS=Trypanosoma cruzi OX=5693 GN=C3747_120g138 PE=3 SV=1	Putative 60S ribosomal protein L8 OS=Try...	A0A2V2WBR0	Found	MGKTV	Yes	non-myristoylated	0.00786925	0.992224	0	25	C3747_120g138	28 kDa	1	0.81	25700	24000	Missing Value	5680	Missing Value	Missing Value	Missing Value	Missing Value	Missing Value	Missing Value	Missing Value	Missing Value	Missing Value	Missing Value	Missing Value	Missing Value	Missing Value	Missing Value	17100	7810	Missing Value	Missing Value	Missing Value	Missing Value	19600	16600	Missing Value	Missing Value	Missing Value	Missing Value	Missing Value
152.4	1	Orange	Trypanosoma cruzi	Putative 60S ribosomal protein L8 OS=Trypanosoma cruzi OX=5693 GN=C4B63_3g1107 PE=3 SV=1	Putative 60S ribosomal protein L8 OS=Try...	A0A2V2W5B2	Found	MGKTV	Yes	non-myristoylated	0.00774302	0.992349	0	25	C4B63_3g1107	28 kDa	1	0.81	25700	24000	Missing Value	5680	Missing Value	Missing Value	Missing Value	Missing Value	Missing Value	Missing Value	Missing Value	Missing Value	Missing Value	Missing Value	Missing Value	Missing Value	Missing Value	Missing Value	17100	7810	Missing Value	Missing Value	Missing Value	Missing Value	19600	16600	Missing Value	Missing Value	Missing Value	Missing Value	Missing Value
295	1	Orange	Trypanosoma cruzi	Uncharacterized protein OS=Trypanosoma cruzi (strain CL Brener) OX=353153 GN=Tc00.1047053506625.120 PE=4 SV=1	Uncharacterized protein OS=Trypanosoma c...	Q4DUC9	Found	MTTCE	No						Tc00.1047053506625.120	47 kDa	1	0.42	Missing Value	3700	4250	Missing Value	Missing Value	Missing Value	Missing Value	Missing Value	Missing Value	Missing Value	Missing Value	Missing Value	Missing Value	Missing Value	Missing Value	Missing Value	Missing Value	Missing Value	Missing Value	Missing Value	Missing Value	Missing Value	Missing Value	Missing Value	Missing Value	Missing Value	2390	Missing Value	Missing Value	Missing Value	Missing Value
174	1	Orange	Trypanosoma cruzi	Group of Dihydrolipoyl dehydrogenase OS=Trypanosoma cruzi (strain CL Brener) OX=353153 GN=Tc00.1047053507089.270 PE=3 SV=1+5	Group of Dihydrolipoyl dehydrogenase OS=...	A0A2V2VKN4 (+5)	Not Found								LPD (+5)		1	0.73	Missing Value	Missing Value	127000	Missing Value	Missing Value	Missing Value	22200	21300	Missing Value	Missing Value	Missing Value	Missing Value	Missing Value	Missing Value	Missing Value	Missing Value	Missing Value	Missing Value	Missing Value	Missing Value	Missing Value	Missing Value	Missing Value	Missing Value	Missing Value	Missing Value	54600	Missing Value	Missing Value	Missing Value	14600
283.1	1	Orange	Trypanosoma cruzi	Band 7 domain-containing protein OS=Trypanosoma cruzi (strain CL Brener) OX=353153 GN=Tc00.1047053506989.220 PE=4 SV=1	Band 7 domain-containing protein OS=Tryp...	Q4DW86	Found	MSCCF	No						Tc00.1047053506989.220	31 kDa	1	0.25	5540	4680	Missing Value	Missing Value	Missing Value	Missing Value	Missing Value	Missing Value	Missing Value	Missing Value	Missing Value	Missing Value	Missing Value	Missing Value	Missing Value	Missing Value	Missing Value	Missing Value	Missing Value	Missing Value	Missing Value	Missing Value	Missing Value	Missing Value	4440	5460	Missing Value	Missing Value	Missing Value	Missing Value	Missing Value
283.2	1	Orange	Trypanosoma cruzi	Band 7 domain-containing protein OS=Trypanosoma cruzi Dm28c OX=1416333 GN=TCDM_03041 PE=4 SV=1	Band 7 domain-containing protein OS=Tryp...	V5BQ22	Found	MSCCF	No						TCDM_03041	31 kDa	1	0.25	5540	4680	Missing Value	Missing Value	Missing Value	Missing Value	Missing Value	Missing Value	Missing Value	Missing Value	Missing Value	Missing Value	Missing Value	Missing Value	Missing Value	Missing Value	Missing Value	Missing Value	Missing Value	Missing Value	Missing Value	Missing Value	Missing Value	Missing Value	4440	5460	Missing Value	Missing Value	Missing Value	Missing Value	Missing Value
283.3	1	Orange	Trypanosoma cruzi	Band 7 domain-containing protein OS=Trypanosoma cruzi OX=5693 GN=C3747_96g36 PE=4 SV=1	Band 7 domain-containing protein OS=Tryp...	A0A2V2WH04	Found	MYCCF	No						C3747_96g36	31 kDa	1	0.25	5540	4680	Missing Value	Missing Value	Missing Value	Missing Value	Missing Value	Missing Value	Missing Value	Missing Value	Missing Value	Missing Value	Missing Value	Missing Value	Missing Value	Missing Value	Missing Value	Missing Value	Missing Value	Missing Value	Missing Value	Missing Value	Missing Value	Missing Value	4440	5460	Missing Value	Missing Value	Missing Value	Missing Value	Missing Value
283.4	1	Orange	Trypanosoma cruzi	Band 7 domain-containing protein OS=Trypanosoma cruzi OX=5693 GN=C4B63_10g436 PE=4 SV=1	Band 7 domain-containing protein OS=Tryp...	A0A2V2VRG5	Found	MSCCF	No						C4B63_10g436	31 kDa	1	0.25	5540	4680	Missing Value	Missing Value	Missing Value	Missing Value	Missing Value	Missing Value	Missing Value	Missing Value	Missing Value	Missing Value	Missing Value	Missing Value	Missing Value	Missing Value	Missing Value	Missing Value	Missing Value	Missing Value	Missing Value	Missing Value	Missing Value	Missing Value	4440	5460	Missing Value	Missing Value	Missing Value	Missing Value	Missing Value
283.5	1	Orange	Trypanosoma cruzi	Band 7 domain-containing protein OS=Trypanosoma cruzi OX=5693 GN=ECC02_005489 PE=4 SV=1	Band 7 domain-containing protein OS=Tryp...	A0A7J6Y417	Found	MYCCF	No						ECC02_005489	31 kDa	1	0.25	5540	4680	Missing Value	Missing Value	Missing Value	Missing Value	Missing Value	Missing Value	Missing Value	Missing Value	Missing Value	Missing Value	Missing Value	Missing Value	Missing Value	Missing Value	Missing Value	Missing Value	Missing Value	Missing Value	Missing Value	Missing Value	Missing Value	Missing Value	4440	5460	Missing Value	Missing Value	Missing Value	Missing Value	Missing Value
174.1	1	Orange	Trypanosoma cruzi	Dihydrolipoyl dehydrogenase OS=Trypanosoma cruzi (strain CL Brener) OX=353153 GN=Tc00.1047053507089.270 PE=3 SV=1	Dihydrolipoyl dehydrogenase OS=Trypanoso...	Q4DWL8	Found	MFRRC	No						Tc00.1047053507089.270	51 kDa	1	0.73	Missing Value	Missing Value	21100	Missing Value	Missing Value	Missing Value	3690	3560	Missing Value	Missing Value	Missing Value	Missing Value	Missing Value	Missing Value	Missing Value	Missing Value	Missing Value	Missing Value	Missing Value	Missing Value	Missing Value	Missing Value	Missing Value	Missing Value	Missing Value	Missing Value	9110	Missing Value	Missing Value	Missing Value	2440
174.2	1	Orange	Trypanosoma cruzi	Dihydrolipoyl dehydrogenase OS=Trypanosoma cruzi (strain CL Brener) OX=353153 GN=Tc00.1047053511025.110 PE=3 SV=1	Dihydrolipoyl dehydrogenase OS=Trypanoso...	Q4DD33	Found	MFRRC	No						Tc00.1047053511025.110	51 kDa	1	0.73	Missing Value	Missing Value	21100	Missing Value	Missing Value	Missing Value	3690	3560	Missing Value	Missing Value	Missing Value	Missing Value	Missing Value	Missing Value	Missing Value	Missing Value	Missing Value	Missing Value	Missing Value	Missing Value	Missing Value	Missing Value	Missing Value	Missing Value	Missing Value	Missing Value	9110	Missing Value	Missing Value	Missing Value	2440
174.3	1	Orange	Trypanosoma cruzi	Dihydrolipoyl dehydrogenase OS=Trypanosoma cruzi Dm28c OX=1416333 GN=TCDM_02689 PE=3 SV=1	Dihydrolipoyl dehydrogenase OS=Trypanoso...	V5BVJ1	Found	MFRRC	No						TCDM_02689	51 kDa	1	0.73	Missing Value	Missing Value	21100	Missing Value	Missing Value	Missing Value	3690	3560	Missing Value	Missing Value	Missing Value	Missing Value	Missing Value	Missing Value	Missing Value	Missing Value	Missing Value	Missing Value	Missing Value	Missing Value	Missing Value	Missing Value	Missing Value	Missing Value	Missing Value	Missing Value	9110	Missing Value	Missing Value	Missing Value	2440
174.4	1	Orange	Trypanosoma cruzi	Dihydrolipoyl dehydrogenase OS=Trypanosoma cruzi OX=5693 GN=C4B63_20g178 PE=3 SV=1	Dihydrolipoyl dehydrogenase OS=Trypanoso...	A0A2V2VKN4	Found	MFRRC	No						C4B63_20g178	50 kDa	1	0.73	Missing Value	Missing Value	21100	Missing Value	Missing Value	Missing Value	3690	3560	Missing Value	Missing Value	Missing Value	Missing Value	Missing Value	Missing Value	Missing Value	Missing Value	Missing Value	Missing Value	Missing Value	Missing Value	Missing Value	Missing Value	Missing Value	Missing Value	Missing Value	Missing Value	9110	Missing Value	Missing Value	Missing Value	2440
174.5	1	Orange	Trypanosoma cruzi	Dihydrolipoyl dehydrogenase OS=Trypanosoma cruzi OX=5693 GN=ECC02_003979 PE=3 SV=1	Dihydrolipoyl dehydrogenase OS=Trypanoso...	A0A7J6Y8L3	Found	MRRFF	No						ECC02_003979	62 kDa	1	0.73	Missing Value	Missing Value	21100	Missing Value	Missing Value	Missing Value	3690	3560	Missing Value	Missing Value	Missing Value	Missing Value	Missing Value	Missing Value	Missing Value	Missing Value	Missing Value	Missing Value	Missing Value	Missing Value	Missing Value	Missing Value	Missing Value	Missing Value	Missing Value	Missing Value	9110	Missing Value	Missing Value	Missing Value	2440
174.6	1	Orange	Trypanosoma cruzi	Dihydrolipoyl dehydrogenase OS=Trypanosoma cruzi OX=5693 GN=LPD PE=1 SV=1	Dihydrolipoyl dehydrogenase OS=Trypanoso...	P90597	Found	MFRRC	No						LPD	50 kDa	1	0.73	Missing Value	Missing Value	21100	Missing Value	Missing Value	Missing Value	3690	3560	Missing Value	Missing Value	Missing Value	Missing Value	Missing Value	Missing Value	Missing Value	Missing Value	Missing Value	Missing Value	Missing Value	Missing Value	Missing Value	Missing Value	Missing Value	Missing Value	Missing Value	Missing Value	9110	Missing Value	Missing Value	Missing Value	2440
283	1	Orange	Trypanosoma cruzi	Group of Band 7 domain-containing protein OS=Trypanosoma cruzi (strain CL Brener) OX=353153 GN=Tc00.1047053506989.220 PE=4 SV=1+4	Group of Band 7 domain-containing protei...	A0A2V2VRG5 (+4)	Not Found								ECC02_005489 (+4)		1	0.25	27700	23400	Missing Value	Missing Value	Missing Value	Missing Value	Missing Value	Missing Value	Missing Value	Missing Value	Missing Value	Missing Value	Missing Value	Missing Value	Missing Value	Missing Value	Missing Value	Missing Value	Missing Value	Missing Value	Missing Value	Missing Value	Missing Value	Missing Value	22200	27300	Missing Value	Missing Value	Missing Value	Missing Value	Missing Value
56	1	Orange	Trypanosoma cruzi	Putative trans-sialidase, Group II OS=Trypanosoma cruzi OX=5693 GN=C4B63_37g376 PE=4 SV=1	Putative trans-sialidase, Group II OS=Tr...	A0A2V2VA74	Found	MLSRV	No						C4B63_37g376	80 kDa	0	0.00023	6820	5480	7200	Missing Value	Missing Value	Missing Value	Missing Value	Missing Value	Missing Value	Missing Value	6470	5240	Missing Value	Missing Value	0.266	12.2	Missing Value	0.231	Missing Value	Missing Value	Missing Value	14900	36300	11300	3220	3880	4000	Missing Value	Missing Value	Missing Value	Missing Value
246	1	Orange	Trypanosoma cruzi	Group of Leishmanolysin-like peptidase OS=Trypanosoma cruzi OX=5693 GN=C3747_25g250 PE=3 SV=1+2	Group of Leishmanolysin-like peptidase O...	A0A2V2X5P2 (+2)	Not Found								ECC02_007141 (+2)		1	0.27	Missing Value	Missing Value	Missing Value	Missing Value	Missing Value	Missing Value	Missing Value	Missing Value	Missing Value	Missing Value	Missing Value	Missing Value	Missing Value	Missing Value	Missing Value	Missing Value	5.83	Missing Value	Missing Value	Missing Value	Missing Value	Missing Value	Missing Value	Missing Value	Missing Value	Missing Value	Missing Value	Missing Value	Missing Value	Missing Value	Missing Value
168.1	1	Orange	Trypanosoma cruzi	Uncharacterized protein OS=Trypanosoma cruzi (strain CL Brener) OX=353153 GN=Tc00.1047053504255.30 PE=4 SV=1	Uncharacterized protein OS=Trypanosoma c...	Q4CV75	Found	MGAAA	Yes	myristoylated	0.917146	0.0824553	23	2	Tc00.1047053504255.30	67 kDa	1	0.39	Missing Value	Missing Value	Missing Value	Missing Value	Missing Value	Missing Value	5030	5710	5580	6320	13100	11200	Missing Value	Missing Value	Missing Value	Missing Value	Missing Value	Missing Value	Missing Value	Missing Value	Missing Value	Missing Value	Missing Value	Missing Value	Missing Value	Missing Value	Missing Value	Missing Value	Missing Value	Missing Value	10600
168.2	1	Orange	Trypanosoma cruzi	Uncharacterized protein OS=Trypanosoma cruzi OX=5693 GN=C3747_148g97 PE=4 SV=1	Uncharacterized protein OS=Trypanosoma c...	A0A2V2WAE2	Found	MGAAA	Yes	myristoylated	0.991211	0.00872468	25	0	C3747_148g97	67 kDa	1	0.39	Missing Value	Missing Value	Missing Value	Missing Value	Missing Value	Missing Value	5030	5710	5580	6320	13100	11200	Missing Value	Missing Value	Missing Value	Missing Value	Missing Value	Missing Value	Missing Value	Missing Value	Missing Value	Missing Value	Missing Value	Missing Value	Missing Value	Missing Value	Missing Value	Missing Value	Missing Value	Missing Value	10600
168.3	1	Orange	Trypanosoma cruzi	Uncharacterized protein OS=Trypanosoma cruzi OX=5693 GN=C3747_51g173 PE=4 SV=1	Uncharacterized protein OS=Trypanosoma c...	A0A2V2X138	Found	MGAAA	Yes	myristoylated	0.917146	0.0824553	23	2	C3747_51g173	67 kDa	1	0.39	Missing Value	Missing Value	Missing Value	Missing Value	Missing Value	Missing Value	5030	5710	5580	6320	13100	11200	Missing Value	Missing Value	Missing Value	Missing Value	Missing Value	Missing Value	Missing Value	Missing Value	Missing Value	Missing Value	Missing Value	Missing Value	Missing Value	Missing Value	Missing Value	Missing Value	Missing Value	Missing Value	10600
168.4	1	Orange	Trypanosoma cruzi	Uncharacterized protein OS=Trypanosoma cruzi OX=5693 GN=ECC02_005315 PE=4 SV=1	Uncharacterized protein OS=Trypanosoma c...	A0A7J6Y4S6	Found	MGAAA	Yes	myristoylated	0.917146	0.0824553	23	2	ECC02_005315	67 kDa	1	0.39	Missing Value	Missing Value	Missing Value	Missing Value	Missing Value	Missing Value	5030	5710	5580	6320	13100	11200	Missing Value	Missing Value	Missing Value	Missing Value	Missing Value	Missing Value	Missing Value	Missing Value	Missing Value	Missing Value	Missing Value	Missing Value	Missing Value	Missing Value	Missing Value	Missing Value	Missing Value	Missing Value	10600
168	1	Orange	Trypanosoma cruzi	Group of Uncharacterized protein OS=Trypanosoma cruzi (strain CL Brener) OX=353153 GN=Tc00.1047053504255.30 PE=4 SV=1+3	Group of Uncharacterized protein OS=Tryp...	A0A2V2WAE2 (+3)	Not Found								ECC02_005315 (+3)		1	0.39	Missing Value	Missing Value	Missing Value	Missing Value	Missing Value	Missing Value	20100	22800	22300	25300	52400	44800	Missing Value	Missing Value	Missing Value	Missing Value	Missing Value	Missing Value	Missing Value	Missing Value	Missing Value	Missing Value	Missing Value	Missing Value	Missing Value	Missing Value	Missing Value	Missing Value	Missing Value	Missing Value	42300
43	1	Blue	Homo sapiens	Histone H1.4 OS=Homo sapiens OX=9606 GN=H1-4 PE=1 SV=2	Histone H1.4 OS=Homo sapiens OX=9606 GN=...	P10412	Found	MSETA	No						H1-4	22 kDa	0.44	0.24	Missing Value	Missing Value	Missing Value	Missing Value	Missing Value	Missing Value	Missing Value	Missing Value	Missing Value	217000	Missing Value	215000	3020000	1450000	3390000	199000	479000	166000	266000	171000	244000	Missing Value	Missing Value	Missing Value	Missing Value	Missing Value	Missing Value	Missing Value	Missing Value	Missing Value	Missing Value
246.1	1	Orange	Trypanosoma cruzi	Leishmanolysin-like peptidase OS=Trypanosoma cruzi OX=5693 GN=C3747_25g250 PE=3 SV=1	Leishmanolysin-like peptidase OS=Trypano...	A0A2V2X5Q1	Found	MRHTM	No						C3747_25g250	59 kDa	1	0.27	Missing Value	Missing Value	Missing Value	Missing Value	Missing Value	Missing Value	Missing Value	Missing Value	Missing Value	Missing Value	Missing Value	Missing Value	Missing Value	Missing Value	Missing Value	Missing Value	1.94	Missing Value	Missing Value	Missing Value	Missing Value	Missing Value	Missing Value	Missing Value	Missing Value	Missing Value	Missing Value	Missing Value	Missing Value	Missing Value	Missing Value
246.2	1	Orange	Trypanosoma cruzi	Leishmanolysin-like peptidase OS=Trypanosoma cruzi OX=5693 GN=C3747_25g252 PE=3 SV=1	Leishmanolysin-like peptidase OS=Trypano...	A0A2V2X5P2	Found	MRHTM	No						C3747_25g252	59 kDa	1	0.27	Missing Value	Missing Value	Missing Value	Missing Value	Missing Value	Missing Value	Missing Value	Missing Value	Missing Value	Missing Value	Missing Value	Missing Value	Missing Value	Missing Value	Missing Value	Missing Value	1.94	Missing Value	Missing Value	Missing Value	Missing Value	Missing Value	Missing Value	Missing Value	Missing Value	Missing Value	Missing Value	Missing Value	Missing Value	Missing Value	Missing Value
246.3	1	Orange	Trypanosoma cruzi	Leishmanolysin-like peptidase OS=Trypanosoma cruzi OX=5693 GN=ECC02_007141 PE=3 SV=1	Leishmanolysin-like peptidase OS=Trypano...	A0A7J6XZG4	Found	MRHTM	No						ECC02_007141	59 kDa	1	0.27	Missing Value	Missing Value	Missing Value	Missing Value	Missing Value	Missing Value	Missing Value	Missing Value	Missing Value	Missing Value	Missing Value	Missing Value	Missing Value	Missing Value	Missing Value	Missing Value	1.94	Missing Value	Missing Value	Missing Value	Missing Value	Missing Value	Missing Value	Missing Value	Missing Value	Missing Value	Missing Value	Missing Value	Missing Value	Missing Value	Missing Value
139	1	Orange	Trypanosoma cruzi	Leishmanolysin-like peptidase OS=Trypanosoma cruzi OX=5693 GN=C3747_92g169 PE=3 SV=1	Leishmanolysin-like peptidase OS=Trypano...	A0A2V2WHV0	Found	MQFTR	No						C3747_92g169	62 kDa	0.5	0.49	7790	5240	10400	Missing Value	Missing Value	Missing Value	Missing Value	Missing Value	Missing Value	Missing Value	Missing Value	Missing Value	0.0382	4.41e-05	0.302	30300	Missing Value	Missing Value	Missing Value	Missing Value	Missing Value	Missing Value	Missing Value	Missing Value	24700	16100	9170	Missing Value	Missing Value	Missing Value	Missing Value
59	1	Orange	Trypanosoma cruzi	Trans-sialidase OS=Trypanosoma cruzi Dm28c OX=1416333 GN=TCDM_13194 PE=4 SV=1	Trans-sialidase OS=Trypanosoma cruzi Dm2...	V5AJ97	Found	MLSRV	No						TCDM_13194	82 kDa	0	0.068	8750	8490	5380	3600	3200	5580	13700	11400	16300	4340	9040	7160	Missing Value	Missing Value	Missing Value	Missing Value	Missing Value	Missing Value	Missing Value	Missing Value	Missing Value	Missing Value	Missing Value	Missing Value	3890	2780	6230	2420	3380	4660	8820
5	1	Orange	Trypanosoma cruzi	Trans-sialidase, putative OS=Trypanosoma cruzi (strain CL Brener) OX=353153 GN=Tc00.1047053503955.40 PE=4 SV=1	Trans-sialidase, putative OS=Trypanosoma...	Q4DH92	Found	MLSRV	No						Tc00.1047053503955.40	78 kDa	0.33	< 0.0001	327000	187000	363000	3310	4920	5750	10700	18300	19600	Missing Value	Missing Value	Missing Value	Missing Value	161000	Missing Value	2550	3390	8570	9420	4950	Missing Value	39000	Missing Value	Missing Value	24400	14800	18500	6150	7860	6880	23600
3	1	Orange	Trypanosoma cruzi	Trans-sialidase, putative OS=Trypanosoma cruzi (strain CL Brener) OX=353153 GN=Tc00.1047053509777.30 PE=4 SV=1	Trans-sialidase, putative OS=Trypanosoma...	Q4DIN1	Found	MLSRV	No						Tc00.1047053509777.30	78 kDa	0.33	< 0.0001	382000	219000	424000	3860	5750	6710	77500	139000	75200	Missing Value	Missing Value	Missing Value	Missing Value	Missing Value	Missing Value	2730	3530	8940	4070	1880	212	45500	Missing Value	Missing Value	28500	17300	21600	7190	9180	8040	60000
202	1	Blue	Homo sapiens	Group of Immunoglobulin heavy constant alpha 1 OS=Homo sapiens OX=9606 GN=IGHA1 PE=1 SV=3+2	Group of Immunoglobulin heavy constant a...	A0A0G2JMB2 (+2)	Not Found								IGHA1 (+1)		1	0.12	Missing Value	Missing Value	377000	Missing Value	Missing Value	Missing Value	Missing Value	Missing Value	Missing Value	55000	77800	64300	Missing Value	Missing Value	Missing Value	Missing Value	Missing Value	Missing Value	Missing Value	Missing Value	Missing Value	Missing Value	Missing Value	Missing Value	Missing Value	Missing Value	80400	Missing Value	Missing Value	Missing Value	Missing Value
202.1	1	Blue	Homo sapiens	Immunoglobulin heavy constant alpha 1 OS=Homo sapiens OX=9606 GN=IGHA1 PE=1 SV=3	Immunoglobulin heavy constant alpha 1 OS...	P01876	Found	ASPTS	No						IGHA1	43 kDa	1	0.12	Missing Value	Missing Value	126000	Missing Value	Missing Value	Missing Value	Missing Value	Missing Value	Missing Value	18300	25900	21400	Missing Value	Missing Value	Missing Value	Missing Value	Missing Value	Missing Value	Missing Value	Missing Value	Missing Value	Missing Value	Missing Value	Missing Value	Missing Value	Missing Value	26800	Missing Value	Missing Value	Missing Value	Missing Value
202.2	1	Blue	Homo sapiens	Immunoglobulin heavy constant alpha 2 (A2m marker) (Fragment) OS=Homo sapiens OX=9606 GN=IGHA2 PE=1 SV=1	Immunoglobulin heavy constant alpha 2 (A...	A0A0G2JMB2	Found	ASPTS	No						IGHA2	37 kDa	1	0.12	Missing Value	Missing Value	126000	Missing Value	Missing Value	Missing Value	Missing Value	Missing Value	Missing Value	18300	25900	21400	Missing Value	Missing Value	Missing Value	Missing Value	Missing Value	Missing Value	Missing Value	Missing Value	Missing Value	Missing Value	Missing Value	Missing Value	Missing Value	Missing Value	26800	Missing Value	Missing Value	Missing Value	Missing Value
202.3	1	Blue	Homo sapiens	Immunoglobulin heavy constant alpha 2 OS=Homo sapiens OX=9606 GN=IGHA2 PE=1 SV=5	Immunoglobulin heavy constant alpha 2 OS...	P01877	Found	ASPTS	No						IGHA2	42 kDa	1	0.12	Missing Value	Missing Value	126000	Missing Value	Missing Value	Missing Value	Missing Value	Missing Value	Missing Value	18300	25900	21400	Missing Value	Missing Value	Missing Value	Missing Value	Missing Value	Missing Value	Missing Value	Missing Value	Missing Value	Missing Value	Missing Value	Missing Value	Missing Value	Missing Value	26800	Missing Value	Missing Value	Missing Value	Missing Value
222	1	Orange	Trypanosoma cruzi	Group of Putative 60S ribosomal protein L18 OS=Trypanosoma cruzi OX=5693 GN=C3747_33g224 PE=3 SV=1+1	Group of Putative 60S ribosomal protein ...	A0A2V2V1Y5 (+1)	Not Found								C3747_33g224 (+1)		1	0.054	Missing Value	Missing Value	Missing Value	Missing Value	Missing Value	Missing Value	Missing Value	Missing Value	Missing Value	147000	Missing Value	Missing Value	Missing Value	Missing Value	Missing Value	Missing Value	Missing Value	Missing Value	Missing Value	Missing Value	Missing Value	Missing Value	Missing Value	Missing Value	Missing Value	Missing Value	Missing Value	Missing Value	Missing Value	Missing Value	Missing Value
222.1	1	Orange	Trypanosoma cruzi	Putative 60S ribosomal protein L18 OS=Trypanosoma cruzi OX=5693 GN=C3747_33g224 PE=3 SV=1	Putative 60S ribosomal protein L18 OS=Tr...	A0A2V2X7U1	Found	MGVDL	Yes	non-myristoylated	0.392135	0.606294	9	16	C3747_33g224	22 kDa	1	0.054	Missing Value	Missing Value	Missing Value	Missing Value	Missing Value	Missing Value	Missing Value	Missing Value	Missing Value	73600	Missing Value	Missing Value	Missing Value	Missing Value	Missing Value	Missing Value	Missing Value	Missing Value	Missing Value	Missing Value	Missing Value	Missing Value	Missing Value	Missing Value	Missing Value	Missing Value	Missing Value	Missing Value	Missing Value	Missing Value	Missing Value
222.2	1	Orange	Trypanosoma cruzi	Putative 60S ribosomal protein L18 OS=Trypanosoma cruzi OX=5693 GN=C3747_37g179 PE=3 SV=1	Putative 60S ribosomal protein L18 OS=Tr...	A0A2V2V1Y5	Found	MGVDL	Yes	non-myristoylated	0.392135	0.606294	9	16	C3747_37g179	22 kDa	1	0.054	Missing Value	Missing Value	Missing Value	Missing Value	Missing Value	Missing Value	Missing Value	Missing Value	Missing Value	73600	Missing Value	Missing Value	Missing Value	Missing Value	Missing Value	Missing Value	Missing Value	Missing Value	Missing Value	Missing Value	Missing Value	Missing Value	Missing Value	Missing Value	Missing Value	Missing Value	Missing Value	Missing Value	Missing Value	Missing Value	Missing Value
102	1	Orange	Trypanosoma cruzi	Kinesin-C OS=Trypanosoma cruzi OX=5693 GN=C3747_109g153 PE=3 SV=1	Kinesin-C OS=Trypanosoma cruzi OX=5693 G...	A0A2V2WGU9	Found	MEEQN	No						C3747_109g153	71 kDa	1	0.074	Missing Value	7110	13400	Missing Value	Missing Value	Missing Value	2860	Missing Value	2370	6160	1960	2530	3710	Missing Value	0.735	Missing Value	Missing Value	Missing Value	Missing Value	Missing Value	Missing Value	Missing Value	Missing Value	Missing Value	Missing Value	1500	12300	Missing Value	Missing Value	Missing Value	9400
184	1	Orange	Trypanosoma cruzi	Flagellum targeting protein kharon1 OS=Trypanosoma cruzi marinkellei OX=85056 GN=MOQ_003472 PE=4 SV=1	Flagellum targeting protein kharon1 OS=T...	K2N445	Found	MATAA	No						MOQ_003472	44 kDa	1	0.99	15600	12900	16800	Missing Value	Missing Value	Missing Value	Missing Value	Missing Value	Missing Value	Missing Value	6870	10900	4660	Missing Value	Missing Value	Missing Value	Missing Value	Missing Value	Missing Value	Missing Value	Missing Value	Missing Value	Missing Value	Missing Value	9580	11600	10300	Missing Value	Missing Value	Missing Value	Missing Value
188.1	1	Orange	Trypanosoma cruzi	GTP-binding nuclear protein OS=Trypanosoma cruzi (strain CL Brener) OX=353153 GN=Tc00.1047053503539.30 PE=3 SV=1	GTP-binding nuclear protein OS=Trypanoso...	Q4CP51	Found	MTAFE	No						Tc00.1047053503539.30	32 kDa	1	0.52	Missing Value	Missing Value	3430	Missing Value	Missing Value	Missing Value	Missing Value	Missing Value	Missing Value	Missing Value	Missing Value	Missing Value	Missing Value	Missing Value	Missing Value	Missing Value	Missing Value	Missing Value	Missing Value	Missing Value	Missing Value	Missing Value	Missing Value	Missing Value	3030	3.58e-07	0.0906	Missing Value	Missing Value	Missing Value	Missing Value
188.2	1	Orange	Trypanosoma cruzi	GTP-binding nuclear protein OS=Trypanosoma cruzi (strain CL Brener) OX=353153 GN=Tc00.1047053509455.80 PE=3 SV=1	GTP-binding nuclear protein OS=Trypanoso...	Q4DIB9	Found	MQVPS	No						Tc00.1047053509455.80	24 kDa	1	0.52	Missing Value	Missing Value	3430	Missing Value	Missing Value	Missing Value	Missing Value	Missing Value	Missing Value	Missing Value	Missing Value	Missing Value	Missing Value	Missing Value	Missing Value	Missing Value	Missing Value	Missing Value	Missing Value	Missing Value	Missing Value	Missing Value	Missing Value	Missing Value	3030	3.58e-07	0.0906	Missing Value	Missing Value	Missing Value	Missing Value
188.3	1	Orange	Trypanosoma cruzi	GTP-binding nuclear protein OS=Trypanosoma cruzi marinkellei OX=85056 GN=MOQ_005390 PE=3 SV=1	GTP-binding nuclear protein OS=Trypanoso...	K2NPK1	Found	MQAPS	No						MOQ_005390	24 kDa	1	0.52	Missing Value	Missing Value	3430	Missing Value	Missing Value	Missing Value	Missing Value	Missing Value	Missing Value	Missing Value	Missing Value	Missing Value	Missing Value	Missing Value	Missing Value	Missing Value	Missing Value	Missing Value	Missing Value	Missing Value	Missing Value	Missing Value	Missing Value	Missing Value	3030	3.58e-07	0.0906	Missing Value	Missing Value	Missing Value	Missing Value
188	1	Orange	Trypanosoma cruzi	Group of GTP-binding nuclear protein OS=Trypanosoma cruzi (strain CL Brener) OX=353153 GN=Tc00.1047053503539.30 PE=3 SV=1+2	Group of GTP-binding nuclear protein OS=...	K2NPK1 (+2)	Not Found								Tc00.1047053509455.80 (+2)		1	0.52	Missing Value	Missing Value	10300	Missing Value	Missing Value	Missing Value	Missing Value	Missing Value	Missing Value	Missing Value	Missing Value	Missing Value	Missing Value	Missing Value	Missing Value	Missing Value	Missing Value	Missing Value	Missing Value	Missing Value	Missing Value	Missing Value	Missing Value	Missing Value	9080	1.07e-06	0.272	Missing Value	Missing Value	Missing Value	Missing Value
26	1	Orange	Trypanosoma cruzi	Putative trans-sialidase OS=Trypanosoma cruzi OX=5693 GN=C3747_101g98 PE=4 SV=1	Putative trans-sialidase OS=Trypanosoma ...	A0A2V2WFX7	Found	MAAGM	No						C3747_101g98	86 kDa	0.1	0.0001	12000	55100	7400	4960	4400	7680	4210	6370	5290	6700	14400	11600	Missing Value	Missing Value	Missing Value	Missing Value	Missing Value	Missing Value	Missing Value	Missing Value	Missing Value	Missing Value	Missing Value	Missing Value	5350	20900	8570	3330	4660	6420	5720
157	1	Orange	Trypanosoma cruzi	Trans-sialidase, Group II OS=Trypanosoma cruzi OX=5693 GN=ECC02_009545 PE=4 SV=1	Trans-sialidase, Group II OS=Trypanosoma...	A0A7J6XTV0	Found	MLSRV	No						ECC02_009545	79 kDa	0.67	0.77	Missing Value	Missing Value	45200	Missing Value	Missing Value	10600	Missing Value	Missing Value	Missing Value	5270	5480	6140	Missing Value	Missing Value	Missing Value	Missing Value	Missing Value	Missing Value	Missing Value	Missing Value	Missing Value	Missing Value	Missing Value	Missing Value	Missing Value	Missing Value	5950	Missing Value	Missing Value	3460	Missing Value
159	1	Orange	Trypanosoma cruzi	DNA topoisomerase I OS=Trypanosoma cruzi marinkellei OX=85056 GN=MOQ_002532 PE=3 SV=1	DNA topoisomerase I OS=Trypanosoma cruzi...	K2MEE9	Found	MSKKE	No						MOQ_002532	78 kDa	1	0.35	35200	Missing Value	5220	Missing Value	Missing Value	Missing Value	4610	5420	6270	2960	3090	Missing Value	Missing Value	Missing Value	Missing Value	Missing Value	Missing Value	Missing Value	Missing Value	Missing Value	Missing Value	Missing Value	Missing Value	Missing Value	11300	0.00674	Missing Value	Missing Value	Missing Value	Missing Value	5210
190	1	Blue	Homo sapiens	Protein WWC3 OS=Homo sapiens OX=9606 GN=WWC3 PE=1 SV=4	Protein WWC3 OS=Homo sapiens OX=9606 GN=...	Q9ULE0	Found	MPWLS	No						WWC3	137 kDa	1	0.97	Missing Value	Missing Value	Missing Value	Missing Value	Missing Value	Missing Value	Missing Value	Missing Value	Missing Value	19500	11500	13900	Missing Value	Missing Value	Missing Value	Missing Value	Missing Value	Missing Value	Missing Value	Missing Value	Missing Value	Missing Value	Missing Value	Missing Value	Missing Value	Missing Value	Missing Value	Missing Value	Missing Value	Missing Value	Missing Value
179	1	Orange	Trypanosoma cruzi	ADP/ATP translocase OS=Trypanosoma cruzi OX=5693 GN=ECC02_000999 PE=3 SV=1	ADP/ATP translocase OS=Trypanosoma cruzi...	A0A7J6YGT2	Found	MSTKR	No						ECC02_000999	35 kDa	1	0.9	Missing Value	Missing Value	Missing Value	Missing Value	Missing Value	Missing Value	4070	4770	5360	Missing Value	Missing Value	Missing Value	Missing Value	3180	Missing Value	Missing Value	Missing Value	Missing Value	Missing Value	Missing Value	Missing Value	Missing Value	Missing Value	Missing Value	Missing Value	Missing Value	Missing Value	Missing Value	Missing Value	Missing Value	4550
27	1	Orange	Trypanosoma cruzi	Putative trans-sialidase OS=Trypanosoma cruzi OX=5693 GN=C3747_131g68 PE=4 SV=1	Putative trans-sialidase OS=Trypanosoma ...	A0A2V2WB08	Found	MAAGM	No						C3747_131g68	86 kDa	0	< 0.0001	11800	11400	7250	4850	4310	7520	4120	6230	5180	6560	14100	11300	Missing Value	Missing Value	Missing Value	Missing Value	Missing Value	Missing Value	Missing Value	Missing Value	Missing Value	Missing Value	Missing Value	Missing Value	5240	3750	8390	3260	4560	6280	5610
209.1	1	Orange	Trypanosoma cruzi	Carboxypeptidase OS=Trypanosoma cruzi (strain CL Brener) OX=353153 GN=Tc00.1047053508671.20 PE=3 SV=1	Carboxypeptidase OS=Trypanosoma cruzi (s...	Q4CMQ4	Found	MRVRW	No						Tc00.1047053508671.20	60 kDa	1	0.87	Missing Value	Missing Value	Missing Value	Missing Value	Missing Value	Missing Value	Missing Value	2230	4940	Missing Value	Missing Value	Missing Value	Missing Value	Missing Value	Missing Value	Missing Value	Missing Value	Missing Value	Missing Value	Missing Value	Missing Value	Missing Value	Missing Value	Missing Value	Missing Value	Missing Value	Missing Value	Missing Value	Missing Value	Missing Value	1860
209.2	1	Orange	Trypanosoma cruzi	Carboxypeptidase OS=Trypanosoma cruzi OX=5693 GN=ECC02_007695 PE=3 SV=1	Carboxypeptidase OS=Trypanosoma cruzi OX...	A0A7J6XY59	Found	MRVRW	No						ECC02_007695	59 kDa	1	0.87	Missing Value	Missing Value	Missing Value	Missing Value	Missing Value	Missing Value	Missing Value	2230	4940	Missing Value	Missing Value	Missing Value	Missing Value	Missing Value	Missing Value	Missing Value	Missing Value	Missing Value	Missing Value	Missing Value	Missing Value	Missing Value	Missing Value	Missing Value	Missing Value	Missing Value	Missing Value	Missing Value	Missing Value	Missing Value	1860
209	1	Orange	Trypanosoma cruzi	Group of Carboxypeptidase OS=Trypanosoma cruzi (strain CL Brener) OX=353153 GN=Tc00.1047053508671.20 PE=3 SV=1+1	Group of Carboxypeptidase OS=Trypanosoma...	A0A7J6XY59 (+1)	Not Found								Tc00.1047053508671.20 (+1)		1	0.87	Missing Value	Missing Value	Missing Value	Missing Value	Missing Value	Missing Value	Missing Value	4470	9870	Missing Value	Missing Value	Missing Value	Missing Value	Missing Value	Missing Value	Missing Value	Missing Value	Missing Value	Missing Value	Missing Value	Missing Value	Missing Value	Missing Value	Missing Value	Missing Value	Missing Value	Missing Value	Missing Value	Missing Value	Missing Value	3710
170	1	Orange	Trypanosoma cruzi	Uncharacterized protein OS=Trypanosoma cruzi (strain CL Brener) OX=353153 GN=Tc00.1047053508175.50 PE=4 SV=1	Uncharacterized protein OS=Trypanosoma c...	Q4E2Y9	Found	MGNCC	Yes	myristoylated	0.98769	0.0125288	25	0	Tc00.1047053508175.50	79 kDa	0.75	0.6	Missing Value	4070	4710	Missing Value	Missing Value	Missing Value	Missing Value	1080	Missing Value	Missing Value	Missing Value	Missing Value	Missing Value	Missing Value	Missing Value	Missing Value	3950	16800	Missing Value	Missing Value	Missing Value	Missing Value	Missing Value	Missing Value	3900	1790	Missing Value	Missing Value	Missing Value	Missing Value	Missing Value
226.1	1	Blue	Homo sapiens	Peroxiredoxin-1 (Fragment) OS=Homo sapiens OX=9606 GN=PRDX1 PE=1 SV=1	Peroxiredoxin-1 (Fragment) OS=Homo sapie...	A0A0A0MSI0	Found	MSSGN	No						PRDX1	19 kDa	0.67	0.58	Missing Value	Missing Value	6020	Missing Value	Missing Value	Missing Value	Missing Value	Missing Value	Missing Value	Missing Value	Missing Value	Missing Value	4000	Missing Value	Missing Value	Missing Value	Missing Value	Missing Value	Missing Value	Missing Value	Missing Value	Missing Value	Missing Value	Missing Value	Missing Value	Missing Value	7530	Missing Value	Missing Value	Missing Value	Missing Value
226.2	1	Blue	Homo sapiens	Peroxiredoxin-1 OS=Homo sapiens OX=9606 GN=PRDX1 PE=1 SV=1	Peroxiredoxin-1 OS=Homo sapiens OX=9606 ...	Q06830	Found	MSSGN	No						PRDX1	22 kDa	0.67	0.58	Missing Value	Missing Value	6020	Missing Value	Missing Value	Missing Value	Missing Value	Missing Value	Missing Value	Missing Value	Missing Value	Missing Value	4000	Missing Value	Missing Value	Missing Value	Missing Value	Missing Value	Missing Value	Missing Value	Missing Value	Missing Value	Missing Value	Missing Value	Missing Value	Missing Value	7530	Missing Value	Missing Value	Missing Value	Missing Value
226	1	Blue	Homo sapiens	Group of Peroxiredoxin-1 (Fragment) OS=Homo sapiens OX=9606 GN=PRDX1 PE=1 SV=1+1	Group of Peroxiredoxin-1 (Fragment) OS=H...	A0A0A0MSI0 (+1)	Not Found								PRDX1		0.67	0.58	Missing Value	Missing Value	12000	Missing Value	Missing Value	Missing Value	Missing Value	Missing Value	Missing Value	Missing Value	Missing Value	Missing Value	7990	Missing Value	Missing Value	Missing Value	Missing Value	Missing Value	Missing Value	Missing Value	Missing Value	Missing Value	Missing Value	Missing Value	Missing Value	Missing Value	15100	Missing Value	Missing Value	Missing Value	Missing Value
243	1	Orange	Trypanosoma cruzi	Group of Uncharacterized protein OS=Trypanosoma cruzi OX=5693 GN=C3747_101g51 PE=4 SV=1+2	Group of Uncharacterized protein OS=Tryp...	A0A2V2WGR9 (+2)	Not Found								C3747_101g51 (+2)		1	0.97	Missing Value	Missing Value	Missing Value	Missing Value	Missing Value	Missing Value	Missing Value	4.41	Missing Value	Missing Value	Missing Value	Missing Value	Missing Value	Missing Value	Missing Value	Missing Value	Missing Value	Missing Value	Missing Value	Missing Value	Missing Value	Missing Value	Missing Value	Missing Value	Missing Value	Missing Value	Missing Value	Missing Value	Missing Value	Missing Value	0.436
243.1	1	Orange	Trypanosoma cruzi	Uncharacterized protein OS=Trypanosoma cruzi OX=5693 GN=C3747_101g51 PE=4 SV=1	Uncharacterized protein OS=Trypanosoma c...	A0A2V2WGR9	Found	MVKGK	No						C3747_101g51	20 kDa	1	0.97	Missing Value	Missing Value	Missing Value	Missing Value	Missing Value	Missing Value	Missing Value	1.47	Missing Value	Missing Value	Missing Value	Missing Value	Missing Value	Missing Value	Missing Value	Missing Value	Missing Value	Missing Value	Missing Value	Missing Value	Missing Value	Missing Value	Missing Value	Missing Value	Missing Value	Missing Value	Missing Value	Missing Value	Missing Value	Missing Value	0.145
243.2	1	Orange	Trypanosoma cruzi	Uncharacterized protein OS=Trypanosoma cruzi OX=5693 GN=ECC02_005055 PE=4 SV=1	Uncharacterized protein OS=Trypanosoma c...	A0A7J6Y5D4	Found	MRNVF	No						ECC02_005055	32 kDa	1	0.97	Missing Value	Missing Value	Missing Value	Missing Value	Missing Value	Missing Value	Missing Value	1.47	Missing Value	Missing Value	Missing Value	Missing Value	Missing Value	Missing Value	Missing Value	Missing Value	Missing Value	Missing Value	Missing Value	Missing Value	Missing Value	Missing Value	Missing Value	Missing Value	Missing Value	Missing Value	Missing Value	Missing Value	Missing Value	Missing Value	0.145
243.3	1	Orange	Trypanosoma cruzi	Uncharacterized protein OS=Trypanosoma cruzi OX=5693 GN=ECC02_012865 PE=4 SV=1	Uncharacterized protein OS=Trypanosoma c...	A0A7J6XL00	Found	MRPNF	No						ECC02_012865	22 kDa	1	0.97	Missing Value	Missing Value	Missing Value	Missing Value	Missing Value	Missing Value	Missing Value	1.47	Missing Value	Missing Value	Missing Value	Missing Value	Missing Value	Missing Value	Missing Value	Missing Value	Missing Value	Missing Value	Missing Value	Missing Value	Missing Value	Missing Value	Missing Value	Missing Value	Missing Value	Missing Value	Missing Value	Missing Value	Missing Value	Missing Value	0.145
186	1	Orange	Trypanosoma cruzi	Large ribosomal subunit protein eL19 domain-containing protein OS=Trypanosoma cruzi OX=5693 GN=ECC02_005964 PE=3 SV=1	Large ribosomal subunit protein eL19 dom...	A0A7J6Y2P2	Found	MVSLK	No						ECC02_005964	41 kDa	0	0.44	Missing Value	Missing Value	Missing Value	Missing Value	Missing Value	7380	2600	Missing Value	Missing Value	Missing Value	Missing Value	Missing Value	Missing Value	Missing Value	Missing Value	Missing Value	Missing Value	Missing Value	Missing Value	Missing Value	Missing Value	Missing Value	Missing Value	Missing Value	Missing Value	Missing Value	Missing Value	Missing Value	Missing Value	2040	4690
189	1	Orange	Trypanosoma cruzi	Group of Putative ribonuclease mar1 OS=Trypanosoma cruzi OX=5693 GN=C3747_59g212 PE=3 SV=1+1	Group of Putative ribonuclease mar1 OS=T...	A0A2V2WUS9 (+1)	Not Found								Tc00.1047053505945.20 (+1)		1	0.48	Missing Value	Missing Value	Missing Value	Missing Value	Missing Value	Missing Value	12200	7740	12700	Missing Value	Missing Value	Missing Value	Missing Value	Missing Value	Missing Value	Missing Value	Missing Value	Missing Value	Missing Value	Missing Value	Missing Value	Missing Value	Missing Value	Missing Value	Missing Value	Missing Value	Missing Value	Missing Value	Missing Value	Missing Value	6870
[truncated: 55 more rows]
[truncated: 133 more columns]
